# Supplementary material for: In Silico Analysis Identifies Intestinal Transit as a Key Determinant of Systemic Bile Acid Metabolism
Source: Front Physiol. 2018 Jun 8;9:631. doi: 10.3389/fphys.2018.00631 (PMC6008656; doi:10.3389/fphys.2018.00631)
Supplement: Supplementary file 2 [file Data_Sheet_2.zip]

Archive with 48 entries (42 files):
- BA_model_package/~$ADME for BA model package.docx
- BA_model_package/BA_model_EXAMPLE.m
- BA_model_package/BA_model_Figure4.m
- BA_model_package/Calculations/
- BA_model_package/Calculations/comp_human.m
- BA_model_package/Calculations/conj_human.m
- BA_model_package/Calculations/eval_BA_list.m
- BA_model_package/Calculations/eval_states_list.m
- BA_model_package/Calculations/eval_sulf.m
- BA_model_package/Calculations/eval_term.m
- BA_model_package/Calculations/eval_tissue_list.m
- BA_model_package/Calculations/find_characteristics.m
- BA_model_package/Calculations/GI_reflex.m
- BA_model_package/Calculations/plasma_chars.m
- BA_model_package/Calculations/post_human.m
- BA_model_package/Data/
- BA_model_package/Data/20170317 Calibration_data_human.xlsx
- BA_model_package/Data/extra_legends_CD.m
- BA_model_package/Data/retrieve_CD.m
- BA_model_package/Human_MST/
- BA_model_package/Human_MST/BA_human_model_v9_for_tracer_con.m
- BA_model_package/Human_MST/BA_human_model_v9_for_tracer_full_ode.m
- BA_model_package/Human_MST/BA_human_model_v9_for_tracer_full_ode_c.m
- BA_model_package/Human_MST/BA_human_model_v9_for_tracer_par.m
- BA_model_package/Human_MST/BA_human_model_v9_for_tracer_var_full.m
- BA_model_package/Human_MST/BA_human_model_v9_to_fit_CF.m
- BA_model_package/Human_MST/BA_human_model_v9_to_fit_con.m
- BA_model_package/Human_MST/BA_human_model_v9_to_fit_full_ode.m
- BA_model_package/Human_MST/BA_human_model_v9_to_fit_full_ode_c.m
- BA_model_package/Human_MST/BA_human_model_v9_to_fit_par.m
- BA_model_package/Human_MST/BA_human_model_v9_to_fit_transit_ode.m
- BA_model_package/Human_MST/BA_human_model_v9_to_fit_transit_ode_c.m
- BA_model_package/Human_MST/BA_human_model_v9_to_fit_var_full.m
- BA_model_package/Human_MST/BA_human_model_v9_to_fit_var_tran.m
- BA_model_package/README for BA model package.docx
- BA_model_package/Results/
- BA_model_package/Results/Final parameters
- BA_model_package/Results/print_final_parameters.m
- BA_model_package/Results/refined_result_MST.mat
- BA_model_package/Simulation/
- BA_model_package/Simulation/retrieve_cholec_sim.m
- BA_model_package/Simulation/retrieve_healthy_sim.m
- BA_model_package/Simulation/simulate.m
- BA_model_package/Simulation/simulate_human_day.m
- BA_model_package/Simulation/simulate_transit_exp.m
- BA_model_package/Vis Analysis/
- BA_model_package/Vis Analysis/decomposed_plot.m
- BA_model_package/Vis Analysis/p_names_tex.m
