# Supplementary material for: In Silico Analysis Identifies Intestinal Transit as a Key Determinant of Systemic Bile Acid Metabolism
Source: Front Physiol. 2018 Jun 8;9:631. doi: 10.3389/fphys.2018.00631 (PMC6008656; doi:10.3389/fphys.2018.00631)
Supplement: Supplementary file 2 [file Data_Sheet_2.zip › BA_model_package/BA_model_EXAMPLE.m]

%% EXAMPLE FILE FOR THE SOFTWARE ACCOMPANYING:
%
%  Title:   "In silico analysis identifies intestinal transit as a key 
%           determinant of systemic bile acid metabolism"
%
%  Authors: Fianne L. P. Sips, Hannah M. Eggink, Peter A. J. Hilbers, 
%           Maarten R. Soeters, Albert K. Groen, Natal A. W. van Riel
%
%  Contact: Eindhoven University of Technology, F.L.P. Sips (f.l.p.sips@tue.nl)

%% ------------------------------------------------------------------------
%  Preparations: 
%       add all local folders to the path; 
%       load simulation settings
%  ------------------------------------------------------------------------

% Note: run this file from the "BA_model_package" folder
addpath(genpath(pwd)) 
load('refined_result_MST.mat')

%% ------------------------------------------------------------------------
%  EXAMPLE OF MODEL SIMULATION WITH LONG-TERM CHANGE OF PARAMETER VALUE
%  ------------------------------------------------------------------------

% Parameter vector: adapt for long-term gallbladder dysfunction
example1.p         = result.p_opt;
example1.p(result.model_info.p_loc.frac_gb) = 0;

% Model_info: adapt meal periodicity
model_info_example1= result.model_info;
model_info_example1.gap = [4 4 16]; 

% Simulate
example1.sim       = simulate(example1.p, model_info_example1, 0);

% Plot
figure()
plot(example1.sim.days.t/60, example1.sim.days.x(:, result.model_info.ss==1))
xlabel('Time (hours)')
ylabel('Core model state variables')

%% ------------------------------------------------------------------------
%  EXAMPLE OF MODEL SIMULATION WITH SHORT-TERM CHANGE OF PARAMETER VALUE
%  ------------------------------------------------------------------------

% First, perform long-term simulation
example2a.p        = result.p_opt;
example2a.sim      = simulate(example2a.p, result.model_info, 0);

% Model_info: adapt meal periodicity?
model_info_example2= result.model_info;

% Here, we only plot one meal, so changing periodicity is of little influence. 
% model_info_example2.gap = [4 4 16];  

% Then, change parameters and perform short term simulation
example2b.p        = example2a.p;
example2b.p(result.model_info.p_loc.GIr_delta_SI)= 0;
[~, ~, ~, example2b.meal, ~] = simulate_human_day(example2b.p, 0, 1, example2a.sim.day.x(end,:)', model_info_example2, 0, 1);

figure()
plot(example2b.meal.t/60, example2b.meal.x(:, result.model_info.ss==1))
xlabel('Time (hours)')
ylabel('Core model state variables')
