# Supplementary material for: In Silico Analysis Identifies Intestinal Transit as a Key Determinant of Systemic Bile Acid Metabolism
Source: Front Physiol. 2018 Jun 8;9:631. doi: 10.3389/fphys.2018.00631 (PMC6008656; doi:10.3389/fphys.2018.00631)
Supplement: Supplementary file 2 [file Data_Sheet_2.zip › BA_model_package/BA_model_Figure4.m]

%% FIGURE 4 FILE FOR THE SOFTWARE ACCOMPANYING:
%
%  Title:   "In silico analysis identifies intestinal transit as a key 
%           determinant of systemic bile acid metabolism"
%
%  Authors: Fianne L. P. Sips, Hannah M. Eggink, Peter A. J. Hilbers, 
%           Maarten R. Soeters, Albert K. Groen, Natal A. W. van Riel
%
%  Contact: Eindhoven University of Technology, F.L.P. Sips (f.l.p.sips@tue.nl)

%% ------------------------------------------------------------------------
%  Preparations: add all local folders to the path
%  ------------------------------------------------------------------------

% Note: run this file from the "BA_model_package" folder
addpath(genpath(pwd)) 

%% ------------------------------------------------------------------------
%  Figure 4: Analysis of postprandial curves
%  NOTE: without mex compilation, this takes several minutes
%  ------------------------------------------------------------------------

% Run simulations and plot, via the "decomposed_plot" function
[h4]                = decomposed_plot();

% Final formatting
set(h4, 'Position', [300 300 800/1.1 600/1.1])
