# Supplementary material for: In Silico Analysis Identifies Intestinal Transit as a Key Determinant of Systemic Bile Acid Metabolism
Source: Front Physiol. 2018 Jun 8;9:631. doi: 10.3389/fphys.2018.00631 (PMC6008656; doi:10.3389/fphys.2018.00631)
Supplement: Supplementary file 2 [file Data_Sheet_2.zip › BA_model_package/Calculations/comp_human.m]

function [composition] = comp_human(results_or_c, BAs, states, tissues, sulfates, equation, tag_fasting)
%  FUNCTION Calculations/comp_human(results_or_c, BAs, states, tissues, sulfates, equation, tag_fasting)
%
%  Description:
%   Calculate composition or equations thereof in any tissue, for input
%   list of bile acids
%
%  Inputs:
%   [1] results_or_c    - if equation == 1: model setup structure c
%                         if equation == 0: simulation results structure
%                         results
%   [2] BAs             - list (cell) of included BAs (or placeholder). 
%                         Note: without sulfates,
%                         these will be added later if necessary
%   [3] states          - list (cell) of included conjugation states (or
%                         placeholder)
%   [4] tissues         - tissue (cell) in which the composition should be
%                         assessed
%   [5] sulfates        - logical: include sulfates (1) or not (0)
%   [6] equation        - logical: return string for equation (1) or calculated
%                         values (0)
%   [7] tag_fasting     - string to indicate location of fasting variables.
%                           e.g. 'results.fas.v.'
%
%  Outputs:
%   [1] composition     - calculated composition or equation thereof
%                           (cell)
%
%  Example: composition = comp_human(c, {{'CA'}, {'CDCA'}, {'other'}, {'LCA'}}, {'all'}, {'po'}, 1, 1, 'results.fas.v.')
%
%  Contact: Eindhoven University of Technology, F.L.P. Sips (f.l.p.sips@tue.nl)
% 


%% Set calculation style
if equation
    c       = results_or_c;
    results = [];
else
    results = results_or_c;
end

%% Perform replacements
[BA_list]           = eval_BA_list(BAs); 
[states_list]       = eval_states_list(states);
[tissue_list]       = eval_tissue_list(tissues); 
if sulfates
    [BA_list, ~]        = eval_sulf(results_or_c, BA_list, states_list, equation);
end

%% Calculate

if equation
    %% Equation output (string)
    composition     = cell(length(BAs),1);
    denominators 	= cell(length(BAs),1);
    
    curr_numerator  = '';
    for it = 1:length(composition)
        curr_denominator    = '';
        
        for it_state = 1:length(states_list)
        
            curr_BA = BA_list{it};
            curr_state = states_list{it_state};
            
            for curr_tissue = tissue_list
                for curr_BA_type_c = 1:length(curr_BA)
                    for curr_state_type_c = 1:length(curr_state)
                        
                        curr_BA_type        = curr_BA{curr_BA_type_c};
                        curr_state_type     = curr_state{curr_state_type_c};
                        
                        curr_term           = eval_term(results, tag_fasting, curr_BA_type, curr_tissue, curr_state_type, equation);
                        
                        curr_denominator    = [curr_denominator, curr_term];
                        curr_numerator      = [curr_numerator, curr_term];
                    end
                end
            end
        end
        
        denominators{it} = curr_denominator;
    end
    
    % Final assembly
    for it = 1:length(composition)
        composition{it} = ['(', denominators{it}, ')/(', curr_numerator, ') * 100'];
    end
    
else
    %% Vector output
    composition     = cell(length(BAs),1);
    denominators 	= cell(length(BAs),1);
    
    curr_numerator  = 0;
    for it = 1:length(composition)
        curr_denominator    = 0;
        
        for it_state = 1:length(states_list)
            
            curr_BA = BA_list{it};
            curr_state = states_list{it_state};

            for curr_tissue = tissue_list
                for curr_BA_type_c = 1:length(curr_BA)
                    for curr_state_type_c = 1:length(curr_state)
                        
                        curr_BA_type        = curr_BA{curr_BA_type_c};
                        curr_state_type     = curr_state{curr_state_type_c};
                        
                        curr_term           = eval_term(results, tag_fasting, curr_BA_type, curr_tissue, curr_state_type, equation);
                        
                        curr_denominator    = curr_denominator + curr_term;
                        curr_numerator      = curr_numerator + curr_term;
                    end
                end
            end
        end
        
        denominators{it} = curr_denominator;
    end
    
    % Final assembly
    for it = 1:length(composition)
        composition{it} = denominators{it}/curr_numerator*100;
    end
end
