# Supplementary material for: In Silico Analysis Identifies Intestinal Transit as a Key Determinant of Systemic Bile Acid Metabolism
Source: Front Physiol. 2018 Jun 8;9:631. doi: 10.3389/fphys.2018.00631 (PMC6008656; doi:10.3389/fphys.2018.00631)
Supplement: Supplementary file 2 [file Data_Sheet_2.zip › BA_model_package/Calculations/eval_BA_list.m]

function [BA_list]  = eval_BA_list(BAs) 
%  FUNCTION Calculations/eval_BA_list(BAs) 
%
%  Description:
%   Fill included BA species into BA_list based on BAlist
%   description
%
%  Inputs:
%   [1] BAs             - BA species list or description thereof (cell)
%
%  Outputs:
%   [1] BA_list         - BA species list (cell)
%
%  Contact: Eindhoven University of Technology, F.L.P. Sips (f.l.p.sips@tue.nl)
% 

if length(BAs) == 1
    if strcmp(BAs{1}, 'all')
        BA_list = {{'CA'}, {'CDCA'}, {'DCA'}, {'UDCA'}, {'LCA'}, {'o'}};
    elseif strcmp(BAs{1}, 'primary')
        BA_list = {{'CA'}, {'CDCA'}};
    elseif strcmp(BAs{1}, 'secondary')
        BA_list = {{'DCA'}, {'UDCA'}, {'LCA'}, {'o'}};
    else
        BA_list = BAs;
    end
else
    BA_list = BAs;
end
