# Supplementary material for: In Silico Analysis Identifies Intestinal Transit as a Key Determinant of Systemic Bile Acid Metabolism
Source: Front Physiol. 2018 Jun 8;9:631. doi: 10.3389/fphys.2018.00631 (PMC6008656; doi:10.3389/fphys.2018.00631)
Supplement: Supplementary file 2 [file Data_Sheet_2.zip › BA_model_package/Calculations/eval_states_list.m]

function [states_list]  = eval_states_list(states) 
%  FUNCTION Calculations/eval_states_list(states) 
%
%  Description:
%   Fill included (conjugation) states into states_list based on stateslist 
%   description
%
%  Inputs:
%   [1] states          - states list or description thereof
%
%  Outputs:
%   [1] states_list     - states list
%
%  Contact: Eindhoven University of Technology, F.L.P. Sips (f.l.p.sips@tue.nl)
% 

for it = 1:length(states)
    if strcmp(states{it}, 'all')
        states_list     = {{'u'}, {'g'}, {'t'}};
    elseif strcmp(states{it}, 'conjugated')
        states_list{it} = {'g', 't'};
    elseif strcmp(states{it}, 'unconjugated')
        states_list{it} = {'u'};
    else
        states_list{it} = states{it};
    end
end
