# Supplementary material for: In Silico Analysis Identifies Intestinal Transit as a Key Determinant of Systemic Bile Acid Metabolism
Source: Front Physiol. 2018 Jun 8;9:631. doi: 10.3389/fphys.2018.00631 (PMC6008656; doi:10.3389/fphys.2018.00631)
Supplement: Supplementary file 2 [file Data_Sheet_2.zip › BA_model_package/Calculations/eval_sulf.m]

function [BA_list, S_list] = eval_sulf(results_or_c, BA_list, states_list, equation) 
%  FUNCTION Calculations/eval_sulf(results_or_c, BA_list, states_list, equation) 
%
%  Description:
%   Append sulfates included in model to list
%
%  Inputs:
%   [1] results_or_c    - model setup structure c (if equation == 1) or 
%                           simulation results structure (if equation == 0)
%   [2] BA_list         - current BA list (without sulfates) (cell)
%   [3] states_list     - states_list (cell) - only used for (equation == 0)
%                           to retrieve a correct 
%                           conjugation state and use it to check if the
%                           sulfate of the current BA is present in model
%   [4] equation        - Logical:
%                         if set to 1, presence of sulfate of current BA
%                           species will be checked against c
%                         if set to 0, presence of sulfate of current BA
%                           species will be checked against results
%   
%
%  Outputs:
%   [1] BA_list         - BA species list (including sulfates,cell)
%   [2] S_list          - Appended sulfates (cell)
%
%  Contact: Eindhoven University of Technology, F.L.P. Sips (f.l.p.sips@tue.nl)
% 
S_list      = {}; 

for it = 1:length(BA_list)
    if (equation && sum(strcmp(results_or_c.BAs, [BA_list{it}{1}, 's']))) || ...
            (~equation && isfield(results_or_c.fas.v, ['pl_', states_list{1}{1}, '_', BA_list{it}{1}, 's']))
        S_list{length(S_list)+1} 	= {[BA_list{it}{1}, 's']};
        BA_list{it}                 = {BA_list{it}{1}, [BA_list{it}{1}, 's']};
    end
end
