# Supplementary material for: In Silico Analysis Identifies Intestinal Transit as a Key Determinant of Systemic Bile Acid Metabolism
Source: Front Physiol. 2018 Jun 8;9:631. doi: 10.3389/fphys.2018.00631 (PMC6008656; doi:10.3389/fphys.2018.00631)
Supplement: Supplementary file 2 [file Data_Sheet_2.zip › BA_model_package/Calculations/eval_term.m]

function [curr_term] = eval_term(results, tag_fasting, curr_type, curr_tissue, curr_state, equation)
%  FUNCTION Calculations/eval_term(results, tag_fasting, curr_type, curr_tissue, curr_state, equation)
%
%  Description:
%   Function used to implement several common unit conversions in an
%   automated way. In particular:
%       if tissue == plasma: plasma concentration -> plasma content (*V_P)
%       if tissue == portal: calculate portal concentration
%
%  Inputs:
%   [1] results         - Simulation result structure. Note that while not 
%                           present in the text of this function,
%                           if equation == 0,
%                           the 'eval' calls will require its presence. If
%                           equation == 1, it is not necessary. 
%   [2] tag_fasting     - String to denote location of fasting variables.
%                           Usually 'results.fas.v.'
%   [3] curr_type       - Bile acid species 
%   [4] curr_tissue     - Tissue (cell)
%   [5] curr_state      - Conjugation state
%   [6] equation        - Logical, determines form of output. 
%                           If 1: equation string.
%                           If 0: value
%
%  Outputs:
%   [1] curr_term       - amended string / value
%
%  Contact: Eindhoven University of Technology, F.L.P. Sips (f.l.p.sips@tue.nl)

if equation
    if strcmp(curr_tissue{1}, 'pl')
        curr_term       = [' + ', tag_fasting, curr_tissue{1}, '_', curr_state,'_', curr_type, ' * ', tag_fasting, 'V_P' ];
    elseif strcmp(curr_tissue{1}, 'po')
        
        if strcmp(curr_state, 't') || strcmp(curr_state, 'g')
            modified_state = 'c';
        else
            modified_state = curr_state;
        end
        % CHANGED 20150515
        curr_term       = [' + ', tag_fasting, 'pl_', curr_state,'_', curr_type, ' + ((', tag_fasting, 'x_si_',curr_state,'_', curr_type,' + ', tag_fasting, 'x_co_',curr_state,'_', curr_type,')/ ', tag_fasting, 'Q_P)' ];
    else
        curr_term       = [' + ', tag_fasting, curr_tissue{1}, '_', curr_state,'_', curr_type];
    end
else
    if strcmp(curr_tissue{1}, 'pl')
        curr_term        = eval([tag_fasting, curr_tissue{1}, '_', curr_state,'_', curr_type]) * eval([tag_fasting, 'V_P']);
        
    elseif strcmp(curr_tissue{1}, 'po')
        
        if strcmp(curr_state, 't') || strcmp(curr_state, 'g')
            modified_state = 'c';
        else
            modified_state = curr_state;
        end
        % CHANGED 20150515
        curr_term        = eval([tag_fasting, 'pl_', curr_state,'_', curr_type]) + (eval([tag_fasting, 'x_si_',curr_state,'_', curr_type]) + eval([tag_fasting, 'x_co_',curr_state,'_', curr_type]))/ eval([tag_fasting, 'Q_P']);
        
    else
        curr_term        = eval([tag_fasting, curr_tissue{1}, '_', curr_state,'_', curr_type]);
    end
end
