# Supplementary material for: In Silico Analysis Identifies Intestinal Transit as a Key Determinant of Systemic Bile Acid Metabolism
Source: Front Physiol. 2018 Jun 8;9:631. doi: 10.3389/fphys.2018.00631 (PMC6008656; doi:10.3389/fphys.2018.00631)
Supplement: Supplementary file 2 [file Data_Sheet_2.zip › BA_model_package/Calculations/eval_tissue_list.m]

function [tissue_list]  = eval_tissue_list(tissues) 
%  FUNCTION Calculations/eval_tissue_list(tissues) 
%
%  Description:
%   Fill included tissues into tissue_list based on tissuelist 
%   description
%
%  Inputs:
%   [1] tissues         - tissue list or description thereof (cell)
%
%  Outputs:
%   [1] tissue_list     - tissue list (cell)
%
%  Contact: Eindhoven University of Technology, F.L.P. Sips (f.l.p.sips@tue.nl)
% 


if length(tissues) == 1
    if strcmp(tissues{1}, 'all')
        tissue_list = {'li', 'gb', 'si1', 'si2', 'si3', 'si4', 'si5', 'si6', 'si7', 'si8', 'si9', 'si10', 'co1', 'co2', 'co3', 'co4', 'co5', 'pl'};
    elseif strcmp(tissues{1}, 'si')
        tissue_list = {'si1', 'si2', 'si3', 'si4', 'si5', 'si6', 'si7', 'si8', 'si9', 'si10'};
    elseif strcmp(tissues{1}, 'co')
        tissue_list = {'co1', 'co2', 'co3', 'co4', 'co5'};
    else
        tissue_list = tissues;
    end
else
    tissue_list = tissues;
end
