# Supplementary material for: In Silico Analysis Identifies Intestinal Transit as a Key Determinant of Systemic Bile Acid Metabolism
Source: Front Physiol. 2018 Jun 8;9:631. doi: 10.3389/fphys.2018.00631 (PMC6008656; doi:10.3389/fphys.2018.00631)
Supplement: Supplementary file 2 [file Data_Sheet_2.zip › BA_model_package/Calculations/find_characteristics.m]

function [mx, tom, m30] = find_characteristics(t, x)
%  FUNCTION Calculations/find_characteristics(t, x)
%
%  Description:
%   Find Time of maximum value, relative increase of maximum value, and
%   relative increase at 30 minutes for any x described over t(minutes)
%
%  Inputs:
%   [1] t               - time vector (minutes)
%   [2] x               - any corresponding vector, for which the
%                           characteristics will be determined
%
%  Outputs:
%   [1] mx              - relative maximal increase (double)
%   [2] tom             - time of maximal increase (after t(1)) - (double)
%   [3] m30             - relative increase at 30 minutes after t(1) -
%                           (double)
%
%  Contact: Eindhoven University of Technology, F.L.P. Sips (f.l.p.sips@tue.nl)
% 

% Maximal fold change and time
index                   = find( x == max(x));
tom                     = t(index) - t(1);
mx                      = max(x) / x(1);

% 30 minute fold change
m30                     = interp1(t-t(1), x, 30) / x(1);
