# Supplementary material for: In Silico Analysis Identifies Intestinal Transit as a Key Determinant of Systemic Bile Acid Metabolism
Source: Front Physiol. 2018 Jun 8;9:631. doi: 10.3389/fphys.2018.00631 (PMC6008656; doi:10.3389/fphys.2018.00631)
Supplement: Supplementary file 2 [file Data_Sheet_2.zip › BA_model_package/Calculations/GI_reflex.m]

function PP = GI_reflex(b, d, t)
%  FUNCTION Calculations/GI_reflex(b, d, t)
%
%  Description:
%   Calculate transient postprandial response function
%
%  Inputs:
%   [1] b               - beta parameter (double)
%   [2] d               - delta parameter (double)
%   [3] t               - time (double)
%
%  Outputs:
%   [1] PP              - current value of postprandial effect (double)
%
%  Contact: Eindhoven University of Technology, F.L.P. Sips (f.l.p.sips@tue.nl)
% 

PP_raw = (t)        ./ b^2 .* exp(-t       .^2  ./(2*b^2));
PP_max =  b         ./ b^2 .* exp(-b       .^2  ./(2*b^2));

PP = 1 + d * PP_raw / PP_max;
