# Supplementary material for: In Silico Analysis Identifies Intestinal Transit as a Key Determinant of Systemic Bile Acid Metabolism
Source: Front Physiol. 2018 Jun 8;9:631. doi: 10.3389/fphys.2018.00631 (PMC6008656; doi:10.3389/fphys.2018.00631)
Supplement: Supplementary file 2 [file Data_Sheet_2.zip › BA_model_package/Calculations/plasma_chars.m]

function characs = plasma_chars(sim)
%  FUNCTION Calculations/plasma_chars(sim)
%
%  Description:
%   Calculate plasma measures and DCA pool size
%
%  Inputs:
%   [1] sim             - simulation results structure
%
%  Outputs:
%   [1] characs         - cell containing:
%                         1. Plasma concentration
%                         2. Plasma composition
%                         3. Plasma conjugation
%                         4. Interpolated plasma postprandial response
%                         5. DCA pool size
%
%  Contact: Eindhoven University of Technology, F.L.P. Sips (f.l.p.sips@tue.nl)
% 

% Absolute, fasting concentration
characs{1} = sim.fas.v.plco_state_u + sim.fas.v.plco_state_g + sim.fas.v.plco_state_t;

% Composition of 5 major BA in plasma, fasting
composition = comp_human(sim, {{'CA'} {'CDCA'} {'DCA'} {'UDCA'} {'LCA'}}, {{'u'} {'g'} {'t'}}, {'pl'}, 0, 0, 'results.fas.v.');

characs{2} = zeros(length(composition),1);
for it = 1:length(composition)
    characs{2}(it) = composition{it};
end

% Conjugation, fasting
conjugation = conj_human(sim, {{'all'}}, {{'all'}}, {'pl'}, 1, 0, 'results.fas.v.');

characs{3} = zeros(length(conjugation),1);
for it = 1:length(conjugation)
    characs{3}(it) = conjugation{it};
end

% Dynamics (normalized to fasting)
interp_times    = [0 30 60 90 120 150];
u               = interp1(sim.mea.t, [sim.mea.v.plco_state_u], sim.mea.t(1)+interp_times);
g               = interp1(sim.mea.t, [sim.mea.v.plco_state_g], sim.mea.t(1)+interp_times);
t               = interp1(sim.mea.t, [sim.mea.v.plco_state_t], sim.mea.t(1)+interp_times);
characs{4} = (u+g+t)/(sim.fas.v.plco_state_u + sim.fas.v.plco_state_g + sim.fas.v.plco_state_t);

% DCA
characs{5} = sim.fas.v.pool_BA_DCA;
