# Supplementary material for: In Silico Analysis Identifies Intestinal Transit as a Key Determinant of Systemic Bile Acid Metabolism
Source: Front Physiol. 2018 Jun 8;9:631. doi: 10.3389/fphys.2018.00631 (PMC6008656; doi:10.3389/fphys.2018.00631)
Supplement: Supplementary file 2 [file Data_Sheet_2.zip › BA_model_package/Calculations/post_human.m]

function [eq] = post_human(results_or_c, type, states, equation, tag_meal)
%  FUNCTION Calculations/post_human(results_or_c, type, states, equation, tag_meal)
%
%  Description:
%   Calculate postprandial characteristics: either provide the equation as
%   string (equation == 1) or the value (equation == 0)
%
%  Inputs:
%   [1] results_or_c    - simulation results structure (if equation == 0)
%                           or structure c describing model composition (if
%                           equation == 1)
%   [2] type            - string: type of postprandial characteristic: 'max', 'm30'
%                           or 'tom' (string)
%   [3] states          - included states (cell). 
%   [4] equation        - logical: return string equation (1) or value (0)
%   [5] tag_meal        - string to meal output location. e.g. 'results.mea.'
%   
%
%  Outputs:
%   [1] eq              - equation (string) or value of postprandial
%                           characteristic (double)
%
%  Example: post_human(results, 'max', {'u'}, 1, 'results.mea.')
%
%  Contact: Eindhoven University of Technology, F.L.P. Sips (f.l.p.sips@tue.nl)
% 

if equation
    c = results_or_c;
else
    results = results_or_c;
end


if equation
    switch type
        case 'max'
            eq =  [tag_meal, 'y.max_', states{1}];
        case '30m'
            eq =  [tag_meal, 'y.m30_', states{1}];
        case 'tom'
            eq =  [tag_meal, 'y.tom_', states{1}];
    end
else
        switch type
        case 'max'
            eq =  eval([tag_meal, 'y.max_', states{1}]);
        case '30m'
            eq =  eval([tag_meal, 'y.m30_', states{1}]);
        case 'tom'
            eq =  eval([tag_meal, 'y.tom_', states{1}]);
    end
end
