# Supplementary material for: In Silico Analysis Identifies Intestinal Transit as a Key Determinant of Systemic Bile Acid Metabolism
Source: Front Physiol. 2018 Jun 8;9:631. doi: 10.3389/fphys.2018.00631 (PMC6008656; doi:10.3389/fphys.2018.00631)
Supplement: Supplementary file 2 [file Data_Sheet_2.zip › BA_model_package/Data/20170317 Calibration_data_human.xlsx]

## Sheet: Overview
#	Description	# of studies	# of subjects		RESULTS
Compositions					CA	CDCA	DCA	UDCA	LCA	other	Total
		*	*		%	%	%	%	%	%	%
1	Peripheral composition	12	258
1a	Peripheral composition	7	200		12.9473	33.26	26.4519	8.69653	10.7443	7.9	100
	m				7	7	7	6	6	1
	n				200	200	200	185	185	90
1b	Peripheral composition	5	58		18.3498	43.3184	38.3318				100
	m				5	5	5
	n				58	58	58
2	Liver composition	4	36		41.0495	43.0574	10.6234	3.57407	1.69556	-	100
	m				4	4	4	4	4
	n				36	36	36	36	36
3	Synthesized composition	8	80		62.3702	37.6298	-	-	-	-	100
	m				8	8
	n				80	80
4	Bile composition	12	225
4a	Bile composition	5	67		34.1727	40.7216	17.0325	1.38234	0.890831	5.8	100
	m				5	5	5	5	5	1
	n				67	67	67	67	67	14
4b	Bile composition	7	158		39.454	36.2986	18.9102	2.01778	1.34369	1.97571	100
	m				7	7	7	7	7	2
	n				158	158	158	158	158	50
5	Portal composition	5	64		33.1859	34.0783	26.1149	3.30348	3.31744	ND	100
	m				5	5	5	2	1
	n				64	64	64	17	10
6	Fecal composition	8	188		3.15519	3.14083	34.3829	1.45738	29.6313	28.2324	100
	m				7	7	8	7	8	5
	n				185	185	188	185	188	122
Conjugation states					U	T	G	C
					%	%	%	%
7	Peripheral conjugation	5	242		36.1405	10.9162	52.9433				100
	m				5	5	5
	n				242	242	242
8	Bile conjugation	4	41			26.1421	73.8579				100
	m					4	4
	n					41	41
9	Fecal conjugation	4	74		97.2683			2.73166			100
	m				4			4
	n				74			74
Sulfations					S of total	S of LCA
					%	%
10	Peripheral sulfation	5	211		22.4793	95.7613
	m				5	4
	n				211	155
11	Bile sulfation	3	47			41.9106
	m					3
	n					47
12	Fecal sulfation	4	74		2.39245	-
	m				4
	n				74
Total BA content (fasting)					[BA]	BA	BA	BA		[BA]	organ size
					µM	µmol	mmol	% of total pool
13	Peripheral pool	16	330		2.87421
	m				16
	n				330
14	Portal pool	5	64		15.7269
	m				5
	n				64
15	Liver pool	4	36			92.2944				62.3649	1479.91
	m									4	4
	n									36	1567
16	Gallbladder pool	6	111				3.01943	69.1726		138.122	21.8606
	m							3		6	19
	n							42		111	971
17a	Total pool	5	50				6.01992
	m						5
	n						50
17b	CA pool	11	161				2.18691
	m						11
	n						161
17c	CDCA pool	11	161				2.18459
	m						11
	n						161
17d	DCA pool	7	109				1.07139
	m						7
	n						109
Fluxes					r_BA	r_BA	r_BA	FCR (CA)	FCR (CDCA)
					mmol/day	μmol/kg/day	μmol/kg/hr	day ^(-1)	day ^(-1)
18	Synthesis / fecal output	8	86		1.23832
	m				8
	n				86
19a	Biliary output per day	3	24			524.944
	m					3
	n					24
19b	Biliary output	2	21				12.5279
	m						2
	n						21
20	BA fractional catabolic rate	8	84					0.355762	0.274173
	m							8	8
	n							84	81
Postprandial					Total	C	U
					Ratio to fasting
21	Maximal increase	9	148		3.18372	5.72065	1.636
	m				8	9	3
	n				83	148	43
22	Rise at 30 min	5	120		1.88246	3.24575	0.972734
	m				5	5	1
	n				56	120	24
23	Time of maximal value	7	143		94.9333	117.832	115.349
	m				7	7	3
	n				75	143	43
Transit					Transit	Transit
					min	hr
24	Fasting small intestine transit time				220
	m
	n
25	Feeding small intestine transit time				161
	m
	n
26	Colon transit	9	405			36.5625
	m					9
	n					405
Other notes

## Sheet: Composition
Reference			Include		Summary														n
1st author	Year		Study count		CA	CDCA	DCA	UDCA	LCA	other		CA, CDCA and DCA	CA, CDCA, UDCA and DCA	CA, CDCA, UDCA, LCA and DCA	Percentage of (other + UDCA) that is UDCA	UDCA + other	Total
Bathena	2013		1		10.6	30.7	28.2	9.4	13.2	7.9		69.5	78.9	92.1			100		90
														92.1
Mannes	1987		1		13.3478	35.1493	25.3609	7.11884	11.1232	0		73.858	80.9768				92.1		20
de Giorgi	2015		1		16.578	31.314	23.946	12.894	7.368	0		71.838	84.732				92.1		11
Murata	1983		1		17.1913	33.0393	25.9142	3.90561	12.0496	0		76.1448	80.0504				92.1		15
Humbert	2012		1		13.773	41.1938	23.2779	8.32998	5.52533	0		78.2447	86.5747				92.1		39
Bayerdorffer	1995		1		18.0868	31.8899	22.6085	9.51938	9.99535	0		72.5853	82.1047				92.1		10
												72.6592
Stellaard	1987		1		14.0169	28.0339	30.6084	0	0	0							72.6592		15
#1a PERIPHERAL (only datasets including sulphated)			1		12.9473	33.26	26.4519	8.69653	10.7443	7.9							100		200
m					7	7	7	6	6	1
n					200	200	200	185	185	90
Compare to below					17.8192	45.7753	36.4055
Ewerth	1985		1		13.0435	42.9348	44.0217										100		9
Angelin	1977		1		16.7883	38.6861	44.5255										100		5
Ewerth	1982		1		13.9535	40.9302	45.1163										100		10
Einarsson	1985		0.5		26.3158	40.7895	32.8947										100		9
Einarsson	1985		0.5		18.9091	48.3636	32.7273										100		20
Angelin	1982		1		21.679	37.7892	40.5318										100		5
#1b PERIPHERAL (only unsulphated)			1		18.3498	43.3184	38.3318										100		58
m					5	5	5
n					58	58	58
Setchell	1997		1		28.7287	46.4464	15.7157	4.6046	4.5045								100		6
Yanagisawa	1980		1		41.1411	38.8388	14.8148	3.9039	1.3013								100		10
Akashi	1983		1		43.3	40.8	10.9	4.1	0.9								100		10
Honda	1995		1		46.1	47.5	3.1	2.1	1.2								100		10
Greim	1973		0
Greim	1972		0
Greim	1974		0
Güldütuna	1993		0
#2 LIVER			1		41.0495	43.0574	10.6234	3.57407	1.69556	-							100		36
m					4	4	4	4	4
n					36	36	36	36	36
Danzinger	1973		1		63.1085	36.8915											100		6
Nilsell	1983		1		58.8889	41.1111											100		12
Stellaard	1984	1	1		65.5172	34.4828											100		5
McCormick	1973		1		66.2131	33.7869													11
Einarsson	1974		1		64.9819	35.0181													11
Vlahcevic (Indians)	1972		1		57.2779	42.7221													7
Vlahcevic (Cirrhosis)	1972		1		66.3872	33.6128													10
Einarsson	1985		1		59.375	40.625											100		18
#3 SYNTHESIS			1		62.3702	37.6298	-	-	-	-							100		80
m					8	8
n					80	80
Nakayama	1980		1		#REF!	#REF!	#REF!	#REF!	#REF!	#REF!				#REF!	#REF!	#REF!	#REF!		10
Rossi	1987		1		#REF!	#REF!	#REF!	#REF!	#REF!	#REF!				#REF!	#REF!	#REF!	#REF!		14
Weighted sum of complete compositions															#REF!	#REF!
Fisher	1973		0.5		#REF!	#REF!	#REF!	#REF!	#REF!	#REF!				#REF!			#REF!		20
Fisher	1973		0.5		#REF!	#REF!	#REF!	#REF!	#REF!	#REF!				#REF!			#REF!		20
														#REF!
Akashi	1983		1		#REF!	#REF!	#REF!	#REF!	#REF!								#REF!		10
Honda	1995		1		#REF!	#REF!	#REF!	#REF!	#REF!								#REF!		9
Perwaiz	2001		1		#REF!	#REF!	#REF!	#REF!	#REF!								#REF!		6
Nilsell	1983		1		#REF!	#REF!	#REF!	#REF!	#REF!								#REF!		12
Reihner	1989		1		#REF!	#REF!	#REF!	#REF!	#REF!								#REF!		17
Einarsson	1985		1		#REF!	#REF!	#REF!	#REF!	#REF!								#REF!		50
Makino	1978		0.5		#REF!	#REF!	#REF!	#REF!	#REF!								#REF!		12
Makino	1978		0.5		#REF!	#REF!	#REF!	#REF!	#REF!								#REF!		11
Fracchia	1999 / 1998		1		#REF!	#REF!	#REF!	#REF!	#REF!								#REF!		23
Dilger	2012 / 2014		1		#REF!	#REF!	#REF!	#REF!	#REF!								#REF!		11
Fisher	1991		0						1.2
Angelico	1979		0
Chretien	1989		0
Combes	1999		0
Fracchia	1996		0
Lindor	1998		0
Matoba	1986		0
van de Meeberg	1996		0
Nakagawa	1990		0
Vlahcevic (Cirrhosis)	1972		0		#REF!	#REF!	#REF!	0	#REF!								#REF!
Vlahcevic (Indians)	1972		0		#REF!	#REF!	#REF!	0	#REF!								#REF!		7
#4 GALLBLADDER (sulphated and unsulphated)			0		#REF!	#REF!	#REF!	#REF!	#REF!	#REF!							#REF!		225
m
n
Rossi	1987		1		36.5	38.5	15.8	2.1	1.3	5.8				94.2	26.5823	7.9	100		14
Akashi	1983		1		34.6091	42.8798	12.4721	3.42888	0.81012								94.2		10
Honda	1995		1		37.4348	47.9015	6.50631	1.6973	0.66006								94.2		9
Makino	1978		0.5		30.0198	38.9598	23.997	0	1.22338								94.2		12
Makino	1978		0.5		24.7746	50.6796	17.7096	0	1.0362								94.2		11
Dilger	2012 / 2014		1		42.0735	27.6767	23.0846	1.24111	0.124111								94.2		11
#4a GALLBLADDER (only datasets including sulphated)			5		34.1727	40.7216	17.0325	1.38234	0.890831	5.8							100		67
m					5	5	5	5	5	1
n					67	67	67	67	67	14
Nakayama	1980		1		43.0074	40.2802	14.2442	1.18892	0.22	1.05931				98.9407	52.8825	2.24824	100		10
Weighted sum of complete compositions															52.8825
Fisher	1973		0.5		52.69	32.98	9.48	1.26888	1.47	2.11112				97.8889			100		20
Fisher	1973		0.5		33.44	46.92	14.3	1.3815	1.66	2.2985				97.7015			100		20
														98.0243
Perwaiz	2001		1		34.3791	41.7973	18.7372	1.92845	1.18227								98.0243		6
Nilsell	1983		1		40.288	35.0927	21.2713	1.37234	0								98.0243		12
Reihner	1989		1		36.6783	31.5969	23.3743	5.08137	1.29344								98.0243		17
Einarsson	1985		1		40.1851	33.6501	22.8236	0.682756	0.682756								98.0243		50
Fracchia	1999 / 1998		1		32.9801	36.6446	20.1545	4.58057	3.66446								98.0243		23
#4b GALLBLADDER (only unsulphated)			1		39.454	36.2986	18.9102	2.01778	1.34369	1.97571							100		105
m					7	7	7	7	7	2
n					158	158	158	158	158	50
Einarsson	1996		1		40.6386	30.9973	22.6311	2.41551	3.31744	0			96.6826				100		10
Ewerth	1985		1		31.1506	33.7109	27.2491	4.572	ND	-							96.6826		7
					36.7318	32.1147	24.5327	3.30348				93.3791
Ahlberg	1977		1		27.6712	37.8564	27.8515	ND	ND	ND							93.3791		10
Einarsson	1985		0.5		36.7033	37.8013	18.8745	ND	ND	ND							93.3791		9
Einarsson	1985		0.5		28.448	33.8771	31.054	ND	ND	ND							93.3791		20
Reihner	1989		1		40.4322	29.8428	23.1041	ND	ND	ND							93.3791		8
#5 PORTAL			5		33.1859	34.0783	26.1149	3.30348	3.31744	ND							100
m					5	5	5	2	1
n					64	64	64	17	10
Makino	1978		1		0	0	50.5	0	31	18.5							100		3
Reddy	1981		1		1.97798	2.05859	34.9961	1.0293	31.1178	28.8203							100		30
Reddy	1978		0.5		4.16701	2.81895	37.2968	1.73474	31.6477	22.3347							100		15
Reddy	1978		0.5		1.95599	1.95088	31.7231	1.10267	28.9149	34.3525							100		20
Tanida	1981		1		16.7646	8.70487	34.0782	0.488304	16.2701	23.6939							100		8
Intermediate					3.88264	2.79867	35.1042	1.09026	29.0751	28.0491					3.74154		100
Reddy	1977		0.5		2.8027	2.37	34.2739	1.15277	29.7434	29.6573						30.81	100		34
Reddy	1977		0.5		6.4857	5.26832	33.5855	0.985581	28.3189	25.356						26.3416	100		12
Intermediate					3.83771	2.92212	34.7234	1.09738	29.187	28.2324				71.7676			100
Breuer	1986		1		1.86596	4.09075	29.7118	2.51187	33.5872	ND							71.7676		26
Humbert	2012		1		1.38009	1.9093	44.3009	0.731781	23.4456	ND							71.7676		19
Breuer	1985		1		2.39225	4.34955	29.2145	2.8997	32.9116	ND							71.7676		21
#6 FECES			8		3.15519	3.14083	34.3829	1.45738	29.6313	28.2324							100
m					7	7	8	7	8	5
n					185	185	188	185	188	122

## Sheet: Conjugation
Reference			Include		Summary						n
1st author	Year		Study count		U	T	G	C	Total
Bathena	2013		1		31.6	13.2	55.2				90
Humbert	2012		1		37	10	53				39
de Giorgi	2015		1		38	6	56				11
Matysik	2011		1		43.3843	10.8011	45.8146				73
Scherer	2009		1		30.1364	7.21513	62.6485				29
#7 PERIPHERAL			1		36.1405	10.9162	52.9433		100		242
m					5	5	5
n					242	242	242
Dilger	2012 / 2014		1			26.7373	73.2627				11
Nakayama			1			18.9467	81.0533				10
Perwaiz			1			23.6611	76.3389				6
Rossi			1			31.8774	68.1226				14
#9 GALLBLADDER			1			26.1421	73.8579		100		41
m						4	4
n						41	41
Humbert	2012		1		97.4531			2.54689	100		19
Breuer	1985		1		97.42			2.57998	100		21
Breuer	1986		1		97.6459			2.35415	100		26
Tanida	1981		1		95.2045			4.79554	100		8
#10 FECAL			1		97.2683			2.73166			66
m					4			4
n					74			74

## Sheet: Sulfation
Reference			Include		Summary			n
1st author	Year		Study count		% S of total	% S of LCA
Bathena	2013		1		33.5	93.7		90
Humbert	2012		1		7.75216	100		39
de Giorgi	2015		1		10	100		11
Murata	1983		1		25	94		15
Kato	1996		1		16.8	-		56
#10 PERIPHERAL					22.4793	95.7613		211
m					5	4
n					211	155
Palmer	1971		0.5		-	40.5		1
Palmer	1971		0.5			75.3		1
Fisher	1991		2		-	41.2		45
#11 BILE					-	41.9106		47
m					-	3
n					-	47
Breuer	1985		1		3.1			21
Breuer	1986		1		2.3			26
Humbert	2012		1		0.723223			19
Tanida	1981		1		4.8			8
#12 FECAL					2.39245	-		74
m					4	-
n					74	-

## Sheet: Content
Reference			Include		Summary							n
1st author	Year		Study count		Total BA		CA	CDCA	DCA	LCA
Sonne	2013		1		3.61724							10
Matysik	2011		1		2.222							73
Suzuki	2014		1		1.3							11
Ewerth	1985		1		2.03							9
de Barros	1982		1		8.07688							6
Sørensen	1981		1		2.58							5
Dirksen	2013		1		1.24							8
Albaugh	2015		1		1.332							8
de Giorgi	2014		1		1.59							11
Patti	2009		1		3.59563							10
Ahmad	2014		1		2.3							8
Lips	2014		1		3.9							12
Bathena	2013		1		3.89							90
Mannes	1987		1		2.07							20
Humbert	2012		1		2.16043							39
Bayerdorffer	1995		1		4.12							10
#13 PERIPHERAL			1		2.87421							330
m					16
n					330
Ewerth	1985		1		15.97							7
Reihner	1989		1		9.7							8
Ahlberg	1977		1		20.72							10
Einarsson	1985		0.5		17.87							9
Einarsson	1985		0.5		17.36							20
Einarsson	1996		1		10.19							10
Angelin	1982		0
#14 PORTAL					15.7269							64
m					5
n					64
					Liver BA concentration
Setchell	1997		1		61.6							6
Yanagisawa	1980		1		74.1537							10
Akashi	1983		1		48.9							10
Honda	1995		1		64.5							10
Liver BA concentration					62.3649							36
# of studies					4
n					36
					Liver weight
Molino	2012		1		1561							225
de la Grandmaison	2001		0.5		1677							355
de la Grandmaison	2001		0.5		1475							329
Mathuramon	2009		0.5		1390.76							460
Mathuramon	2009		0.5		1211.31							99
Molino	2015		1		1288							99
Boyd	1933		0
Garby			0
Liver weight					1479.91							1567
# of studies					4
n					1567
#15 LIVER					92.2944
m					4
n					36
					mmol/L	mL	mmol	% of pool
Fisher	1973		0.5		144.77							20
Fisher	1973		0.5		99.5							20
Perwaiz	2001		1		91.2167							6
Corradini	1998		1		187.07							26
Keulemans	1998		1		136.9							14
Tamasawa	1993		1		149.8							8
Nilsell	1990		1		112.941							17
Bile concentration					138.122							0
# of studies					6
n					111
Donald	1991		1			19						30
Chapman	1998		1			24.36						238
Kishk	1987		1			28						20
van Erpecum	1992		1			18.9						20
Gourtsoyiannis	1995		1			22						182
Sari	2003		1			28.1						25
Masclee	1997		1			24						20
Güliter	2003		1			17.33						67
Portincasa	2000		1			21						20
Nakeeb	2006		1			22.7						162
Sengupta	2006		1			17.8						10
Portincasa	1995		1			21.6						15
Luiking	1998		1			33.45						8
Veysey	2001		0.5			21						6
Veysey	2001		0.5			19						8
Everson	1980		1			16.7						16
Bodegraven	1998		1			20.3						87
De-Chuan Chan	2004		1			26.3						10
Jazrawi	1983		1			29.9						9
Shoda	1995		1			25						18
Palasciano	1992		0			18.7						1246
Palasciano	1992		0			17						830
Matcuk			0
Akintomide	2013		0			27.7						141
Gallbladder volume			19			21.8606						971
# of studies						19
n						971
Jazrawi	1983		1					67				11
Mok	1980		1					58.8752				14
Nilsell	1990		1					79.0585				17
#16 GALLBLADDER							3.01943	69.1726				1661
m								3
n								42
Nilsell	1983		1		-		2.95	2.36				12
Einarsson	1985		1		-		2.18	1.91				18
Einarsson	1974		1		-		2.00944	1.4647				11
McCormick	1973		1		-		2.76573	2.08879				11
Roda	1978	1	1		-		2.04306	2.44493	0.895739			10
Danzinger	1973		1		-		1.41	1.57	0.87			6
Bennion	1978		1		-		2.35813	2.75109	1.20123			52
Nilsell	1990		1		-		1.60059	1.64824	1.02824			17
Northfield	1975		1		4.63434		1.25059	1.84852	1.26854			7
Vlahcevic (Cirrhosis)	1972		1		5.78238		2.54545	2.06332	0.967975			10
Vlahcevic (Indians)	1972		1		3.956		1.71329	1.63027	0.58588	0.0265553		7
Jazrawi	1983		1		7.6							12
Mok	1980		1		6.56							14
#17 POOL SIZE					6.01992		2.18691	2.18459	1.07139			154
m					5		11	11	7
n					50		161	161	109

## Sheet: Flux
Reference			Include				Summary					n
1st author	Year		Study count		Total		Primary	CA	CDCA
					Synthesis, based on kinetics
					mmol/day
Northfield	1975		1						0.529127			7
McCormick	1973		1				1.27565	0.84465	0.431004			11
Nilsell	1983		1				1.8	1.06	0.74			12
Einarsson	1974		1				0.952928	0.619231	0.333697			11
Einarsson	1985		1				1.28	0.76	0.52			18
Vlahcevic (Indians)	1972		1				0.769162	0.440559	0.328602			7
Vlahcevic (Cirrhosis)	1972		1				1.2277	0.815035	0.412663			10
Roda	1978		1					0.585601				10
18. SYNTHESIS							1.23832	0.754341	0.483979
m							8	7	7
n							86	79	59
								60.9165	39.0835
Northfield	1975		1		405.1	12.2						7
Mok	1980		1		591.111	12.6918						14
Roda	1978		1		495.8							3
Nilsell	1983		0									12
Mok	1978		0
Nilsell	1983		0
Einarsson	1985		0
Grundy			0
Lanzini	1990		0
Adler	1974		0
Northfield	1973		0
Shaffer	1977		0
Bennion	1975		0
					umol/day/kg	fasting umol/hr/kg
19. BILIARY OUTPUT					524.944	12.5279
m					3	2
n					24	21
Roda	1978		1					0.28				10
Nilsell	1983		1					0.441	0.353			12
Einarsson	1974		1					0.38	0.27			11
Einarsson	1985		1					0.366	0.294			18
Stellaard	1984		1					0.48	0.24			5
McCormick	1973		1					0.314	0.228			11
Vlahcevic (Cirrhosis)	1972		1					0.321	0.225			10
Vlahcevic (Indians)	1972		1					0.28	0.213			7
Northfield	1975		1						0.323			7
20. FCR								0.355762	0.274173			91
m								8	8
n								84	81

## Sheet: Postprandial
Reference			Include		Summary				n
1st author	Year		Study count		Total	Conjugated	Unconjugated
Angelin	1977		1		2.29562	-	-		5
de Barros	1982		1		1.69	-	-		6
Dirksen	2013		1		2.09205	-	-		8
Sonne	2013		1		3.24418	-	-		10
Suzuki	2014		1		4.15385	6.57143	-		11
Salemans	1993		0.5		4.70373	7.40927	1.1967		12
Salemans	1993		0.5		2.43881	3.12696	1.41349		12
Ahmad	2013		1		2.97117	3.90672	1.25979		8
de Giorgi	2015		1		3.48	4.06452	2.63158		11
Linnet	1983		1		-	3.38133	-		9
LaRusso	1978		0.5		-	4.6875	-		1
LaRusso	1978		0.5		-	5.49999	-		4
LaRusso	1978		1		-	4.04762	-		4
Heuman	1982		1		-	6.17744	-		46
Tobiasson	1981		0.5		-	7.30001	-		15
Tobiasson	1981		0.5		-	6.99999	-		15
21. MAXIMAL INCREASE					3.18372	5.72065	1.636
					8	9	3
					83	148	43
Angelin	1977		1		1.68978	-	-		5
de Barros	1982		1		1.12055	-	-		6
Sonne	2013		1		2.14535	-	-		10
Salemans	1993		0.5		2.23131	3.20151	0.959227		12
Salemans	1993		0.5		1.38597	1.62929	0.986241		12
Suzuki	2014		1		2.30769	3.57143	-		11
Linnet	1983		1		-	2.65077	-		9
Heuman	1982		1		-	3.31365	-		46
Tobiasson	1981		0.5		-	3.85001	-		15
Tobiasson	1981		0.5		-	3.88	-		15
22. RISE AT 30 MINUTES					1.88246	3.24575	0.972734
					5	5	1
					56	120	24
Sonne	2013		1		75	-	-		10
Angelin	1977		1		90	-	-		5
de Barros	1982		1		60	-	-		6
de Giorgi	2015		1		120	180	120		11
Ahmad	2013		1		140	140	140		8
Salemans	1993		0.5		60	60	90		12
Salemans	1993		0.5		90	90	120		12
Suzuki	2014		1		120	120	-		11
LaRusso	1978		0.25		-	120	-		1
LaRusso	1978		0.25		-	140	-		4
LaRusso	1978		0.25		-	105	-		4
LaRusso	1978		0.25		-	102.5	-		4
Heuman	1982		1		-	120	-		46
Tobiasson	1981		0.5		-	90	-		15
Tobiasson	1981		0.5		-	150	-		15
23. TIME OF MAXIMAL VALUE					94.9333	117.832	115.349
					7	7	3
					75	143	43
Glicksman	2010		0
Morgan	1993		0
Morton	2014		0
Matysik	2011		0
de Barros			0
Steinert			0

## Sheet: Transit
Reference			Include		Transit time		n
1st author	Year		Study count		Mean
Pislar	2015		1		220		114
24. Small intestinal transit (fasting)					220
# of studies
n					114
Pislar	2015		1		161		36
25. Small intestinal transit (meal)					161
# of studies
n					36
Arhan	1981		1		39		38
Santos	2000		1		34.1		27
Metcalf	1987		1		35		73
Yuan	1987		1		37.3		30
Notghi	1994		1		40.2		8
Pomerri	2009		1		33.6		36
Danequin (via Pomerri)	2009		1		39.2		82
Chan (via Pomerri)	2009		1		24.5		51
Bouchoucha (via Pomerri)	2009		1		45.6		60
Kolster
Rintala
Degen	1996
Adkin
Wilson
Husni-Hag-Ali					38.2
Jung	2003		0		20.4		28
Kim	2012		0		22.4		28
Kim	2012		0		30.3		30
Kim	2012		0		20.5		75
Kim	2012		0		24		15
Kim	2012		0		26.5		42
26. Colon transit					36.5625
# of studies					9
n					405
