# Supplementary material for: In Silico Analysis Identifies Intestinal Transit as a Key Determinant of Systemic Bile Acid Metabolism
Source: Front Physiol. 2018 Jun 8;9:631. doi: 10.3389/fphys.2018.00631 (PMC6008656; doi:10.3389/fphys.2018.00631)
Supplement: Supplementary file 2 [file Data_Sheet_2.zip › BA_model_package/Data/extra_legends_CD.m]

function [legends] = extra_legends_CD()
%  FUNCTION Data/extra_legends_CD()
%
%  Description:
%   Create legend structure that can be used 
%
%  Inputs:
%   [-]
%
%  Outputs:
%   [1] legends         - structure containing {'index' 'legend'} for each 
%                         of the 34components of the CDS
%
%  Contact: Eindhoven University of Technology, F.L.P. Sips (f.l.p.sips@tue.nl)


	%% Composition
    legends{1}    ={'1a'   'Peripheral (S+NS)'};
	legends{2}    ={'1b'   'Peripheral (NS)'  };
	legends{3}    ={'2'    'Liver (NS)'       };
    legends{4}    ={'3'    'Synthesis'        };
    legends{5}    ={'4a'   'Bile (S+NS)'      }; 
    legends{6}    ={'4b'   'Bile (NS)'        };        
    legends{7}    ={'5'    'Portal (NS)'      };    
    legends{8}    ={'6'    'Fecal (S+NS)'     };    
    	
	%% Conjugation	
	legends{9}    ={'7'    'Peripheral'       };
    legends{10}   ={'8'    'Bile'     		  };
    legends{11}   ={'9'    'Fecal'      	  };
   
    %% Sulfation
	legends{12}    ={'10'  'Peripheral'       };
    legends{13}    ={'11'  'Bile'     		  };
    legends{14}    ={'12'  'Fecal'      	  };
   
    %% Fasting BA content
    legends{15}    ={'13'  'Peripheral'       };
	legends{16}    ={'14'  'Portal'     	  };
    legends{17}    ={'15'  'Liver'            };
    legends{18}    ={'16a' 'Gallbladder'      };
    legends{19}    ={'16b' 'Gallbladder'      };
    legends{20}    ={'17a' 'Total BA'         };
    legends{21}    ={'17b' 'CA'               };
    legends{22}    ={'17c' 'CDCA'             };
    legends{23}    ={'17d' 'DCA'              };
    
    %% Flux
    legends{24}    ={'18'  'Synthesis'        };
    legends{25}    ={'19a' 'Daily BO'         };
    legends{26}    ={'19b' 'Fasting BO'       };
    legends{27}    ={'20a' 'CA FCR'           };
    legends{28}    ={'20b' 'CDCA FCR'         };
        
    %% Postprandial
    legends{29}    ={'21'  'MI of BA_{total}'       'MI of BA_{conj}'       'MI of BA_{unconj}' };
    legends{30}    ={'22'  '30mI of BA_{total}'     '30mI  of BA_{conj}'    '30mI  of BA_{unconj}' };
    legends{31}    ={'23'  'ToM of BA_{total}'      'ToM of BA_{conj}'      'ToM of BA_{unconj}'};   
   
    %% Transit
    legends{32}    ={'24'  'SI transit _{fasting}' };
    legends{33}    ={'25'  'SI transit _{postprandial}' };   
    legends{34}    ={'26'  'Colon transit'    };
    
