# Supplementary material for: In Silico Analysis Identifies Intestinal Transit as a Key Determinant of Systemic Bile Acid Metabolism
Source: Front Physiol. 2018 Jun 8;9:631. doi: 10.3389/fphys.2018.00631 (PMC6008656; doi:10.3389/fphys.2018.00631)
Supplement: Supplementary file 2 [file Data_Sheet_2.zip › BA_model_package/Data/retrieve_CD.m]

function [CF_base] = retrieve_CD(filename)
%  FUNCTION Data/retrieve_CD(filename)
%
%  Description:
%   Create data structure. 
%
%  Inputs:
%   [1] filename        - Filename for the excel file containing data. Note
%                         that this function contains custom setting for
%                         each datafile, and that compatability of the
%                         datafile will be checked below. 
%
%  Outputs:
%   [1] CF_base         - Structure containing information on the data, as
%                         well as its relation to model variables. 
%                         In particular:
%                           - index      (internal indices for the CDS)
%                           - title      (short description of CDS entry)                   
%                           - location   (location of data in excel file)
%                           - value      (value, retrieved from excel file)
%                           - type       (type of data - e.g. Sulfation,
%                                           Pool, Flux)
%                           - details    (relation between value and model
%                                           variable: compartment,
%                                           components of the composition,
%                                           and whether to include sulfated
%                                           bile acids)
%                           - labels     (short labels for components)
%                           - units      (units of the values)
%
%  Contact: Eindhoven University of Technology, F.L.P. Sips (f.l.p.sips@tue.nl)


if strcmp(filename, '20170317 Calibration_data_human.xlsx')
        
    %               index  title                               location         type                input   																		labels											units
	%                                                                                               compartment components                                              s?	
	
	%% Composition
    data(1).in    ={'1a'   'Peripheral composition (S+US)'      {'G7:L7'}		'Composition'       {'pl' 		{{'CA'} {'CDCA'} {'DCA'} {'UDCA'} {'LCA'} {'o'}}        1}      	{'CA' 'CDCA' 'DCA' 'UDCA' 'LCA' 'other'}        {'molar %' 'molar %' 'molar %' 'molar %' 'molar %' 'molar %'} };
	data(2).in    ={'1b'   'Peripheral composition (US)'     	{'G10:I10'}		'Composition'       {'pl' 		{{'CA'} {'CDCA'} {'DCA'}}                               0}      	{'CA' 'CDCA' 'DCA'}        						{'molar %' 'molar %' 'molar %'} };
	data(3).in    ={'2'    'Liver composition (S+US)'     	   	{'G14:K14'}		'Composition'       {'li' 		{{'CA'} {'CDCA'} {'DCA'} {'UDCA'} {'LCA'}}              1}      	{'CA' 'CDCA' 'DCA' 'UDCA' 'LCA'}      			{'molar %' 'molar %' 'molar %' 'molar %' 'molar %'} };
    data(4).in    ={'3'    'Synthesis composition'              {'G18:H18'}		'Composition'       {'sy' 		{{'CA'} {'CDCA'}}                                       'na'}      	{'CA' 'CDCA'}      								{'molar %' 'molar %'} };
    data(5).in    ={'4a'   'Bile composition (S+US)'     		{'G23:L23'}		'Composition'       {'gb' 		{{'CA'} {'CDCA'} {'DCA'} {'UDCA'} {'LCA'} {'o'}}        1}      	{'CA' 'CDCA' 'DCA' 'UDCA' 'LCA' 'other'}      	{'molar %' 'molar %' 'molar %' 'molar %' 'molar %' 'molar %'} };
    data(6).in    ={'4b'   'Bile composition (US)'              {'G26:L26'}		'Composition'       {'gb' 		{{'CA'} {'CDCA'} {'DCA'} {'UDCA'} {'LCA'} {'o'}}        0}      	{'CA' 'CDCA' 'DCA' 'UDCA' 'LCA' 'other'}      	{'molar %' 'molar %' 'molar %' 'molar %' 'molar %' 'molar %'} };
    data(7).in    ={'5'    'Portal composition (US)'     		{'G30:K30'}		'Composition'       {'po' 		{{'CA'} {'CDCA'} {'DCA'} {'UDCA'} {'LCA'}}              0}      	{'CA' 'CDCA' 'DCA' 'UDCA' 'LCA'}      			{'molar %' 'molar %' 'molar %' 'molar %' 'molar %'} };
    data(8).in    ={'6'    'Fecal composition (S+US)'     		{'G34:L34'}		'Composition'       {'fa' 		{{'CA'} {'CDCA'} {'DCA'} {'UDCA'} {'LCA'} {'o'}}        1}      	{'CA' 'CDCA' 'DCA' 'UDCA' 'LCA' 'other'}      	{'molar %' 'molar %' 'molar %' 'molar %' 'molar %' 'molar %'} };
    	
	%% Conjugation	
	data(9).in    ={'7'    'Peripheral conjugation'     		{'G41:I41'}		'Conjugation'       {'pl' 		{{'u'} {'t'} {'g'}}                                     1}      	{'Unconjugated' 'Taurine' 'Glycine'}   			{'molar %' 'molar %' 'molar %'} };
    data(10).in    ={'8'   'Bile conjugation'     				{'G45:I45'}		'Conjugation'       {'gb' 		{{'t'} {'g'}}                                           1}      	{'Taurine' 'Glycine'}   						{'molar %' 'molar %'} };
    data(11).in    ={'9'   'Faecal conjugation'     			{'G49' 'J49'}	'Conjugation'       {'fa' 		{{'u'} {'conjugated'}}                                  1}      	{'Unconjugated' 'Conjugated'}      				{'molar %' 'molar %'} };
   
    %% Sulfation
	data(12).in    ={'10'  'Peripheral sulfation'     			{'G56:H56'}		'Sulfation'       	{'pl' 		{'all' 'LCA'}                                           1}      	{'Sulfated of all' 'Sulfated of LCA'}   		{'molar %' 'molar %'} };
    data(13).in    ={'11'  'Bile sulfation'     				{'H60'}		    'Sulfation'       	{'gb' 		{'LCA'}                                                 1}      	{'Sulfated of LCA'}   							{'molar %'} };
    data(14).in    ={'12'  'Faecal sulfation'     				{'G64'}			'Sulfation'       	{'fa' 		{'all'}                                                 1}      	{'Sulfated of all'}      						{'molar %'} };
   
    %% Fasting BA content
    data(15).in    ={'13'  'Peripheral concentration'     		{'G71'}			'Concentration'     {'pl' 		{'all'}                                                 1}      	{'Fasting concentration'}      					{'\muM'} };
	data(16).in    ={'14'  'Portal concentration'     			{'G75'}			'Concentration'     {'po' 		{'all'}                                                 1}      	{'Fasting concentration'}      					{'\muM'} };
    data(17).in    ={'15'  'Liver pool'      					{'H79'}			'Pool'       		{'li' 		{{'all'}}                                               1}      	{'Fasting liver pool'}      					{'\mumol'} };
    data(18).in    ={'16a' 'Gallbladder pool'     				{'I83'}         'Pool'       		{'gb' 		{{'all'}}                                               1}      	{'Fasting gallbladder pool'}      				{'mmol'} }; 
    data(19).in    ={'16b' 'Gallbladder pool'     				{'J83'}         'Pool'       		{'gb' 		{{'all'}}                                               1}      	{'Fasting gallbladder pool'}      				{'% of total'} };
    data(20).in    ={'17a' 'Total pool'     					{'I87'}			'Pool'       		{'all' 		{{'all'}}                                               1}      	{'Total BA'}      								{'mmol'} };
    data(21).in    ={'17b' 'Total CA pool'                      {'I90'}			'Pool'       		{'all' 		{{'CA'}}                                                1}      	{'Total CA'}      								{'mmol'} };
    data(22).in    ={'17c' 'Total CDCA pool'     				{'I93'}			'Pool'      		{'all' 		{{'CDCA'}}                                              1}      	{'Total CDCA'}      							{'mmol'} };
    data(23).in    ={'17d' 'Total DCA pool'     				{'I96'}			'Pool'      		{'all' 		{{'DCA'}}                                               1}      	{'Total DCA'}      								{'mmol'} };
   
    %% Flux
    data(24).in    ={'18'  'Synthesis'                          {'G103'}		'Flux'       		{'sy' 		{'all'}                                                 1}      	{'Total BA synthesis'}      					{'mmol / day'} };
    data(25).in    ={'19a' 'Daily biliary output'     			{'H107'}		'Flux'       		{'bo' 		{'all'}                                                 1}      	{'Daily biliary output'}      					{'mmol / (kg . day)'} };
    data(26).in    ={'19b' 'Fasting biliary output'     		{'I111'}		'Flux'      		{'bo' 		{'all'}                                                 1}      	{'Fasting biliary output'}      			    {'mmol / (kg . hr)'} };
    data(27).in    ={'20a' 'Fractional catabolic rate'          {'J115'}        'Flux'      		{'fcr' 		{{'CA'}}                                                1}      	{'Fractional catabolic rate'}      				{'day ^{-1}'} };
    data(28).in    ={'20b' 'Fractional catabolic rate'          {'K115'}        'Flux'      		{'fcr' 		{{'CDCA'}}                                              1}      	{'Fractional catabolic rate'}      				{'day ^{-1}'} };
    
    %% Postprandial
    data(29).in    ={'21'  'Maximal increase'     				{'G122:I122'}	'Postprandial'      {'max' 		{'all' 'conjugated' 'unconjugated'}                     1}      	{'Maximal increase of circulating BA'}      	{'ratio to fasting' 'ratio to fasting' 'ratio to fasting'} };
    data(30).in    ={'22'  '30 min increase'     				{'G126:I126'}	'Postprandial'      {'30m' 		{'all' 'conjugated' 'unconjugated'}                     1}      	{'30 minute increase of circulating BA'} 		{'ratio to fasting' 'ratio to fasting' 'ratio to fasting'} };
    data(31).in    ={'23'  'Time of maximal increase'     		{'G130:I130'}	'Postprandial'     	{'tom' 		{'all' 'conjugated' 'unconjugated'}                     1}      	{'Time of maximal increase of circulating BA'}  {'min' 'min' 'min'} };
   
    %% Transit
    data(32).in    ={'24'  'Fasting SI transit'     			{'G137'}		'Transit'      		{'sif' 		{'all'}                                                 1}      	{'Small intestinal transit (fasting)'}      	{'min'} };
    data(33).in    ={'25'  'Postprandial SI transit'     		{'G141'}		'Transit'      		{'sim' 		{'all'}                                                 1}      	{'Small intestinal transit (postprandial)'} 	{'min'} };
    data(34).in    ={'26'  'Colon transit'                      {'H145'}		'Transit'     		{'co' 		{'all'}                                                 1}      	{'Colon transit'}  								{'hr'} };
    
    for it = 1:length(data)
        CF_base(it).index       = data(it).in{1};
        CF_base(it).title       = data(it).in{2};
        CF_base(it).location    = data(it).in{3};
        
        CF_base(it).value       = [];
        for it_val = 1:length(data(it).in{3})
            CF_base(it).value  = [CF_base(it).value xlsread(filename, 'Overview', [data(it).in{3}{it_val}])];
        end
        
        CF_base(it).type        = data(it).in{4};
        CF_base(it).details     = data(it).in{5};
        CF_base(it).labels      = data(it).in{6};
        CF_base(it).units       = data(it).in{7};
    end
    
else
    disp('No locations defined for this filename')
    loc = {};
end
