# Supplementary material for: In Silico Analysis Identifies Intestinal Transit as a Key Determinant of Systemic Bile Acid Metabolism
Source: Front Physiol. 2018 Jun 8;9:631. doi: 10.3389/fphys.2018.00631 (PMC6008656; doi:10.3389/fphys.2018.00631)
Supplement: Supplementary file 2 [file Data_Sheet_2.zip › BA_model_package/Human_MST/BA_human_model_v9_for_tracer_full_ode.m]

function [dx] = BA_human_model_v9_for_tracer_full_ode(t, x, p, u)
%  FUNCTION Human_MST/BA_human_model_v9_for_tracer_full_ode(t, x, p, u)
%
%  Description:
%   BA_human_model_v9_to_fit_full_ode. This version of the ode file
%   is for a model version including tracer.
%
%  Contact: Eindhoven University of Technology, F.L.P. Sips (f.l.p.sips@tue.nl)


% A.1 States 
li_u_CA = x(1);
li_u_CDCA = x(2);
li_u_DCA = x(3);
li_u_UDCA = x(4);
li_u_LCA = x(5);
li_u_LCAs = x(6);
li_u_o = x(7);
li_u_tr = x(8);
li_t_CA = x(9);
li_t_CDCA = x(10);
li_t_DCA = x(11);
li_t_UDCA = x(12);
li_t_LCA = x(13);
li_t_LCAs = x(14);
li_t_o = x(15);
li_t_tr = x(16);
li_g_CA = x(17);
li_g_CDCA = x(18);
li_g_DCA = x(19);
li_g_UDCA = x(20);
li_g_LCA = x(21);
li_g_LCAs = x(22);
li_g_o = x(23);
li_g_tr = x(24);
gb_u_CA = x(25);
gb_u_CDCA = x(26);
gb_u_DCA = x(27);
gb_u_UDCA = x(28);
gb_u_LCA = x(29);
gb_u_LCAs = x(30);
gb_u_o = x(31);
gb_u_tr = x(32);
gb_t_CA = x(33);
gb_t_CDCA = x(34);
gb_t_DCA = x(35);
gb_t_UDCA = x(36);
gb_t_LCA = x(37);
gb_t_LCAs = x(38);
gb_t_o = x(39);
gb_t_tr = x(40);
gb_g_CA = x(41);
gb_g_CDCA = x(42);
gb_g_DCA = x(43);
gb_g_UDCA = x(44);
gb_g_LCA = x(45);
gb_g_LCAs = x(46);
gb_g_o = x(47);
gb_g_tr = x(48);
si1_u_CA = x(49);
si1_u_CDCA = x(50);
si1_u_DCA = x(51);
si1_u_UDCA = x(52);
si1_u_LCA = x(53);
si1_u_LCAs = x(54);
si1_u_o = x(55);
si1_u_tr = x(56);
si1_t_CA = x(57);
si1_t_CDCA = x(58);
si1_t_DCA = x(59);
si1_t_UDCA = x(60);
si1_t_LCA = x(61);
si1_t_LCAs = x(62);
si1_t_o = x(63);
si1_t_tr = x(64);
si1_g_CA = x(65);
si1_g_CDCA = x(66);
si1_g_DCA = x(67);
si1_g_UDCA = x(68);
si1_g_LCA = x(69);
si1_g_LCAs = x(70);
si1_g_o = x(71);
si1_g_tr = x(72);
si2_u_CA = x(73);
si2_u_CDCA = x(74);
si2_u_DCA = x(75);
si2_u_UDCA = x(76);
si2_u_LCA = x(77);
si2_u_LCAs = x(78);
si2_u_o = x(79);
si2_u_tr = x(80);
si2_t_CA = x(81);
si2_t_CDCA = x(82);
si2_t_DCA = x(83);
si2_t_UDCA = x(84);
si2_t_LCA = x(85);
si2_t_LCAs = x(86);
si2_t_o = x(87);
si2_t_tr = x(88);
si2_g_CA = x(89);
si2_g_CDCA = x(90);
si2_g_DCA = x(91);
si2_g_UDCA = x(92);
si2_g_LCA = x(93);
si2_g_LCAs = x(94);
si2_g_o = x(95);
si2_g_tr = x(96);
si3_u_CA = x(97);
si3_u_CDCA = x(98);
si3_u_DCA = x(99);
si3_u_UDCA = x(100);
si3_u_LCA = x(101);
si3_u_LCAs = x(102);
si3_u_o = x(103);
si3_u_tr = x(104);
si3_t_CA = x(105);
si3_t_CDCA = x(106);
si3_t_DCA = x(107);
si3_t_UDCA = x(108);
si3_t_LCA = x(109);
si3_t_LCAs = x(110);
si3_t_o = x(111);
si3_t_tr = x(112);
si3_g_CA = x(113);
si3_g_CDCA = x(114);
si3_g_DCA = x(115);
si3_g_UDCA = x(116);
si3_g_LCA = x(117);
si3_g_LCAs = x(118);
si3_g_o = x(119);
si3_g_tr = x(120);
si4_u_CA = x(121);
si4_u_CDCA = x(122);
si4_u_DCA = x(123);
si4_u_UDCA = x(124);
si4_u_LCA = x(125);
si4_u_LCAs = x(126);
si4_u_o = x(127);
si4_u_tr = x(128);
si4_t_CA = x(129);
si4_t_CDCA = x(130);
si4_t_DCA = x(131);
si4_t_UDCA = x(132);
si4_t_LCA = x(133);
si4_t_LCAs = x(134);
si4_t_o = x(135);
si4_t_tr = x(136);
si4_g_CA = x(137);
si4_g_CDCA = x(138);
si4_g_DCA = x(139);
si4_g_UDCA = x(140);
si4_g_LCA = x(141);
si4_g_LCAs = x(142);
si4_g_o = x(143);
si4_g_tr = x(144);
si5_u_CA = x(145);
si5_u_CDCA = x(146);
si5_u_DCA = x(147);
si5_u_UDCA = x(148);
si5_u_LCA = x(149);
si5_u_LCAs = x(150);
si5_u_o = x(151);
si5_u_tr = x(152);
si5_t_CA = x(153);
si5_t_CDCA = x(154);
si5_t_DCA = x(155);
si5_t_UDCA = x(156);
si5_t_LCA = x(157);
si5_t_LCAs = x(158);
si5_t_o = x(159);
si5_t_tr = x(160);
si5_g_CA = x(161);
si5_g_CDCA = x(162);
si5_g_DCA = x(163);
si5_g_UDCA = x(164);
si5_g_LCA = x(165);
si5_g_LCAs = x(166);
si5_g_o = x(167);
si5_g_tr = x(168);
si6_u_CA = x(169);
si6_u_CDCA = x(170);
si6_u_DCA = x(171);
si6_u_UDCA = x(172);
si6_u_LCA = x(173);
si6_u_LCAs = x(174);
si6_u_o = x(175);
si6_u_tr = x(176);
si6_t_CA = x(177);
si6_t_CDCA = x(178);
si6_t_DCA = x(179);
si6_t_UDCA = x(180);
si6_t_LCA = x(181);
si6_t_LCAs = x(182);
si6_t_o = x(183);
si6_t_tr = x(184);
si6_g_CA = x(185);
si6_g_CDCA = x(186);
si6_g_DCA = x(187);
si6_g_UDCA = x(188);
si6_g_LCA = x(189);
si6_g_LCAs = x(190);
si6_g_o = x(191);
si6_g_tr = x(192);
si7_u_CA = x(193);
si7_u_CDCA = x(194);
si7_u_DCA = x(195);
si7_u_UDCA = x(196);
si7_u_LCA = x(197);
si7_u_LCAs = x(198);
si7_u_o = x(199);
si7_u_tr = x(200);
si7_t_CA = x(201);
si7_t_CDCA = x(202);
si7_t_DCA = x(203);
si7_t_UDCA = x(204);
si7_t_LCA = x(205);
si7_t_LCAs = x(206);
si7_t_o = x(207);
si7_t_tr = x(208);
si7_g_CA = x(209);
si7_g_CDCA = x(210);
si7_g_DCA = x(211);
si7_g_UDCA = x(212);
si7_g_LCA = x(213);
si7_g_LCAs = x(214);
si7_g_o = x(215);
si7_g_tr = x(216);
si8_u_CA = x(217);
si8_u_CDCA = x(218);
si8_u_DCA = x(219);
si8_u_UDCA = x(220);
si8_u_LCA = x(221);
si8_u_LCAs = x(222);
si8_u_o = x(223);
si8_u_tr = x(224);
si8_t_CA = x(225);
si8_t_CDCA = x(226);
si8_t_DCA = x(227);
si8_t_UDCA = x(228);
si8_t_LCA = x(229);
si8_t_LCAs = x(230);
si8_t_o = x(231);
si8_t_tr = x(232);
si8_g_CA = x(233);
si8_g_CDCA = x(234);
si8_g_DCA = x(235);
si8_g_UDCA = x(236);
si8_g_LCA = x(237);
si8_g_LCAs = x(238);
si8_g_o = x(239);
si8_g_tr = x(240);
si9_u_CA = x(241);
si9_u_CDCA = x(242);
si9_u_DCA = x(243);
si9_u_UDCA = x(244);
si9_u_LCA = x(245);
si9_u_LCAs = x(246);
si9_u_o = x(247);
si9_u_tr = x(248);
si9_t_CA = x(249);
si9_t_CDCA = x(250);
si9_t_DCA = x(251);
si9_t_UDCA = x(252);
si9_t_LCA = x(253);
si9_t_LCAs = x(254);
si9_t_o = x(255);
si9_t_tr = x(256);
si9_g_CA = x(257);
si9_g_CDCA = x(258);
si9_g_DCA = x(259);
si9_g_UDCA = x(260);
si9_g_LCA = x(261);
si9_g_LCAs = x(262);
si9_g_o = x(263);
si9_g_tr = x(264);
si10_u_CA = x(265);
si10_u_CDCA = x(266);
si10_u_DCA = x(267);
si10_u_UDCA = x(268);
si10_u_LCA = x(269);
si10_u_LCAs = x(270);
si10_u_o = x(271);
si10_u_tr = x(272);
si10_t_CA = x(273);
si10_t_CDCA = x(274);
si10_t_DCA = x(275);
si10_t_UDCA = x(276);
si10_t_LCA = x(277);
si10_t_LCAs = x(278);
si10_t_o = x(279);
si10_t_tr = x(280);
si10_g_CA = x(281);
si10_g_CDCA = x(282);
si10_g_DCA = x(283);
si10_g_UDCA = x(284);
si10_g_LCA = x(285);
si10_g_LCAs = x(286);
si10_g_o = x(287);
si10_g_tr = x(288);
co1_u_CA = x(289);
co1_u_CDCA = x(290);
co1_u_DCA = x(291);
co1_u_UDCA = x(292);
co1_u_LCA = x(293);
co1_u_LCAs = x(294);
co1_u_o = x(295);
co1_u_tr = x(296);
co1_t_CA = x(297);
co1_t_CDCA = x(298);
co1_t_DCA = x(299);
co1_t_UDCA = x(300);
co1_t_LCA = x(301);
co1_t_LCAs = x(302);
co1_t_o = x(303);
co1_t_tr = x(304);
co1_g_CA = x(305);
co1_g_CDCA = x(306);
co1_g_DCA = x(307);
co1_g_UDCA = x(308);
co1_g_LCA = x(309);
co1_g_LCAs = x(310);
co1_g_o = x(311);
co1_g_tr = x(312);
co2_u_CA = x(313);
co2_u_CDCA = x(314);
co2_u_DCA = x(315);
co2_u_UDCA = x(316);
co2_u_LCA = x(317);
co2_u_LCAs = x(318);
co2_u_o = x(319);
co2_u_tr = x(320);
co2_t_CA = x(321);
co2_t_CDCA = x(322);
co2_t_DCA = x(323);
co2_t_UDCA = x(324);
co2_t_LCA = x(325);
co2_t_LCAs = x(326);
co2_t_o = x(327);
co2_t_tr = x(328);
co2_g_CA = x(329);
co2_g_CDCA = x(330);
co2_g_DCA = x(331);
co2_g_UDCA = x(332);
co2_g_LCA = x(333);
co2_g_LCAs = x(334);
co2_g_o = x(335);
co2_g_tr = x(336);
co3_u_CA = x(337);
co3_u_CDCA = x(338);
co3_u_DCA = x(339);
co3_u_UDCA = x(340);
co3_u_LCA = x(341);
co3_u_LCAs = x(342);
co3_u_o = x(343);
co3_u_tr = x(344);
co3_t_CA = x(345);
co3_t_CDCA = x(346);
co3_t_DCA = x(347);
co3_t_UDCA = x(348);
co3_t_LCA = x(349);
co3_t_LCAs = x(350);
co3_t_o = x(351);
co3_t_tr = x(352);
co3_g_CA = x(353);
co3_g_CDCA = x(354);
co3_g_DCA = x(355);
co3_g_UDCA = x(356);
co3_g_LCA = x(357);
co3_g_LCAs = x(358);
co3_g_o = x(359);
co3_g_tr = x(360);
co4_u_CA = x(361);
co4_u_CDCA = x(362);
co4_u_DCA = x(363);
co4_u_UDCA = x(364);
co4_u_LCA = x(365);
co4_u_LCAs = x(366);
co4_u_o = x(367);
co4_u_tr = x(368);
co4_t_CA = x(369);
co4_t_CDCA = x(370);
co4_t_DCA = x(371);
co4_t_UDCA = x(372);
co4_t_LCA = x(373);
co4_t_LCAs = x(374);
co4_t_o = x(375);
co4_t_tr = x(376);
co4_g_CA = x(377);
co4_g_CDCA = x(378);
co4_g_DCA = x(379);
co4_g_UDCA = x(380);
co4_g_LCA = x(381);
co4_g_LCAs = x(382);
co4_g_o = x(383);
co4_g_tr = x(384);
co5_u_CA = x(385);
co5_u_CDCA = x(386);
co5_u_DCA = x(387);
co5_u_UDCA = x(388);
co5_u_LCA = x(389);
co5_u_LCAs = x(390);
co5_u_o = x(391);
co5_u_tr = x(392);
co5_t_CA = x(393);
co5_t_CDCA = x(394);
co5_t_DCA = x(395);
co5_t_UDCA = x(396);
co5_t_LCA = x(397);
co5_t_LCAs = x(398);
co5_t_o = x(399);
co5_t_tr = x(400);
co5_g_CA = x(401);
co5_g_CDCA = x(402);
co5_g_DCA = x(403);
co5_g_UDCA = x(404);
co5_g_LCA = x(405);
co5_g_LCAs = x(406);
co5_g_o = x(407);
co5_g_tr = x(408);
fa_u_CA = x(409);
fa_u_CDCA = x(410);
fa_u_DCA = x(411);
fa_u_UDCA = x(412);
fa_u_LCA = x(413);
fa_u_LCAs = x(414);
fa_u_o = x(415);
fa_u_tr = x(416);
fa_t_CA = x(417);
fa_t_CDCA = x(418);
fa_t_DCA = x(419);
fa_t_UDCA = x(420);
fa_t_LCA = x(421);
fa_t_LCAs = x(422);
fa_t_o = x(423);
fa_t_tr = x(424);
fa_g_CA = x(425);
fa_g_CDCA = x(426);
fa_g_DCA = x(427);
fa_g_UDCA = x(428);
fa_g_LCA = x(429);
fa_g_LCAs = x(430);
fa_g_o = x(431);
fa_g_tr = x(432);
pl_u_CA = x(433);
pl_u_CDCA = x(434);
pl_u_DCA = x(435);
pl_u_UDCA = x(436);
pl_u_LCA = x(437);
pl_u_LCAs = x(438);
pl_u_o = x(439);
pl_u_tr = x(440);
pl_t_CA = x(441);
pl_t_CDCA = x(442);
pl_t_DCA = x(443);
pl_t_UDCA = x(444);
pl_t_LCA = x(445);
pl_t_LCAs = x(446);
pl_t_o = x(447);
pl_t_tr = x(448);
pl_g_CA = x(449);
pl_g_CDCA = x(450);
pl_g_DCA = x(451);
pl_g_UDCA = x(452);
pl_g_LCA = x(453);
pl_g_LCAs = x(454);
pl_g_o = x(455);
pl_g_tr = x(456);
cum_secreted_BA = x(457);
cum_colon_BA = x(458);
cum_excreted_BA = x(459);

% A.2 Constants 
tau = u(1); 
k_xi_tp_si = u(2); 
k_xi_tp_co = u(3); 
k_xi_gp_si = u(4); 
k_xi_gp_co = u(5); 
k_xi_cp_si = u(6); 
k_xi_cp_co = u(7); 
V_P = u(8); 
Q_L = u(9); 
Q_P = u(10); 
weight = u(11); 
frac_cu = u(12); 
k_uc = u(13); 
k_bact_psi = u(14); 
k_bact_co = u(15); 
num_si = u(16); 
num_co = u(17); 
frac_MCAa = u(18); 
frac_MCAb = u(19); 
frac_DCA = u(20); 
frac_HCA = u(21); 
frac_HDCA = u(22); 
frac_MDCA = u(23); 
frac_UDCA = u(24); 
frac_LCA = u(25); 
frac_LCAs = u(26); 
frac_LCAg = u(27); 
frac_MCAo = u(28); 
frac_MCAg = u(29); 
frac_o = u(30); 
frac_tr = u(31); 
k_pl = u(32); 
k_uc_tracer = u(33); 
si_asbt_1  = u(34); 
si_asbt_2  = u(35); 
si_asbt_3  = u(36); 
si_asbt_4  = u(37); 
si_asbt_5  = u(38); 
si_asbt_6  = u(39); 
si_asbt_7  = u(40); 
si_asbt_8  = u(41); 
si_asbt_9  = u(42); 
si_asbt_10  = u(43); 
biotr_in_1_1  = u(44); 
biotr_in_1_2  = u(45); 
biotr_in_1_4  = u(46); 
biotr_in_1_5  = u(47); 
biotr_in_1_6  = u(48); 
biotr_in_2_1  = u(49); 
biotr_in_2_2  = u(50); 
biotr_in_2_3  = u(51); 
biotr_in_2_6  = u(52); 
biotr_in_3_1  = u(53); 
biotr_in_3_2  = u(54); 
biotr_in_3_3  = u(55); 
biotr_in_3_4  = u(56); 
biotr_in_3_5  = u(57); 
biotr_in_3_6  = u(58); 
biotr_in_4_1  = u(59); 
biotr_in_4_2  = u(60); 
biotr_in_4_3  = u(61); 
biotr_in_4_4  = u(62); 
biotr_in_4_6  = u(63); 
biotr_in_5_1  = u(64); 
biotr_in_5_2  = u(65); 
biotr_in_5_3  = u(66); 
biotr_in_5_4  = u(67); 
biotr_in_5_5  = u(68); 
biotr_in_5_6  = u(69); 
biotr_in_6_1  = u(70); 
biotr_in_6_2  = u(71); 
biotr_in_6_3  = u(72); 
biotr_in_6_4  = u(73); 
biotr_in_6_6  = u(74); 
biotr_in_7_1  = u(75); 
biotr_in_7_2  = u(76); 
biotr_in_7_3  = u(77); 
biotr_in_7_4  = u(78); 
biotr_in_7_5  = u(79); 
biotr_in_7_6  = u(80); 
biotr_in_7_7  = u(81); 
biotr_li_1_1  = u(82); 
biotr_li_1_2  = u(83); 
biotr_li_1_3  = u(84); 
biotr_li_1_4  = u(85); 
biotr_li_1_5  = u(86); 
biotr_li_1_6  = u(87); 
biotr_li_1_7  = u(88); 
biotr_li_2_1  = u(89); 
biotr_li_2_2  = u(90); 
biotr_li_2_3  = u(91); 
biotr_li_2_4  = u(92); 
biotr_li_2_5  = u(93); 
biotr_li_2_6  = u(94); 
biotr_li_2_7  = u(95); 
biotr_li_3_1  = u(96); 
biotr_li_3_2  = u(97); 
biotr_li_3_3  = u(98); 
biotr_li_3_4  = u(99); 
biotr_li_3_5  = u(100); 
biotr_li_3_6  = u(101); 
biotr_li_3_7  = u(102); 
biotr_li_4_1  = u(103); 
biotr_li_4_2  = u(104); 
biotr_li_4_3  = u(105); 
biotr_li_4_4  = u(106); 
biotr_li_4_5  = u(107); 
biotr_li_4_6  = u(108); 
biotr_li_4_7  = u(109); 
biotr_li_5_1  = u(110); 
biotr_li_5_2  = u(111); 
biotr_li_5_3  = u(112); 
biotr_li_5_4  = u(113); 
biotr_li_5_5  = u(114); 
biotr_li_5_7  = u(115); 
biotr_li_6_1  = u(116); 
biotr_li_6_2  = u(117); 
biotr_li_6_3  = u(118); 
biotr_li_6_4  = u(119); 
biotr_li_6_5  = u(120); 
biotr_li_6_6  = u(121); 
biotr_li_6_7  = u(122); 
biotr_li_7_1  = u(123); 
biotr_li_7_2  = u(124); 
biotr_li_7_3  = u(125); 
biotr_li_7_4  = u(126); 
biotr_li_7_5  = u(127); 
biotr_li_7_6  = u(128); 
biotr_li_7_7  = u(129); 

% A.3 Parameters 
GIr_beta_GB = p(1); 
GIr_beta_SI = p(2); 
GIr_delta_GB = p(3); 
GIr_delta_SI = p(4); 
k_xl = p(5); 
frac_gb = p(6); 
k_xg = p(7); 
k_xi_up_si = p(8); 
k_xi_up_co = p(9); 
vmax_asbt_s = p(10); 
vmax_asbt = p(11); 
km_asbt = p(12); 
frac_li_u = p(13); 
frac_li_c_1 = p(14); 
frac_li_c_2 = p(15); 
frac_li_c_3 = p(16); 
frac_li_s = p(17); 
frac_tu = p(18); 
k_ut = p(19); 
k_ug = p(20); 
k_bact_dsi = p(21); 
k_si_1 = p(22); 
k_si_2 = p(23); 
k_co_1 = p(24); 
k_u = p(25); 
frac_CA = p(26); 
k_tr_1 = p(27); 
k_tr_2 = p(28); 
k_tr_3 = p(29); 
k_tr_4 = p(30); 
k_tr_5 = p(31); 
k_tr_6 = p(32); 
k_tr_7 = p(33); 

% A.4 Transit parameters 
k_si_trans_1_2 = k_si_1; 
k_si_trans_2_3 = k_si_1; 
k_si_trans_3_4 = k_si_1; 
k_si_trans_4_5 = k_si_1; 
k_si_trans_5_6 = k_si_1; 
k_si_trans_6_7 = k_si_1; 
k_si_trans_7_8 = k_si_1; 
k_si_trans_8_9 = k_si_1; 
k_si_trans_9_10 = k_si_2; 
k_si_trans_10_11 = k_si_2; 
k_co_trans_1_2 = k_co_1; 
k_co_trans_2_3 = k_co_1; 
k_co_trans_3_4 = k_co_1; 
k_co_trans_4_5 = k_co_1; 
k_co_trans_5_6 = k_co_1; 

% A.5 Biotransformation parameters 
biotr_in_1_3 = k_tr_1; 
biotr_in_1_7 = k_tr_7; 
biotr_in_2_4 = k_tr_2; 
biotr_in_2_5 = k_tr_3; 
biotr_in_2_7 = k_tr_7; 
biotr_in_3_7 = k_tr_7; 
biotr_in_4_5 = k_tr_4; 
biotr_in_4_7 = k_tr_7; 
biotr_in_5_7 = k_tr_7; 
biotr_in_6_5 = k_tr_5; 
biotr_in_6_7 = k_tr_7; 
biotr_li_5_6 = k_tr_6; 
bact_1 = k_bact_psi; 
bact_2 = k_bact_psi; 
bact_3 = k_bact_psi; 
bact_4 = k_bact_psi; 
bact_5 = k_bact_psi; 
bact_6 = k_bact_dsi; 
bact_7 = k_bact_dsi; 
bact_8 = k_bact_dsi; 
bact_9 = k_bact_dsi; 
bact_10 = k_bact_dsi; 
bact_11 = k_bact_co; 
bact_12 = k_bact_co; 
bact_13 = k_bact_co; 
bact_14 = k_bact_co; 
bact_15 = k_bact_co; 

% A.6 Hepatic extraction parameters 
hep_extr_cCA = frac_li_c_1; 
hep_extr_uCA = frac_li_u * frac_li_c_1; 
k_lp_cCA = Q_L * hep_extr_cCA; 
k_lp_uCA = Q_L * hep_extr_uCA; 
hep_extr_cCDCA = frac_li_c_2; 
hep_extr_uCDCA = frac_li_u * frac_li_c_2; 
k_lp_cCDCA = Q_L * hep_extr_cCDCA; 
k_lp_uCDCA = Q_L * hep_extr_uCDCA; 
hep_extr_cDCA = frac_li_c_2; 
hep_extr_uDCA = frac_li_u * frac_li_c_2; 
k_lp_cDCA = Q_L * hep_extr_cDCA; 
k_lp_uDCA = Q_L * hep_extr_uDCA; 
hep_extr_cUDCA = frac_li_c_2; 
hep_extr_uUDCA = frac_li_u * frac_li_c_2; 
k_lp_cUDCA = Q_L * hep_extr_cUDCA; 
k_lp_uUDCA = Q_L * hep_extr_uUDCA; 
hep_extr_cLCA = frac_li_c_3; 
hep_extr_uLCA = frac_li_u * frac_li_c_3; 
k_lp_cLCA = Q_L * hep_extr_cLCA; 
k_lp_uLCA = Q_L * hep_extr_uLCA; 
hep_extr_cLCAs = frac_li_s; 
hep_extr_uLCAs = frac_li_u * frac_li_s; 
k_lp_cLCAs = Q_L * hep_extr_cLCAs; 
k_lp_uLCAs = Q_L * hep_extr_uLCAs; 
hep_extr_co = frac_li_c_3; 
hep_extr_uo = frac_li_u * frac_li_c_3; 
k_lp_co = Q_L * hep_extr_co; 
k_lp_uo = Q_L * hep_extr_uo; 
hep_extr_ctr = frac_li_c_1; 
hep_extr_utr = frac_li_u * frac_li_c_1; 
k_lp_ctr = Q_L * hep_extr_ctr; 
k_lp_utr = Q_L * hep_extr_utr; 

% A.7 Dependables 
frac_gu = 1-frac_tu; 
frac_CDCA = 1 - ( + frac_CA + frac_DCA + frac_UDCA + frac_LCA + frac_LCAs + frac_o + frac_tr); 

% B.1 Postprandial status 
curr_GI_reflex_GB = max(GI_reflex(GIr_beta_GB, GIr_delta_GB, t - tau), 1); 
curr_GI_reflex_SI = max(GI_reflex(GIr_beta_SI, GIr_delta_SI, t - tau), 1); 

% B.2 Multiply parameters that are GIr-sensitive with GIr 
k_xg       = k_xg          * curr_GI_reflex_GB; 
k_si_trans_1_2 = k_si_trans_1_2  * curr_GI_reflex_SI; 
k_si_trans_2_3 = k_si_trans_2_3  * curr_GI_reflex_SI; 
k_si_trans_3_4 = k_si_trans_3_4  * curr_GI_reflex_SI; 
k_si_trans_4_5 = k_si_trans_4_5  * curr_GI_reflex_SI; 
k_si_trans_5_6 = k_si_trans_5_6  * curr_GI_reflex_SI; 
k_si_trans_6_7 = k_si_trans_6_7  * curr_GI_reflex_SI; 
k_si_trans_7_8 = k_si_trans_7_8  * curr_GI_reflex_SI; 
k_si_trans_8_9 = k_si_trans_8_9  * curr_GI_reflex_SI; 
k_si_trans_9_10 = k_si_trans_9_10  * curr_GI_reflex_SI; 
k_si_trans_10_11 = k_si_trans_10_11  * curr_GI_reflex_SI; 
k_co_trans_1_2 = k_co_trans_1_2  * curr_GI_reflex_SI; 
k_co_trans_2_3 = k_co_trans_2_3  * curr_GI_reflex_SI; 
k_co_trans_3_4 = k_co_trans_3_4  * curr_GI_reflex_SI; 
k_co_trans_4_5 = k_co_trans_4_5  * curr_GI_reflex_SI; 
k_co_trans_5_6 = k_co_trans_5_6  * curr_GI_reflex_SI; 
% C.1 Liver (out) fluxes 
x_li_u_CA= k_xl * li_u_CA; 
x_li_u_CDCA= k_xl * li_u_CDCA; 
x_li_u_DCA= k_xl * li_u_DCA; 
x_li_u_UDCA= k_xl * li_u_UDCA; 
x_li_u_LCA= k_xl * li_u_LCA; 
x_li_u_LCAs= k_xl * li_u_LCAs; 
x_li_u_o= k_xl * li_u_o; 
x_li_u_tr= k_xl * li_u_tr; 
x_li_t_CA= k_xl * li_t_CA; 
x_li_t_CDCA= k_xl * li_t_CDCA; 
x_li_t_DCA= k_xl * li_t_DCA; 
x_li_t_UDCA= k_xl * li_t_UDCA; 
x_li_t_LCA= k_xl * li_t_LCA; 
x_li_t_LCAs= k_xl * li_t_LCAs; 
x_li_t_o= k_xl * li_t_o; 
x_li_t_tr= k_xl * li_t_tr; 
x_li_g_CA= k_xl * li_g_CA; 
x_li_g_CDCA= k_xl * li_g_CDCA; 
x_li_g_DCA= k_xl * li_g_DCA; 
x_li_g_UDCA= k_xl * li_g_UDCA; 
x_li_g_LCA= k_xl * li_g_LCA; 
x_li_g_LCAs= k_xl * li_g_LCAs; 
x_li_g_o= k_xl * li_g_o; 
x_li_g_tr= k_xl * li_g_tr; 

x_li_u_CA_toplasma = k_pl * li_u_CA; 
x_li_u_CDCA_toplasma = k_pl * li_u_CDCA; 
x_li_u_DCA_toplasma = k_pl * li_u_DCA; 
x_li_u_UDCA_toplasma = k_pl * li_u_UDCA; 
x_li_u_LCA_toplasma = k_pl * li_u_LCA; 
x_li_u_LCAs_toplasma = k_pl * li_u_LCAs; 
x_li_u_o_toplasma = k_pl * li_u_o; 
x_li_u_tr_toplasma = k_pl * li_u_tr; 
x_li_t_CA_toplasma = k_pl * li_t_CA; 
x_li_t_CDCA_toplasma = k_pl * li_t_CDCA; 
x_li_t_DCA_toplasma = k_pl * li_t_DCA; 
x_li_t_UDCA_toplasma = k_pl * li_t_UDCA; 
x_li_t_LCA_toplasma = k_pl * li_t_LCA; 
x_li_t_LCAs_toplasma = k_pl * li_t_LCAs; 
x_li_t_o_toplasma = k_pl * li_t_o; 
x_li_t_tr_toplasma = k_pl * li_t_tr; 
x_li_g_CA_toplasma = k_pl * li_g_CA; 
x_li_g_CDCA_toplasma = k_pl * li_g_CDCA; 
x_li_g_DCA_toplasma = k_pl * li_g_DCA; 
x_li_g_UDCA_toplasma = k_pl * li_g_UDCA; 
x_li_g_LCA_toplasma = k_pl * li_g_LCA; 
x_li_g_LCAs_toplasma = k_pl * li_g_LCAs; 
x_li_g_o_toplasma = k_pl * li_g_o; 
x_li_g_tr_toplasma = k_pl * li_g_tr; 

% C.2 Gallbladder (in) fluxes 
gb_li_u_CA= frac_gb * x_li_u_CA; 
gb_li_u_CDCA= frac_gb * x_li_u_CDCA; 
gb_li_u_DCA= frac_gb * x_li_u_DCA; 
gb_li_u_UDCA= frac_gb * x_li_u_UDCA; 
gb_li_u_LCA= frac_gb * x_li_u_LCA; 
gb_li_u_LCAs= frac_gb * x_li_u_LCAs; 
gb_li_u_o= frac_gb * x_li_u_o; 
gb_li_u_tr= frac_gb * x_li_u_tr; 
gb_li_t_CA= frac_gb * x_li_t_CA; 
gb_li_t_CDCA= frac_gb * x_li_t_CDCA; 
gb_li_t_DCA= frac_gb * x_li_t_DCA; 
gb_li_t_UDCA= frac_gb * x_li_t_UDCA; 
gb_li_t_LCA= frac_gb * x_li_t_LCA; 
gb_li_t_LCAs= frac_gb * x_li_t_LCAs; 
gb_li_t_o= frac_gb * x_li_t_o; 
gb_li_t_tr= frac_gb * x_li_t_tr; 
gb_li_g_CA= frac_gb * x_li_g_CA; 
gb_li_g_CDCA= frac_gb * x_li_g_CDCA; 
gb_li_g_DCA= frac_gb * x_li_g_DCA; 
gb_li_g_UDCA= frac_gb * x_li_g_UDCA; 
gb_li_g_LCA= frac_gb * x_li_g_LCA; 
gb_li_g_LCAs= frac_gb * x_li_g_LCAs; 
gb_li_g_o= frac_gb * x_li_g_o; 
gb_li_g_tr= frac_gb * x_li_g_tr; 

% C.3 Gallbladder (out) fluxes 
x_gb_u_CA= k_xg * gb_u_CA; 
x_gb_u_CDCA= k_xg * gb_u_CDCA; 
x_gb_u_DCA= k_xg * gb_u_DCA; 
x_gb_u_UDCA= k_xg * gb_u_UDCA; 
x_gb_u_LCA= k_xg * gb_u_LCA; 
x_gb_u_LCAs= k_xg * gb_u_LCAs; 
x_gb_u_o= k_xg * gb_u_o; 
x_gb_u_tr= k_xg * gb_u_tr; 
x_gb_t_CA= k_xg * gb_t_CA; 
x_gb_t_CDCA= k_xg * gb_t_CDCA; 
x_gb_t_DCA= k_xg * gb_t_DCA; 
x_gb_t_UDCA= k_xg * gb_t_UDCA; 
x_gb_t_LCA= k_xg * gb_t_LCA; 
x_gb_t_LCAs= k_xg * gb_t_LCAs; 
x_gb_t_o= k_xg * gb_t_o; 
x_gb_t_tr= k_xg * gb_t_tr; 
x_gb_g_CA= k_xg * gb_g_CA; 
x_gb_g_CDCA= k_xg * gb_g_CDCA; 
x_gb_g_DCA= k_xg * gb_g_DCA; 
x_gb_g_UDCA= k_xg * gb_g_UDCA; 
x_gb_g_LCA= k_xg * gb_g_LCA; 
x_gb_g_LCAs= k_xg * gb_g_LCAs; 
x_gb_g_o= k_xg * gb_g_o; 
x_gb_g_tr= k_xg * gb_g_tr; 

% C.4 Small intestine (in) fluxes 
% (directly from liver) 
si1_li_u_CA=(1.0-frac_gb) * x_li_u_CA;
si2_li_u_CA= 0.0; 
si3_li_u_CA= 0.0; 
si4_li_u_CA= 0.0; 
si5_li_u_CA= 0.0; 
si6_li_u_CA= 0.0; 
si7_li_u_CA= 0.0; 
si8_li_u_CA= 0.0; 
si9_li_u_CA= 0.0; 
si10_li_u_CA= 0.0; 
si1_li_u_CDCA=(1.0-frac_gb) * x_li_u_CDCA;
si2_li_u_CDCA= 0.0; 
si3_li_u_CDCA= 0.0; 
si4_li_u_CDCA= 0.0; 
si5_li_u_CDCA= 0.0; 
si6_li_u_CDCA= 0.0; 
si7_li_u_CDCA= 0.0; 
si8_li_u_CDCA= 0.0; 
si9_li_u_CDCA= 0.0; 
si10_li_u_CDCA= 0.0; 
si1_li_u_DCA=(1.0-frac_gb) * x_li_u_DCA;
si2_li_u_DCA= 0.0; 
si3_li_u_DCA= 0.0; 
si4_li_u_DCA= 0.0; 
si5_li_u_DCA= 0.0; 
si6_li_u_DCA= 0.0; 
si7_li_u_DCA= 0.0; 
si8_li_u_DCA= 0.0; 
si9_li_u_DCA= 0.0; 
si10_li_u_DCA= 0.0; 
si1_li_u_UDCA=(1.0-frac_gb) * x_li_u_UDCA;
si2_li_u_UDCA= 0.0; 
si3_li_u_UDCA= 0.0; 
si4_li_u_UDCA= 0.0; 
si5_li_u_UDCA= 0.0; 
si6_li_u_UDCA= 0.0; 
si7_li_u_UDCA= 0.0; 
si8_li_u_UDCA= 0.0; 
si9_li_u_UDCA= 0.0; 
si10_li_u_UDCA= 0.0; 
si1_li_u_LCA=(1.0-frac_gb) * x_li_u_LCA;
si2_li_u_LCA= 0.0; 
si3_li_u_LCA= 0.0; 
si4_li_u_LCA= 0.0; 
si5_li_u_LCA= 0.0; 
si6_li_u_LCA= 0.0; 
si7_li_u_LCA= 0.0; 
si8_li_u_LCA= 0.0; 
si9_li_u_LCA= 0.0; 
si10_li_u_LCA= 0.0; 
si1_li_u_LCAs=(1.0-frac_gb) * x_li_u_LCAs;
si2_li_u_LCAs= 0.0; 
si3_li_u_LCAs= 0.0; 
si4_li_u_LCAs= 0.0; 
si5_li_u_LCAs= 0.0; 
si6_li_u_LCAs= 0.0; 
si7_li_u_LCAs= 0.0; 
si8_li_u_LCAs= 0.0; 
si9_li_u_LCAs= 0.0; 
si10_li_u_LCAs= 0.0; 
si1_li_u_o=(1.0-frac_gb) * x_li_u_o;
si2_li_u_o= 0.0; 
si3_li_u_o= 0.0; 
si4_li_u_o= 0.0; 
si5_li_u_o= 0.0; 
si6_li_u_o= 0.0; 
si7_li_u_o= 0.0; 
si8_li_u_o= 0.0; 
si9_li_u_o= 0.0; 
si10_li_u_o= 0.0; 
si1_li_u_tr=(1.0-frac_gb) * x_li_u_tr;
si2_li_u_tr= 0.0; 
si3_li_u_tr= 0.0; 
si4_li_u_tr= 0.0; 
si5_li_u_tr= 0.0; 
si6_li_u_tr= 0.0; 
si7_li_u_tr= 0.0; 
si8_li_u_tr= 0.0; 
si9_li_u_tr= 0.0; 
si10_li_u_tr= 0.0; 
si1_li_t_CA=(1.0-frac_gb) * x_li_t_CA;
si2_li_t_CA= 0.0; 
si3_li_t_CA= 0.0; 
si4_li_t_CA= 0.0; 
si5_li_t_CA= 0.0; 
si6_li_t_CA= 0.0; 
si7_li_t_CA= 0.0; 
si8_li_t_CA= 0.0; 
si9_li_t_CA= 0.0; 
si10_li_t_CA= 0.0; 
si1_li_t_CDCA=(1.0-frac_gb) * x_li_t_CDCA;
si2_li_t_CDCA= 0.0; 
si3_li_t_CDCA= 0.0; 
si4_li_t_CDCA= 0.0; 
si5_li_t_CDCA= 0.0; 
si6_li_t_CDCA= 0.0; 
si7_li_t_CDCA= 0.0; 
si8_li_t_CDCA= 0.0; 
si9_li_t_CDCA= 0.0; 
si10_li_t_CDCA= 0.0; 
si1_li_t_DCA=(1.0-frac_gb) * x_li_t_DCA;
si2_li_t_DCA= 0.0; 
si3_li_t_DCA= 0.0; 
si4_li_t_DCA= 0.0; 
si5_li_t_DCA= 0.0; 
si6_li_t_DCA= 0.0; 
si7_li_t_DCA= 0.0; 
si8_li_t_DCA= 0.0; 
si9_li_t_DCA= 0.0; 
si10_li_t_DCA= 0.0; 
si1_li_t_UDCA=(1.0-frac_gb) * x_li_t_UDCA;
si2_li_t_UDCA= 0.0; 
si3_li_t_UDCA= 0.0; 
si4_li_t_UDCA= 0.0; 
si5_li_t_UDCA= 0.0; 
si6_li_t_UDCA= 0.0; 
si7_li_t_UDCA= 0.0; 
si8_li_t_UDCA= 0.0; 
si9_li_t_UDCA= 0.0; 
si10_li_t_UDCA= 0.0; 
si1_li_t_LCA=(1.0-frac_gb) * x_li_t_LCA;
si2_li_t_LCA= 0.0; 
si3_li_t_LCA= 0.0; 
si4_li_t_LCA= 0.0; 
si5_li_t_LCA= 0.0; 
si6_li_t_LCA= 0.0; 
si7_li_t_LCA= 0.0; 
si8_li_t_LCA= 0.0; 
si9_li_t_LCA= 0.0; 
si10_li_t_LCA= 0.0; 
si1_li_t_LCAs=(1.0-frac_gb) * x_li_t_LCAs;
si2_li_t_LCAs= 0.0; 
si3_li_t_LCAs= 0.0; 
si4_li_t_LCAs= 0.0; 
si5_li_t_LCAs= 0.0; 
si6_li_t_LCAs= 0.0; 
si7_li_t_LCAs= 0.0; 
si8_li_t_LCAs= 0.0; 
si9_li_t_LCAs= 0.0; 
si10_li_t_LCAs= 0.0; 
si1_li_t_o=(1.0-frac_gb) * x_li_t_o;
si2_li_t_o= 0.0; 
si3_li_t_o= 0.0; 
si4_li_t_o= 0.0; 
si5_li_t_o= 0.0; 
si6_li_t_o= 0.0; 
si7_li_t_o= 0.0; 
si8_li_t_o= 0.0; 
si9_li_t_o= 0.0; 
si10_li_t_o= 0.0; 
si1_li_t_tr=(1.0-frac_gb) * x_li_t_tr;
si2_li_t_tr= 0.0; 
si3_li_t_tr= 0.0; 
si4_li_t_tr= 0.0; 
si5_li_t_tr= 0.0; 
si6_li_t_tr= 0.0; 
si7_li_t_tr= 0.0; 
si8_li_t_tr= 0.0; 
si9_li_t_tr= 0.0; 
si10_li_t_tr= 0.0; 
si1_li_g_CA=(1.0-frac_gb) * x_li_g_CA;
si2_li_g_CA= 0.0; 
si3_li_g_CA= 0.0; 
si4_li_g_CA= 0.0; 
si5_li_g_CA= 0.0; 
si6_li_g_CA= 0.0; 
si7_li_g_CA= 0.0; 
si8_li_g_CA= 0.0; 
si9_li_g_CA= 0.0; 
si10_li_g_CA= 0.0; 
si1_li_g_CDCA=(1.0-frac_gb) * x_li_g_CDCA;
si2_li_g_CDCA= 0.0; 
si3_li_g_CDCA= 0.0; 
si4_li_g_CDCA= 0.0; 
si5_li_g_CDCA= 0.0; 
si6_li_g_CDCA= 0.0; 
si7_li_g_CDCA= 0.0; 
si8_li_g_CDCA= 0.0; 
si9_li_g_CDCA= 0.0; 
si10_li_g_CDCA= 0.0; 
si1_li_g_DCA=(1.0-frac_gb) * x_li_g_DCA;
si2_li_g_DCA= 0.0; 
si3_li_g_DCA= 0.0; 
si4_li_g_DCA= 0.0; 
si5_li_g_DCA= 0.0; 
si6_li_g_DCA= 0.0; 
si7_li_g_DCA= 0.0; 
si8_li_g_DCA= 0.0; 
si9_li_g_DCA= 0.0; 
si10_li_g_DCA= 0.0; 
si1_li_g_UDCA=(1.0-frac_gb) * x_li_g_UDCA;
si2_li_g_UDCA= 0.0; 
si3_li_g_UDCA= 0.0; 
si4_li_g_UDCA= 0.0; 
si5_li_g_UDCA= 0.0; 
si6_li_g_UDCA= 0.0; 
si7_li_g_UDCA= 0.0; 
si8_li_g_UDCA= 0.0; 
si9_li_g_UDCA= 0.0; 
si10_li_g_UDCA= 0.0; 
si1_li_g_LCA=(1.0-frac_gb) * x_li_g_LCA;
si2_li_g_LCA= 0.0; 
si3_li_g_LCA= 0.0; 
si4_li_g_LCA= 0.0; 
si5_li_g_LCA= 0.0; 
si6_li_g_LCA= 0.0; 
si7_li_g_LCA= 0.0; 
si8_li_g_LCA= 0.0; 
si9_li_g_LCA= 0.0; 
si10_li_g_LCA= 0.0; 
si1_li_g_LCAs=(1.0-frac_gb) * x_li_g_LCAs;
si2_li_g_LCAs= 0.0; 
si3_li_g_LCAs= 0.0; 
si4_li_g_LCAs= 0.0; 
si5_li_g_LCAs= 0.0; 
si6_li_g_LCAs= 0.0; 
si7_li_g_LCAs= 0.0; 
si8_li_g_LCAs= 0.0; 
si9_li_g_LCAs= 0.0; 
si10_li_g_LCAs= 0.0; 
si1_li_g_o=(1.0-frac_gb) * x_li_g_o;
si2_li_g_o= 0.0; 
si3_li_g_o= 0.0; 
si4_li_g_o= 0.0; 
si5_li_g_o= 0.0; 
si6_li_g_o= 0.0; 
si7_li_g_o= 0.0; 
si8_li_g_o= 0.0; 
si9_li_g_o= 0.0; 
si10_li_g_o= 0.0; 
si1_li_g_tr=(1.0-frac_gb) * x_li_g_tr;
si2_li_g_tr= 0.0; 
si3_li_g_tr= 0.0; 
si4_li_g_tr= 0.0; 
si5_li_g_tr= 0.0; 
si6_li_g_tr= 0.0; 
si7_li_g_tr= 0.0; 
si8_li_g_tr= 0.0; 
si9_li_g_tr= 0.0; 
si10_li_g_tr= 0.0; 

% (from gallbladder) 
si1_gb_u_CA= x_gb_u_CA; 
si2_gb_u_CA= 0.0; 
si3_gb_u_CA= 0.0; 
si4_gb_u_CA= 0.0; 
si5_gb_u_CA= 0.0; 
si6_gb_u_CA= 0.0; 
si7_gb_u_CA= 0.0; 
si8_gb_u_CA= 0.0; 
si9_gb_u_CA= 0.0; 
si10_gb_u_CA= 0.0; 
si1_gb_u_CDCA= x_gb_u_CDCA; 
si2_gb_u_CDCA= 0.0; 
si3_gb_u_CDCA= 0.0; 
si4_gb_u_CDCA= 0.0; 
si5_gb_u_CDCA= 0.0; 
si6_gb_u_CDCA= 0.0; 
si7_gb_u_CDCA= 0.0; 
si8_gb_u_CDCA= 0.0; 
si9_gb_u_CDCA= 0.0; 
si10_gb_u_CDCA= 0.0; 
si1_gb_u_DCA= x_gb_u_DCA; 
si2_gb_u_DCA= 0.0; 
si3_gb_u_DCA= 0.0; 
si4_gb_u_DCA= 0.0; 
si5_gb_u_DCA= 0.0; 
si6_gb_u_DCA= 0.0; 
si7_gb_u_DCA= 0.0; 
si8_gb_u_DCA= 0.0; 
si9_gb_u_DCA= 0.0; 
si10_gb_u_DCA= 0.0; 
si1_gb_u_UDCA= x_gb_u_UDCA; 
si2_gb_u_UDCA= 0.0; 
si3_gb_u_UDCA= 0.0; 
si4_gb_u_UDCA= 0.0; 
si5_gb_u_UDCA= 0.0; 
si6_gb_u_UDCA= 0.0; 
si7_gb_u_UDCA= 0.0; 
si8_gb_u_UDCA= 0.0; 
si9_gb_u_UDCA= 0.0; 
si10_gb_u_UDCA= 0.0; 
si1_gb_u_LCA= x_gb_u_LCA; 
si2_gb_u_LCA= 0.0; 
si3_gb_u_LCA= 0.0; 
si4_gb_u_LCA= 0.0; 
si5_gb_u_LCA= 0.0; 
si6_gb_u_LCA= 0.0; 
si7_gb_u_LCA= 0.0; 
si8_gb_u_LCA= 0.0; 
si9_gb_u_LCA= 0.0; 
si10_gb_u_LCA= 0.0; 
si1_gb_u_LCAs= x_gb_u_LCAs; 
si2_gb_u_LCAs= 0.0; 
si3_gb_u_LCAs= 0.0; 
si4_gb_u_LCAs= 0.0; 
si5_gb_u_LCAs= 0.0; 
si6_gb_u_LCAs= 0.0; 
si7_gb_u_LCAs= 0.0; 
si8_gb_u_LCAs= 0.0; 
si9_gb_u_LCAs= 0.0; 
si10_gb_u_LCAs= 0.0; 
si1_gb_u_o= x_gb_u_o; 
si2_gb_u_o= 0.0; 
si3_gb_u_o= 0.0; 
si4_gb_u_o= 0.0; 
si5_gb_u_o= 0.0; 
si6_gb_u_o= 0.0; 
si7_gb_u_o= 0.0; 
si8_gb_u_o= 0.0; 
si9_gb_u_o= 0.0; 
si10_gb_u_o= 0.0; 
si1_gb_u_tr= x_gb_u_tr; 
si2_gb_u_tr= 0.0; 
si3_gb_u_tr= 0.0; 
si4_gb_u_tr= 0.0; 
si5_gb_u_tr= 0.0; 
si6_gb_u_tr= 0.0; 
si7_gb_u_tr= 0.0; 
si8_gb_u_tr= 0.0; 
si9_gb_u_tr= 0.0; 
si10_gb_u_tr= 0.0; 
si1_gb_t_CA= x_gb_t_CA; 
si2_gb_t_CA= 0.0; 
si3_gb_t_CA= 0.0; 
si4_gb_t_CA= 0.0; 
si5_gb_t_CA= 0.0; 
si6_gb_t_CA= 0.0; 
si7_gb_t_CA= 0.0; 
si8_gb_t_CA= 0.0; 
si9_gb_t_CA= 0.0; 
si10_gb_t_CA= 0.0; 
si1_gb_t_CDCA= x_gb_t_CDCA; 
si2_gb_t_CDCA= 0.0; 
si3_gb_t_CDCA= 0.0; 
si4_gb_t_CDCA= 0.0; 
si5_gb_t_CDCA= 0.0; 
si6_gb_t_CDCA= 0.0; 
si7_gb_t_CDCA= 0.0; 
si8_gb_t_CDCA= 0.0; 
si9_gb_t_CDCA= 0.0; 
si10_gb_t_CDCA= 0.0; 
si1_gb_t_DCA= x_gb_t_DCA; 
si2_gb_t_DCA= 0.0; 
si3_gb_t_DCA= 0.0; 
si4_gb_t_DCA= 0.0; 
si5_gb_t_DCA= 0.0; 
si6_gb_t_DCA= 0.0; 
si7_gb_t_DCA= 0.0; 
si8_gb_t_DCA= 0.0; 
si9_gb_t_DCA= 0.0; 
si10_gb_t_DCA= 0.0; 
si1_gb_t_UDCA= x_gb_t_UDCA; 
si2_gb_t_UDCA= 0.0; 
si3_gb_t_UDCA= 0.0; 
si4_gb_t_UDCA= 0.0; 
si5_gb_t_UDCA= 0.0; 
si6_gb_t_UDCA= 0.0; 
si7_gb_t_UDCA= 0.0; 
si8_gb_t_UDCA= 0.0; 
si9_gb_t_UDCA= 0.0; 
si10_gb_t_UDCA= 0.0; 
si1_gb_t_LCA= x_gb_t_LCA; 
si2_gb_t_LCA= 0.0; 
si3_gb_t_LCA= 0.0; 
si4_gb_t_LCA= 0.0; 
si5_gb_t_LCA= 0.0; 
si6_gb_t_LCA= 0.0; 
si7_gb_t_LCA= 0.0; 
si8_gb_t_LCA= 0.0; 
si9_gb_t_LCA= 0.0; 
si10_gb_t_LCA= 0.0; 
si1_gb_t_LCAs= x_gb_t_LCAs; 
si2_gb_t_LCAs= 0.0; 
si3_gb_t_LCAs= 0.0; 
si4_gb_t_LCAs= 0.0; 
si5_gb_t_LCAs= 0.0; 
si6_gb_t_LCAs= 0.0; 
si7_gb_t_LCAs= 0.0; 
si8_gb_t_LCAs= 0.0; 
si9_gb_t_LCAs= 0.0; 
si10_gb_t_LCAs= 0.0; 
si1_gb_t_o= x_gb_t_o; 
si2_gb_t_o= 0.0; 
si3_gb_t_o= 0.0; 
si4_gb_t_o= 0.0; 
si5_gb_t_o= 0.0; 
si6_gb_t_o= 0.0; 
si7_gb_t_o= 0.0; 
si8_gb_t_o= 0.0; 
si9_gb_t_o= 0.0; 
si10_gb_t_o= 0.0; 
si1_gb_t_tr= x_gb_t_tr; 
si2_gb_t_tr= 0.0; 
si3_gb_t_tr= 0.0; 
si4_gb_t_tr= 0.0; 
si5_gb_t_tr= 0.0; 
si6_gb_t_tr= 0.0; 
si7_gb_t_tr= 0.0; 
si8_gb_t_tr= 0.0; 
si9_gb_t_tr= 0.0; 
si10_gb_t_tr= 0.0; 
si1_gb_g_CA= x_gb_g_CA; 
si2_gb_g_CA= 0.0; 
si3_gb_g_CA= 0.0; 
si4_gb_g_CA= 0.0; 
si5_gb_g_CA= 0.0; 
si6_gb_g_CA= 0.0; 
si7_gb_g_CA= 0.0; 
si8_gb_g_CA= 0.0; 
si9_gb_g_CA= 0.0; 
si10_gb_g_CA= 0.0; 
si1_gb_g_CDCA= x_gb_g_CDCA; 
si2_gb_g_CDCA= 0.0; 
si3_gb_g_CDCA= 0.0; 
si4_gb_g_CDCA= 0.0; 
si5_gb_g_CDCA= 0.0; 
si6_gb_g_CDCA= 0.0; 
si7_gb_g_CDCA= 0.0; 
si8_gb_g_CDCA= 0.0; 
si9_gb_g_CDCA= 0.0; 
si10_gb_g_CDCA= 0.0; 
si1_gb_g_DCA= x_gb_g_DCA; 
si2_gb_g_DCA= 0.0; 
si3_gb_g_DCA= 0.0; 
si4_gb_g_DCA= 0.0; 
si5_gb_g_DCA= 0.0; 
si6_gb_g_DCA= 0.0; 
si7_gb_g_DCA= 0.0; 
si8_gb_g_DCA= 0.0; 
si9_gb_g_DCA= 0.0; 
si10_gb_g_DCA= 0.0; 
si1_gb_g_UDCA= x_gb_g_UDCA; 
si2_gb_g_UDCA= 0.0; 
si3_gb_g_UDCA= 0.0; 
si4_gb_g_UDCA= 0.0; 
si5_gb_g_UDCA= 0.0; 
si6_gb_g_UDCA= 0.0; 
si7_gb_g_UDCA= 0.0; 
si8_gb_g_UDCA= 0.0; 
si9_gb_g_UDCA= 0.0; 
si10_gb_g_UDCA= 0.0; 
si1_gb_g_LCA= x_gb_g_LCA; 
si2_gb_g_LCA= 0.0; 
si3_gb_g_LCA= 0.0; 
si4_gb_g_LCA= 0.0; 
si5_gb_g_LCA= 0.0; 
si6_gb_g_LCA= 0.0; 
si7_gb_g_LCA= 0.0; 
si8_gb_g_LCA= 0.0; 
si9_gb_g_LCA= 0.0; 
si10_gb_g_LCA= 0.0; 
si1_gb_g_LCAs= x_gb_g_LCAs; 
si2_gb_g_LCAs= 0.0; 
si3_gb_g_LCAs= 0.0; 
si4_gb_g_LCAs= 0.0; 
si5_gb_g_LCAs= 0.0; 
si6_gb_g_LCAs= 0.0; 
si7_gb_g_LCAs= 0.0; 
si8_gb_g_LCAs= 0.0; 
si9_gb_g_LCAs= 0.0; 
si10_gb_g_LCAs= 0.0; 
si1_gb_g_o= x_gb_g_o; 
si2_gb_g_o= 0.0; 
si3_gb_g_o= 0.0; 
si4_gb_g_o= 0.0; 
si5_gb_g_o= 0.0; 
si6_gb_g_o= 0.0; 
si7_gb_g_o= 0.0; 
si8_gb_g_o= 0.0; 
si9_gb_g_o= 0.0; 
si10_gb_g_o= 0.0; 
si1_gb_g_tr= x_gb_g_tr; 
si2_gb_g_tr= 0.0; 
si3_gb_g_tr= 0.0; 
si4_gb_g_tr= 0.0; 
si5_gb_g_tr= 0.0; 
si6_gb_g_tr= 0.0; 
si7_gb_g_tr= 0.0; 
si8_gb_g_tr= 0.0; 
si9_gb_g_tr= 0.0; 
si10_gb_g_tr= 0.0; 

% (transit fluxes) 
si_trans_in_u_CA_2 = si1_u_CA * k_si_trans_1_2; 
si_trans_out_u_CA_1= si1_u_CA * k_si_trans_1_2; 
si_trans_in_u_CA_3 = si2_u_CA * k_si_trans_2_3; 
si_trans_out_u_CA_2= si2_u_CA * k_si_trans_2_3; 
si_trans_in_u_CA_4 = si3_u_CA * k_si_trans_3_4; 
si_trans_out_u_CA_3= si3_u_CA * k_si_trans_3_4; 
si_trans_in_u_CA_5 = si4_u_CA * k_si_trans_4_5; 
si_trans_out_u_CA_4= si4_u_CA * k_si_trans_4_5; 
si_trans_in_u_CA_6 = si5_u_CA * k_si_trans_5_6; 
si_trans_out_u_CA_5= si5_u_CA * k_si_trans_5_6; 
si_trans_in_u_CA_7 = si6_u_CA * k_si_trans_6_7; 
si_trans_out_u_CA_6= si6_u_CA * k_si_trans_6_7; 
si_trans_in_u_CA_8 = si7_u_CA * k_si_trans_7_8; 
si_trans_out_u_CA_7= si7_u_CA * k_si_trans_7_8; 
si_trans_in_u_CA_9 = si8_u_CA * k_si_trans_8_9; 
si_trans_out_u_CA_8= si8_u_CA * k_si_trans_8_9; 
si_trans_in_u_CA_10 = si9_u_CA * k_si_trans_9_10; 
si_trans_out_u_CA_9= si9_u_CA * k_si_trans_9_10; 
si_trans_in_u_CA_11 = si10_u_CA * k_si_trans_10_11; 
si_trans_out_u_CA_10= si10_u_CA * k_si_trans_10_11; 
si_trans_in_u_CDCA_2 = si1_u_CDCA * k_si_trans_1_2; 
si_trans_out_u_CDCA_1= si1_u_CDCA * k_si_trans_1_2; 
si_trans_in_u_CDCA_3 = si2_u_CDCA * k_si_trans_2_3; 
si_trans_out_u_CDCA_2= si2_u_CDCA * k_si_trans_2_3; 
si_trans_in_u_CDCA_4 = si3_u_CDCA * k_si_trans_3_4; 
si_trans_out_u_CDCA_3= si3_u_CDCA * k_si_trans_3_4; 
si_trans_in_u_CDCA_5 = si4_u_CDCA * k_si_trans_4_5; 
si_trans_out_u_CDCA_4= si4_u_CDCA * k_si_trans_4_5; 
si_trans_in_u_CDCA_6 = si5_u_CDCA * k_si_trans_5_6; 
si_trans_out_u_CDCA_5= si5_u_CDCA * k_si_trans_5_6; 
si_trans_in_u_CDCA_7 = si6_u_CDCA * k_si_trans_6_7; 
si_trans_out_u_CDCA_6= si6_u_CDCA * k_si_trans_6_7; 
si_trans_in_u_CDCA_8 = si7_u_CDCA * k_si_trans_7_8; 
si_trans_out_u_CDCA_7= si7_u_CDCA * k_si_trans_7_8; 
si_trans_in_u_CDCA_9 = si8_u_CDCA * k_si_trans_8_9; 
si_trans_out_u_CDCA_8= si8_u_CDCA * k_si_trans_8_9; 
si_trans_in_u_CDCA_10 = si9_u_CDCA * k_si_trans_9_10; 
si_trans_out_u_CDCA_9= si9_u_CDCA * k_si_trans_9_10; 
si_trans_in_u_CDCA_11 = si10_u_CDCA * k_si_trans_10_11; 
si_trans_out_u_CDCA_10= si10_u_CDCA * k_si_trans_10_11; 
si_trans_in_u_DCA_2 = si1_u_DCA * k_si_trans_1_2; 
si_trans_out_u_DCA_1= si1_u_DCA * k_si_trans_1_2; 
si_trans_in_u_DCA_3 = si2_u_DCA * k_si_trans_2_3; 
si_trans_out_u_DCA_2= si2_u_DCA * k_si_trans_2_3; 
si_trans_in_u_DCA_4 = si3_u_DCA * k_si_trans_3_4; 
si_trans_out_u_DCA_3= si3_u_DCA * k_si_trans_3_4; 
si_trans_in_u_DCA_5 = si4_u_DCA * k_si_trans_4_5; 
si_trans_out_u_DCA_4= si4_u_DCA * k_si_trans_4_5; 
si_trans_in_u_DCA_6 = si5_u_DCA * k_si_trans_5_6; 
si_trans_out_u_DCA_5= si5_u_DCA * k_si_trans_5_6; 
si_trans_in_u_DCA_7 = si6_u_DCA * k_si_trans_6_7; 
si_trans_out_u_DCA_6= si6_u_DCA * k_si_trans_6_7; 
si_trans_in_u_DCA_8 = si7_u_DCA * k_si_trans_7_8; 
si_trans_out_u_DCA_7= si7_u_DCA * k_si_trans_7_8; 
si_trans_in_u_DCA_9 = si8_u_DCA * k_si_trans_8_9; 
si_trans_out_u_DCA_8= si8_u_DCA * k_si_trans_8_9; 
si_trans_in_u_DCA_10 = si9_u_DCA * k_si_trans_9_10; 
si_trans_out_u_DCA_9= si9_u_DCA * k_si_trans_9_10; 
si_trans_in_u_DCA_11 = si10_u_DCA * k_si_trans_10_11; 
si_trans_out_u_DCA_10= si10_u_DCA * k_si_trans_10_11; 
si_trans_in_u_UDCA_2 = si1_u_UDCA * k_si_trans_1_2; 
si_trans_out_u_UDCA_1= si1_u_UDCA * k_si_trans_1_2; 
si_trans_in_u_UDCA_3 = si2_u_UDCA * k_si_trans_2_3; 
si_trans_out_u_UDCA_2= si2_u_UDCA * k_si_trans_2_3; 
si_trans_in_u_UDCA_4 = si3_u_UDCA * k_si_trans_3_4; 
si_trans_out_u_UDCA_3= si3_u_UDCA * k_si_trans_3_4; 
si_trans_in_u_UDCA_5 = si4_u_UDCA * k_si_trans_4_5; 
si_trans_out_u_UDCA_4= si4_u_UDCA * k_si_trans_4_5; 
si_trans_in_u_UDCA_6 = si5_u_UDCA * k_si_trans_5_6; 
si_trans_out_u_UDCA_5= si5_u_UDCA * k_si_trans_5_6; 
si_trans_in_u_UDCA_7 = si6_u_UDCA * k_si_trans_6_7; 
si_trans_out_u_UDCA_6= si6_u_UDCA * k_si_trans_6_7; 
si_trans_in_u_UDCA_8 = si7_u_UDCA * k_si_trans_7_8; 
si_trans_out_u_UDCA_7= si7_u_UDCA * k_si_trans_7_8; 
si_trans_in_u_UDCA_9 = si8_u_UDCA * k_si_trans_8_9; 
si_trans_out_u_UDCA_8= si8_u_UDCA * k_si_trans_8_9; 
si_trans_in_u_UDCA_10 = si9_u_UDCA * k_si_trans_9_10; 
si_trans_out_u_UDCA_9= si9_u_UDCA * k_si_trans_9_10; 
si_trans_in_u_UDCA_11 = si10_u_UDCA * k_si_trans_10_11; 
si_trans_out_u_UDCA_10= si10_u_UDCA * k_si_trans_10_11; 
si_trans_in_u_LCA_2 = si1_u_LCA * k_si_trans_1_2; 
si_trans_out_u_LCA_1= si1_u_LCA * k_si_trans_1_2; 
si_trans_in_u_LCA_3 = si2_u_LCA * k_si_trans_2_3; 
si_trans_out_u_LCA_2= si2_u_LCA * k_si_trans_2_3; 
si_trans_in_u_LCA_4 = si3_u_LCA * k_si_trans_3_4; 
si_trans_out_u_LCA_3= si3_u_LCA * k_si_trans_3_4; 
si_trans_in_u_LCA_5 = si4_u_LCA * k_si_trans_4_5; 
si_trans_out_u_LCA_4= si4_u_LCA * k_si_trans_4_5; 
si_trans_in_u_LCA_6 = si5_u_LCA * k_si_trans_5_6; 
si_trans_out_u_LCA_5= si5_u_LCA * k_si_trans_5_6; 
si_trans_in_u_LCA_7 = si6_u_LCA * k_si_trans_6_7; 
si_trans_out_u_LCA_6= si6_u_LCA * k_si_trans_6_7; 
si_trans_in_u_LCA_8 = si7_u_LCA * k_si_trans_7_8; 
si_trans_out_u_LCA_7= si7_u_LCA * k_si_trans_7_8; 
si_trans_in_u_LCA_9 = si8_u_LCA * k_si_trans_8_9; 
si_trans_out_u_LCA_8= si8_u_LCA * k_si_trans_8_9; 
si_trans_in_u_LCA_10 = si9_u_LCA * k_si_trans_9_10; 
si_trans_out_u_LCA_9= si9_u_LCA * k_si_trans_9_10; 
si_trans_in_u_LCA_11 = si10_u_LCA * k_si_trans_10_11; 
si_trans_out_u_LCA_10= si10_u_LCA * k_si_trans_10_11; 
si_trans_in_u_LCAs_2 = si1_u_LCAs * k_si_trans_1_2; 
si_trans_out_u_LCAs_1= si1_u_LCAs * k_si_trans_1_2; 
si_trans_in_u_LCAs_3 = si2_u_LCAs * k_si_trans_2_3; 
si_trans_out_u_LCAs_2= si2_u_LCAs * k_si_trans_2_3; 
si_trans_in_u_LCAs_4 = si3_u_LCAs * k_si_trans_3_4; 
si_trans_out_u_LCAs_3= si3_u_LCAs * k_si_trans_3_4; 
si_trans_in_u_LCAs_5 = si4_u_LCAs * k_si_trans_4_5; 
si_trans_out_u_LCAs_4= si4_u_LCAs * k_si_trans_4_5; 
si_trans_in_u_LCAs_6 = si5_u_LCAs * k_si_trans_5_6; 
si_trans_out_u_LCAs_5= si5_u_LCAs * k_si_trans_5_6; 
si_trans_in_u_LCAs_7 = si6_u_LCAs * k_si_trans_6_7; 
si_trans_out_u_LCAs_6= si6_u_LCAs * k_si_trans_6_7; 
si_trans_in_u_LCAs_8 = si7_u_LCAs * k_si_trans_7_8; 
si_trans_out_u_LCAs_7= si7_u_LCAs * k_si_trans_7_8; 
si_trans_in_u_LCAs_9 = si8_u_LCAs * k_si_trans_8_9; 
si_trans_out_u_LCAs_8= si8_u_LCAs * k_si_trans_8_9; 
si_trans_in_u_LCAs_10 = si9_u_LCAs * k_si_trans_9_10; 
si_trans_out_u_LCAs_9= si9_u_LCAs * k_si_trans_9_10; 
si_trans_in_u_LCAs_11 = si10_u_LCAs * k_si_trans_10_11; 
si_trans_out_u_LCAs_10= si10_u_LCAs * k_si_trans_10_11; 
si_trans_in_u_o_2 = si1_u_o * k_si_trans_1_2; 
si_trans_out_u_o_1= si1_u_o * k_si_trans_1_2; 
si_trans_in_u_o_3 = si2_u_o * k_si_trans_2_3; 
si_trans_out_u_o_2= si2_u_o * k_si_trans_2_3; 
si_trans_in_u_o_4 = si3_u_o * k_si_trans_3_4; 
si_trans_out_u_o_3= si3_u_o * k_si_trans_3_4; 
si_trans_in_u_o_5 = si4_u_o * k_si_trans_4_5; 
si_trans_out_u_o_4= si4_u_o * k_si_trans_4_5; 
si_trans_in_u_o_6 = si5_u_o * k_si_trans_5_6; 
si_trans_out_u_o_5= si5_u_o * k_si_trans_5_6; 
si_trans_in_u_o_7 = si6_u_o * k_si_trans_6_7; 
si_trans_out_u_o_6= si6_u_o * k_si_trans_6_7; 
si_trans_in_u_o_8 = si7_u_o * k_si_trans_7_8; 
si_trans_out_u_o_7= si7_u_o * k_si_trans_7_8; 
si_trans_in_u_o_9 = si8_u_o * k_si_trans_8_9; 
si_trans_out_u_o_8= si8_u_o * k_si_trans_8_9; 
si_trans_in_u_o_10 = si9_u_o * k_si_trans_9_10; 
si_trans_out_u_o_9= si9_u_o * k_si_trans_9_10; 
si_trans_in_u_o_11 = si10_u_o * k_si_trans_10_11; 
si_trans_out_u_o_10= si10_u_o * k_si_trans_10_11; 
si_trans_in_u_tr_2 = si1_u_tr * k_si_trans_1_2; 
si_trans_out_u_tr_1= si1_u_tr * k_si_trans_1_2; 
si_trans_in_u_tr_3 = si2_u_tr * k_si_trans_2_3; 
si_trans_out_u_tr_2= si2_u_tr * k_si_trans_2_3; 
si_trans_in_u_tr_4 = si3_u_tr * k_si_trans_3_4; 
si_trans_out_u_tr_3= si3_u_tr * k_si_trans_3_4; 
si_trans_in_u_tr_5 = si4_u_tr * k_si_trans_4_5; 
si_trans_out_u_tr_4= si4_u_tr * k_si_trans_4_5; 
si_trans_in_u_tr_6 = si5_u_tr * k_si_trans_5_6; 
si_trans_out_u_tr_5= si5_u_tr * k_si_trans_5_6; 
si_trans_in_u_tr_7 = si6_u_tr * k_si_trans_6_7; 
si_trans_out_u_tr_6= si6_u_tr * k_si_trans_6_7; 
si_trans_in_u_tr_8 = si7_u_tr * k_si_trans_7_8; 
si_trans_out_u_tr_7= si7_u_tr * k_si_trans_7_8; 
si_trans_in_u_tr_9 = si8_u_tr * k_si_trans_8_9; 
si_trans_out_u_tr_8= si8_u_tr * k_si_trans_8_9; 
si_trans_in_u_tr_10 = si9_u_tr * k_si_trans_9_10; 
si_trans_out_u_tr_9= si9_u_tr * k_si_trans_9_10; 
si_trans_in_u_tr_11 = si10_u_tr * k_si_trans_10_11; 
si_trans_out_u_tr_10= si10_u_tr * k_si_trans_10_11; 
si_trans_in_t_CA_2 = si1_t_CA * k_si_trans_1_2; 
si_trans_out_t_CA_1= si1_t_CA * k_si_trans_1_2; 
si_trans_in_t_CA_3 = si2_t_CA * k_si_trans_2_3; 
si_trans_out_t_CA_2= si2_t_CA * k_si_trans_2_3; 
si_trans_in_t_CA_4 = si3_t_CA * k_si_trans_3_4; 
si_trans_out_t_CA_3= si3_t_CA * k_si_trans_3_4; 
si_trans_in_t_CA_5 = si4_t_CA * k_si_trans_4_5; 
si_trans_out_t_CA_4= si4_t_CA * k_si_trans_4_5; 
si_trans_in_t_CA_6 = si5_t_CA * k_si_trans_5_6; 
si_trans_out_t_CA_5= si5_t_CA * k_si_trans_5_6; 
si_trans_in_t_CA_7 = si6_t_CA * k_si_trans_6_7; 
si_trans_out_t_CA_6= si6_t_CA * k_si_trans_6_7; 
si_trans_in_t_CA_8 = si7_t_CA * k_si_trans_7_8; 
si_trans_out_t_CA_7= si7_t_CA * k_si_trans_7_8; 
si_trans_in_t_CA_9 = si8_t_CA * k_si_trans_8_9; 
si_trans_out_t_CA_8= si8_t_CA * k_si_trans_8_9; 
si_trans_in_t_CA_10 = si9_t_CA * k_si_trans_9_10; 
si_trans_out_t_CA_9= si9_t_CA * k_si_trans_9_10; 
si_trans_in_t_CA_11 = si10_t_CA * k_si_trans_10_11; 
si_trans_out_t_CA_10= si10_t_CA * k_si_trans_10_11; 
si_trans_in_t_CDCA_2 = si1_t_CDCA * k_si_trans_1_2; 
si_trans_out_t_CDCA_1= si1_t_CDCA * k_si_trans_1_2; 
si_trans_in_t_CDCA_3 = si2_t_CDCA * k_si_trans_2_3; 
si_trans_out_t_CDCA_2= si2_t_CDCA * k_si_trans_2_3; 
si_trans_in_t_CDCA_4 = si3_t_CDCA * k_si_trans_3_4; 
si_trans_out_t_CDCA_3= si3_t_CDCA * k_si_trans_3_4; 
si_trans_in_t_CDCA_5 = si4_t_CDCA * k_si_trans_4_5; 
si_trans_out_t_CDCA_4= si4_t_CDCA * k_si_trans_4_5; 
si_trans_in_t_CDCA_6 = si5_t_CDCA * k_si_trans_5_6; 
si_trans_out_t_CDCA_5= si5_t_CDCA * k_si_trans_5_6; 
si_trans_in_t_CDCA_7 = si6_t_CDCA * k_si_trans_6_7; 
si_trans_out_t_CDCA_6= si6_t_CDCA * k_si_trans_6_7; 
si_trans_in_t_CDCA_8 = si7_t_CDCA * k_si_trans_7_8; 
si_trans_out_t_CDCA_7= si7_t_CDCA * k_si_trans_7_8; 
si_trans_in_t_CDCA_9 = si8_t_CDCA * k_si_trans_8_9; 
si_trans_out_t_CDCA_8= si8_t_CDCA * k_si_trans_8_9; 
si_trans_in_t_CDCA_10 = si9_t_CDCA * k_si_trans_9_10; 
si_trans_out_t_CDCA_9= si9_t_CDCA * k_si_trans_9_10; 
si_trans_in_t_CDCA_11 = si10_t_CDCA * k_si_trans_10_11; 
si_trans_out_t_CDCA_10= si10_t_CDCA * k_si_trans_10_11; 
si_trans_in_t_DCA_2 = si1_t_DCA * k_si_trans_1_2; 
si_trans_out_t_DCA_1= si1_t_DCA * k_si_trans_1_2; 
si_trans_in_t_DCA_3 = si2_t_DCA * k_si_trans_2_3; 
si_trans_out_t_DCA_2= si2_t_DCA * k_si_trans_2_3; 
si_trans_in_t_DCA_4 = si3_t_DCA * k_si_trans_3_4; 
si_trans_out_t_DCA_3= si3_t_DCA * k_si_trans_3_4; 
si_trans_in_t_DCA_5 = si4_t_DCA * k_si_trans_4_5; 
si_trans_out_t_DCA_4= si4_t_DCA * k_si_trans_4_5; 
si_trans_in_t_DCA_6 = si5_t_DCA * k_si_trans_5_6; 
si_trans_out_t_DCA_5= si5_t_DCA * k_si_trans_5_6; 
si_trans_in_t_DCA_7 = si6_t_DCA * k_si_trans_6_7; 
si_trans_out_t_DCA_6= si6_t_DCA * k_si_trans_6_7; 
si_trans_in_t_DCA_8 = si7_t_DCA * k_si_trans_7_8; 
si_trans_out_t_DCA_7= si7_t_DCA * k_si_trans_7_8; 
si_trans_in_t_DCA_9 = si8_t_DCA * k_si_trans_8_9; 
si_trans_out_t_DCA_8= si8_t_DCA * k_si_trans_8_9; 
si_trans_in_t_DCA_10 = si9_t_DCA * k_si_trans_9_10; 
si_trans_out_t_DCA_9= si9_t_DCA * k_si_trans_9_10; 
si_trans_in_t_DCA_11 = si10_t_DCA * k_si_trans_10_11; 
si_trans_out_t_DCA_10= si10_t_DCA * k_si_trans_10_11; 
si_trans_in_t_UDCA_2 = si1_t_UDCA * k_si_trans_1_2; 
si_trans_out_t_UDCA_1= si1_t_UDCA * k_si_trans_1_2; 
si_trans_in_t_UDCA_3 = si2_t_UDCA * k_si_trans_2_3; 
si_trans_out_t_UDCA_2= si2_t_UDCA * k_si_trans_2_3; 
si_trans_in_t_UDCA_4 = si3_t_UDCA * k_si_trans_3_4; 
si_trans_out_t_UDCA_3= si3_t_UDCA * k_si_trans_3_4; 
si_trans_in_t_UDCA_5 = si4_t_UDCA * k_si_trans_4_5; 
si_trans_out_t_UDCA_4= si4_t_UDCA * k_si_trans_4_5; 
si_trans_in_t_UDCA_6 = si5_t_UDCA * k_si_trans_5_6; 
si_trans_out_t_UDCA_5= si5_t_UDCA * k_si_trans_5_6; 
si_trans_in_t_UDCA_7 = si6_t_UDCA * k_si_trans_6_7; 
si_trans_out_t_UDCA_6= si6_t_UDCA * k_si_trans_6_7; 
si_trans_in_t_UDCA_8 = si7_t_UDCA * k_si_trans_7_8; 
si_trans_out_t_UDCA_7= si7_t_UDCA * k_si_trans_7_8; 
si_trans_in_t_UDCA_9 = si8_t_UDCA * k_si_trans_8_9; 
si_trans_out_t_UDCA_8= si8_t_UDCA * k_si_trans_8_9; 
si_trans_in_t_UDCA_10 = si9_t_UDCA * k_si_trans_9_10; 
si_trans_out_t_UDCA_9= si9_t_UDCA * k_si_trans_9_10; 
si_trans_in_t_UDCA_11 = si10_t_UDCA * k_si_trans_10_11; 
si_trans_out_t_UDCA_10= si10_t_UDCA * k_si_trans_10_11; 
si_trans_in_t_LCA_2 = si1_t_LCA * k_si_trans_1_2; 
si_trans_out_t_LCA_1= si1_t_LCA * k_si_trans_1_2; 
si_trans_in_t_LCA_3 = si2_t_LCA * k_si_trans_2_3; 
si_trans_out_t_LCA_2= si2_t_LCA * k_si_trans_2_3; 
si_trans_in_t_LCA_4 = si3_t_LCA * k_si_trans_3_4; 
si_trans_out_t_LCA_3= si3_t_LCA * k_si_trans_3_4; 
si_trans_in_t_LCA_5 = si4_t_LCA * k_si_trans_4_5; 
si_trans_out_t_LCA_4= si4_t_LCA * k_si_trans_4_5; 
si_trans_in_t_LCA_6 = si5_t_LCA * k_si_trans_5_6; 
si_trans_out_t_LCA_5= si5_t_LCA * k_si_trans_5_6; 
si_trans_in_t_LCA_7 = si6_t_LCA * k_si_trans_6_7; 
si_trans_out_t_LCA_6= si6_t_LCA * k_si_trans_6_7; 
si_trans_in_t_LCA_8 = si7_t_LCA * k_si_trans_7_8; 
si_trans_out_t_LCA_7= si7_t_LCA * k_si_trans_7_8; 
si_trans_in_t_LCA_9 = si8_t_LCA * k_si_trans_8_9; 
si_trans_out_t_LCA_8= si8_t_LCA * k_si_trans_8_9; 
si_trans_in_t_LCA_10 = si9_t_LCA * k_si_trans_9_10; 
si_trans_out_t_LCA_9= si9_t_LCA * k_si_trans_9_10; 
si_trans_in_t_LCA_11 = si10_t_LCA * k_si_trans_10_11; 
si_trans_out_t_LCA_10= si10_t_LCA * k_si_trans_10_11; 
si_trans_in_t_LCAs_2 = si1_t_LCAs * k_si_trans_1_2; 
si_trans_out_t_LCAs_1= si1_t_LCAs * k_si_trans_1_2; 
si_trans_in_t_LCAs_3 = si2_t_LCAs * k_si_trans_2_3; 
si_trans_out_t_LCAs_2= si2_t_LCAs * k_si_trans_2_3; 
si_trans_in_t_LCAs_4 = si3_t_LCAs * k_si_trans_3_4; 
si_trans_out_t_LCAs_3= si3_t_LCAs * k_si_trans_3_4; 
si_trans_in_t_LCAs_5 = si4_t_LCAs * k_si_trans_4_5; 
si_trans_out_t_LCAs_4= si4_t_LCAs * k_si_trans_4_5; 
si_trans_in_t_LCAs_6 = si5_t_LCAs * k_si_trans_5_6; 
si_trans_out_t_LCAs_5= si5_t_LCAs * k_si_trans_5_6; 
si_trans_in_t_LCAs_7 = si6_t_LCAs * k_si_trans_6_7; 
si_trans_out_t_LCAs_6= si6_t_LCAs * k_si_trans_6_7; 
si_trans_in_t_LCAs_8 = si7_t_LCAs * k_si_trans_7_8; 
si_trans_out_t_LCAs_7= si7_t_LCAs * k_si_trans_7_8; 
si_trans_in_t_LCAs_9 = si8_t_LCAs * k_si_trans_8_9; 
si_trans_out_t_LCAs_8= si8_t_LCAs * k_si_trans_8_9; 
si_trans_in_t_LCAs_10 = si9_t_LCAs * k_si_trans_9_10; 
si_trans_out_t_LCAs_9= si9_t_LCAs * k_si_trans_9_10; 
si_trans_in_t_LCAs_11 = si10_t_LCAs * k_si_trans_10_11; 
si_trans_out_t_LCAs_10= si10_t_LCAs * k_si_trans_10_11; 
si_trans_in_t_o_2 = si1_t_o * k_si_trans_1_2; 
si_trans_out_t_o_1= si1_t_o * k_si_trans_1_2; 
si_trans_in_t_o_3 = si2_t_o * k_si_trans_2_3; 
si_trans_out_t_o_2= si2_t_o * k_si_trans_2_3; 
si_trans_in_t_o_4 = si3_t_o * k_si_trans_3_4; 
si_trans_out_t_o_3= si3_t_o * k_si_trans_3_4; 
si_trans_in_t_o_5 = si4_t_o * k_si_trans_4_5; 
si_trans_out_t_o_4= si4_t_o * k_si_trans_4_5; 
si_trans_in_t_o_6 = si5_t_o * k_si_trans_5_6; 
si_trans_out_t_o_5= si5_t_o * k_si_trans_5_6; 
si_trans_in_t_o_7 = si6_t_o * k_si_trans_6_7; 
si_trans_out_t_o_6= si6_t_o * k_si_trans_6_7; 
si_trans_in_t_o_8 = si7_t_o * k_si_trans_7_8; 
si_trans_out_t_o_7= si7_t_o * k_si_trans_7_8; 
si_trans_in_t_o_9 = si8_t_o * k_si_trans_8_9; 
si_trans_out_t_o_8= si8_t_o * k_si_trans_8_9; 
si_trans_in_t_o_10 = si9_t_o * k_si_trans_9_10; 
si_trans_out_t_o_9= si9_t_o * k_si_trans_9_10; 
si_trans_in_t_o_11 = si10_t_o * k_si_trans_10_11; 
si_trans_out_t_o_10= si10_t_o * k_si_trans_10_11; 
si_trans_in_t_tr_2 = si1_t_tr * k_si_trans_1_2; 
si_trans_out_t_tr_1= si1_t_tr * k_si_trans_1_2; 
si_trans_in_t_tr_3 = si2_t_tr * k_si_trans_2_3; 
si_trans_out_t_tr_2= si2_t_tr * k_si_trans_2_3; 
si_trans_in_t_tr_4 = si3_t_tr * k_si_trans_3_4; 
si_trans_out_t_tr_3= si3_t_tr * k_si_trans_3_4; 
si_trans_in_t_tr_5 = si4_t_tr * k_si_trans_4_5; 
si_trans_out_t_tr_4= si4_t_tr * k_si_trans_4_5; 
si_trans_in_t_tr_6 = si5_t_tr * k_si_trans_5_6; 
si_trans_out_t_tr_5= si5_t_tr * k_si_trans_5_6; 
si_trans_in_t_tr_7 = si6_t_tr * k_si_trans_6_7; 
si_trans_out_t_tr_6= si6_t_tr * k_si_trans_6_7; 
si_trans_in_t_tr_8 = si7_t_tr * k_si_trans_7_8; 
si_trans_out_t_tr_7= si7_t_tr * k_si_trans_7_8; 
si_trans_in_t_tr_9 = si8_t_tr * k_si_trans_8_9; 
si_trans_out_t_tr_8= si8_t_tr * k_si_trans_8_9; 
si_trans_in_t_tr_10 = si9_t_tr * k_si_trans_9_10; 
si_trans_out_t_tr_9= si9_t_tr * k_si_trans_9_10; 
si_trans_in_t_tr_11 = si10_t_tr * k_si_trans_10_11; 
si_trans_out_t_tr_10= si10_t_tr * k_si_trans_10_11; 
si_trans_in_g_CA_2 = si1_g_CA * k_si_trans_1_2; 
si_trans_out_g_CA_1= si1_g_CA * k_si_trans_1_2; 
si_trans_in_g_CA_3 = si2_g_CA * k_si_trans_2_3; 
si_trans_out_g_CA_2= si2_g_CA * k_si_trans_2_3; 
si_trans_in_g_CA_4 = si3_g_CA * k_si_trans_3_4; 
si_trans_out_g_CA_3= si3_g_CA * k_si_trans_3_4; 
si_trans_in_g_CA_5 = si4_g_CA * k_si_trans_4_5; 
si_trans_out_g_CA_4= si4_g_CA * k_si_trans_4_5; 
si_trans_in_g_CA_6 = si5_g_CA * k_si_trans_5_6; 
si_trans_out_g_CA_5= si5_g_CA * k_si_trans_5_6; 
si_trans_in_g_CA_7 = si6_g_CA * k_si_trans_6_7; 
si_trans_out_g_CA_6= si6_g_CA * k_si_trans_6_7; 
si_trans_in_g_CA_8 = si7_g_CA * k_si_trans_7_8; 
si_trans_out_g_CA_7= si7_g_CA * k_si_trans_7_8; 
si_trans_in_g_CA_9 = si8_g_CA * k_si_trans_8_9; 
si_trans_out_g_CA_8= si8_g_CA * k_si_trans_8_9; 
si_trans_in_g_CA_10 = si9_g_CA * k_si_trans_9_10; 
si_trans_out_g_CA_9= si9_g_CA * k_si_trans_9_10; 
si_trans_in_g_CA_11 = si10_g_CA * k_si_trans_10_11; 
si_trans_out_g_CA_10= si10_g_CA * k_si_trans_10_11; 
si_trans_in_g_CDCA_2 = si1_g_CDCA * k_si_trans_1_2; 
si_trans_out_g_CDCA_1= si1_g_CDCA * k_si_trans_1_2; 
si_trans_in_g_CDCA_3 = si2_g_CDCA * k_si_trans_2_3; 
si_trans_out_g_CDCA_2= si2_g_CDCA * k_si_trans_2_3; 
si_trans_in_g_CDCA_4 = si3_g_CDCA * k_si_trans_3_4; 
si_trans_out_g_CDCA_3= si3_g_CDCA * k_si_trans_3_4; 
si_trans_in_g_CDCA_5 = si4_g_CDCA * k_si_trans_4_5; 
si_trans_out_g_CDCA_4= si4_g_CDCA * k_si_trans_4_5; 
si_trans_in_g_CDCA_6 = si5_g_CDCA * k_si_trans_5_6; 
si_trans_out_g_CDCA_5= si5_g_CDCA * k_si_trans_5_6; 
si_trans_in_g_CDCA_7 = si6_g_CDCA * k_si_trans_6_7; 
si_trans_out_g_CDCA_6= si6_g_CDCA * k_si_trans_6_7; 
si_trans_in_g_CDCA_8 = si7_g_CDCA * k_si_trans_7_8; 
si_trans_out_g_CDCA_7= si7_g_CDCA * k_si_trans_7_8; 
si_trans_in_g_CDCA_9 = si8_g_CDCA * k_si_trans_8_9; 
si_trans_out_g_CDCA_8= si8_g_CDCA * k_si_trans_8_9; 
si_trans_in_g_CDCA_10 = si9_g_CDCA * k_si_trans_9_10; 
si_trans_out_g_CDCA_9= si9_g_CDCA * k_si_trans_9_10; 
si_trans_in_g_CDCA_11 = si10_g_CDCA * k_si_trans_10_11; 
si_trans_out_g_CDCA_10= si10_g_CDCA * k_si_trans_10_11; 
si_trans_in_g_DCA_2 = si1_g_DCA * k_si_trans_1_2; 
si_trans_out_g_DCA_1= si1_g_DCA * k_si_trans_1_2; 
si_trans_in_g_DCA_3 = si2_g_DCA * k_si_trans_2_3; 
si_trans_out_g_DCA_2= si2_g_DCA * k_si_trans_2_3; 
si_trans_in_g_DCA_4 = si3_g_DCA * k_si_trans_3_4; 
si_trans_out_g_DCA_3= si3_g_DCA * k_si_trans_3_4; 
si_trans_in_g_DCA_5 = si4_g_DCA * k_si_trans_4_5; 
si_trans_out_g_DCA_4= si4_g_DCA * k_si_trans_4_5; 
si_trans_in_g_DCA_6 = si5_g_DCA * k_si_trans_5_6; 
si_trans_out_g_DCA_5= si5_g_DCA * k_si_trans_5_6; 
si_trans_in_g_DCA_7 = si6_g_DCA * k_si_trans_6_7; 
si_trans_out_g_DCA_6= si6_g_DCA * k_si_trans_6_7; 
si_trans_in_g_DCA_8 = si7_g_DCA * k_si_trans_7_8; 
si_trans_out_g_DCA_7= si7_g_DCA * k_si_trans_7_8; 
si_trans_in_g_DCA_9 = si8_g_DCA * k_si_trans_8_9; 
si_trans_out_g_DCA_8= si8_g_DCA * k_si_trans_8_9; 
si_trans_in_g_DCA_10 = si9_g_DCA * k_si_trans_9_10; 
si_trans_out_g_DCA_9= si9_g_DCA * k_si_trans_9_10; 
si_trans_in_g_DCA_11 = si10_g_DCA * k_si_trans_10_11; 
si_trans_out_g_DCA_10= si10_g_DCA * k_si_trans_10_11; 
si_trans_in_g_UDCA_2 = si1_g_UDCA * k_si_trans_1_2; 
si_trans_out_g_UDCA_1= si1_g_UDCA * k_si_trans_1_2; 
si_trans_in_g_UDCA_3 = si2_g_UDCA * k_si_trans_2_3; 
si_trans_out_g_UDCA_2= si2_g_UDCA * k_si_trans_2_3; 
si_trans_in_g_UDCA_4 = si3_g_UDCA * k_si_trans_3_4; 
si_trans_out_g_UDCA_3= si3_g_UDCA * k_si_trans_3_4; 
si_trans_in_g_UDCA_5 = si4_g_UDCA * k_si_trans_4_5; 
si_trans_out_g_UDCA_4= si4_g_UDCA * k_si_trans_4_5; 
si_trans_in_g_UDCA_6 = si5_g_UDCA * k_si_trans_5_6; 
si_trans_out_g_UDCA_5= si5_g_UDCA * k_si_trans_5_6; 
si_trans_in_g_UDCA_7 = si6_g_UDCA * k_si_trans_6_7; 
si_trans_out_g_UDCA_6= si6_g_UDCA * k_si_trans_6_7; 
si_trans_in_g_UDCA_8 = si7_g_UDCA * k_si_trans_7_8; 
si_trans_out_g_UDCA_7= si7_g_UDCA * k_si_trans_7_8; 
si_trans_in_g_UDCA_9 = si8_g_UDCA * k_si_trans_8_9; 
si_trans_out_g_UDCA_8= si8_g_UDCA * k_si_trans_8_9; 
si_trans_in_g_UDCA_10 = si9_g_UDCA * k_si_trans_9_10; 
si_trans_out_g_UDCA_9= si9_g_UDCA * k_si_trans_9_10; 
si_trans_in_g_UDCA_11 = si10_g_UDCA * k_si_trans_10_11; 
si_trans_out_g_UDCA_10= si10_g_UDCA * k_si_trans_10_11; 
si_trans_in_g_LCA_2 = si1_g_LCA * k_si_trans_1_2; 
si_trans_out_g_LCA_1= si1_g_LCA * k_si_trans_1_2; 
si_trans_in_g_LCA_3 = si2_g_LCA * k_si_trans_2_3; 
si_trans_out_g_LCA_2= si2_g_LCA * k_si_trans_2_3; 
si_trans_in_g_LCA_4 = si3_g_LCA * k_si_trans_3_4; 
si_trans_out_g_LCA_3= si3_g_LCA * k_si_trans_3_4; 
si_trans_in_g_LCA_5 = si4_g_LCA * k_si_trans_4_5; 
si_trans_out_g_LCA_4= si4_g_LCA * k_si_trans_4_5; 
si_trans_in_g_LCA_6 = si5_g_LCA * k_si_trans_5_6; 
si_trans_out_g_LCA_5= si5_g_LCA * k_si_trans_5_6; 
si_trans_in_g_LCA_7 = si6_g_LCA * k_si_trans_6_7; 
si_trans_out_g_LCA_6= si6_g_LCA * k_si_trans_6_7; 
si_trans_in_g_LCA_8 = si7_g_LCA * k_si_trans_7_8; 
si_trans_out_g_LCA_7= si7_g_LCA * k_si_trans_7_8; 
si_trans_in_g_LCA_9 = si8_g_LCA * k_si_trans_8_9; 
si_trans_out_g_LCA_8= si8_g_LCA * k_si_trans_8_9; 
si_trans_in_g_LCA_10 = si9_g_LCA * k_si_trans_9_10; 
si_trans_out_g_LCA_9= si9_g_LCA * k_si_trans_9_10; 
si_trans_in_g_LCA_11 = si10_g_LCA * k_si_trans_10_11; 
si_trans_out_g_LCA_10= si10_g_LCA * k_si_trans_10_11; 
si_trans_in_g_LCAs_2 = si1_g_LCAs * k_si_trans_1_2; 
si_trans_out_g_LCAs_1= si1_g_LCAs * k_si_trans_1_2; 
si_trans_in_g_LCAs_3 = si2_g_LCAs * k_si_trans_2_3; 
si_trans_out_g_LCAs_2= si2_g_LCAs * k_si_trans_2_3; 
si_trans_in_g_LCAs_4 = si3_g_LCAs * k_si_trans_3_4; 
si_trans_out_g_LCAs_3= si3_g_LCAs * k_si_trans_3_4; 
si_trans_in_g_LCAs_5 = si4_g_LCAs * k_si_trans_4_5; 
si_trans_out_g_LCAs_4= si4_g_LCAs * k_si_trans_4_5; 
si_trans_in_g_LCAs_6 = si5_g_LCAs * k_si_trans_5_6; 
si_trans_out_g_LCAs_5= si5_g_LCAs * k_si_trans_5_6; 
si_trans_in_g_LCAs_7 = si6_g_LCAs * k_si_trans_6_7; 
si_trans_out_g_LCAs_6= si6_g_LCAs * k_si_trans_6_7; 
si_trans_in_g_LCAs_8 = si7_g_LCAs * k_si_trans_7_8; 
si_trans_out_g_LCAs_7= si7_g_LCAs * k_si_trans_7_8; 
si_trans_in_g_LCAs_9 = si8_g_LCAs * k_si_trans_8_9; 
si_trans_out_g_LCAs_8= si8_g_LCAs * k_si_trans_8_9; 
si_trans_in_g_LCAs_10 = si9_g_LCAs * k_si_trans_9_10; 
si_trans_out_g_LCAs_9= si9_g_LCAs * k_si_trans_9_10; 
si_trans_in_g_LCAs_11 = si10_g_LCAs * k_si_trans_10_11; 
si_trans_out_g_LCAs_10= si10_g_LCAs * k_si_trans_10_11; 
si_trans_in_g_o_2 = si1_g_o * k_si_trans_1_2; 
si_trans_out_g_o_1= si1_g_o * k_si_trans_1_2; 
si_trans_in_g_o_3 = si2_g_o * k_si_trans_2_3; 
si_trans_out_g_o_2= si2_g_o * k_si_trans_2_3; 
si_trans_in_g_o_4 = si3_g_o * k_si_trans_3_4; 
si_trans_out_g_o_3= si3_g_o * k_si_trans_3_4; 
si_trans_in_g_o_5 = si4_g_o * k_si_trans_4_5; 
si_trans_out_g_o_4= si4_g_o * k_si_trans_4_5; 
si_trans_in_g_o_6 = si5_g_o * k_si_trans_5_6; 
si_trans_out_g_o_5= si5_g_o * k_si_trans_5_6; 
si_trans_in_g_o_7 = si6_g_o * k_si_trans_6_7; 
si_trans_out_g_o_6= si6_g_o * k_si_trans_6_7; 
si_trans_in_g_o_8 = si7_g_o * k_si_trans_7_8; 
si_trans_out_g_o_7= si7_g_o * k_si_trans_7_8; 
si_trans_in_g_o_9 = si8_g_o * k_si_trans_8_9; 
si_trans_out_g_o_8= si8_g_o * k_si_trans_8_9; 
si_trans_in_g_o_10 = si9_g_o * k_si_trans_9_10; 
si_trans_out_g_o_9= si9_g_o * k_si_trans_9_10; 
si_trans_in_g_o_11 = si10_g_o * k_si_trans_10_11; 
si_trans_out_g_o_10= si10_g_o * k_si_trans_10_11; 
si_trans_in_g_tr_2 = si1_g_tr * k_si_trans_1_2; 
si_trans_out_g_tr_1= si1_g_tr * k_si_trans_1_2; 
si_trans_in_g_tr_3 = si2_g_tr * k_si_trans_2_3; 
si_trans_out_g_tr_2= si2_g_tr * k_si_trans_2_3; 
si_trans_in_g_tr_4 = si3_g_tr * k_si_trans_3_4; 
si_trans_out_g_tr_3= si3_g_tr * k_si_trans_3_4; 
si_trans_in_g_tr_5 = si4_g_tr * k_si_trans_4_5; 
si_trans_out_g_tr_4= si4_g_tr * k_si_trans_4_5; 
si_trans_in_g_tr_6 = si5_g_tr * k_si_trans_5_6; 
si_trans_out_g_tr_5= si5_g_tr * k_si_trans_5_6; 
si_trans_in_g_tr_7 = si6_g_tr * k_si_trans_6_7; 
si_trans_out_g_tr_6= si6_g_tr * k_si_trans_6_7; 
si_trans_in_g_tr_8 = si7_g_tr * k_si_trans_7_8; 
si_trans_out_g_tr_7= si7_g_tr * k_si_trans_7_8; 
si_trans_in_g_tr_9 = si8_g_tr * k_si_trans_8_9; 
si_trans_out_g_tr_8= si8_g_tr * k_si_trans_8_9; 
si_trans_in_g_tr_10 = si9_g_tr * k_si_trans_9_10; 
si_trans_out_g_tr_9= si9_g_tr * k_si_trans_9_10; 
si_trans_in_g_tr_11 = si10_g_tr * k_si_trans_10_11; 
si_trans_out_g_tr_10= si10_g_tr * k_si_trans_10_11; 

% (deconjugation fluxes) 
si1_ut_CA= k_ut* bact_1 * si1_t_CA; 
si2_ut_CA= k_ut* bact_2 * si2_t_CA; 
si3_ut_CA= k_ut* bact_3 * si3_t_CA; 
si4_ut_CA= k_ut* bact_4 * si4_t_CA; 
si5_ut_CA= k_ut* bact_5 * si5_t_CA; 
si6_ut_CA= k_ut* bact_6 * si6_t_CA; 
si7_ut_CA= k_ut* bact_7 * si7_t_CA; 
si8_ut_CA= k_ut* bact_8 * si8_t_CA; 
si9_ut_CA= k_ut* bact_9 * si9_t_CA; 
si10_ut_CA= k_ut* bact_10 * si10_t_CA; 
si1_ut_CDCA= k_ut* bact_1 * si1_t_CDCA; 
si2_ut_CDCA= k_ut* bact_2 * si2_t_CDCA; 
si3_ut_CDCA= k_ut* bact_3 * si3_t_CDCA; 
si4_ut_CDCA= k_ut* bact_4 * si4_t_CDCA; 
si5_ut_CDCA= k_ut* bact_5 * si5_t_CDCA; 
si6_ut_CDCA= k_ut* bact_6 * si6_t_CDCA; 
si7_ut_CDCA= k_ut* bact_7 * si7_t_CDCA; 
si8_ut_CDCA= k_ut* bact_8 * si8_t_CDCA; 
si9_ut_CDCA= k_ut* bact_9 * si9_t_CDCA; 
si10_ut_CDCA= k_ut* bact_10 * si10_t_CDCA; 
si1_ut_DCA= k_ut* bact_1 * si1_t_DCA; 
si2_ut_DCA= k_ut* bact_2 * si2_t_DCA; 
si3_ut_DCA= k_ut* bact_3 * si3_t_DCA; 
si4_ut_DCA= k_ut* bact_4 * si4_t_DCA; 
si5_ut_DCA= k_ut* bact_5 * si5_t_DCA; 
si6_ut_DCA= k_ut* bact_6 * si6_t_DCA; 
si7_ut_DCA= k_ut* bact_7 * si7_t_DCA; 
si8_ut_DCA= k_ut* bact_8 * si8_t_DCA; 
si9_ut_DCA= k_ut* bact_9 * si9_t_DCA; 
si10_ut_DCA= k_ut* bact_10 * si10_t_DCA; 
si1_ut_UDCA= k_ut* bact_1 * si1_t_UDCA; 
si2_ut_UDCA= k_ut* bact_2 * si2_t_UDCA; 
si3_ut_UDCA= k_ut* bact_3 * si3_t_UDCA; 
si4_ut_UDCA= k_ut* bact_4 * si4_t_UDCA; 
si5_ut_UDCA= k_ut* bact_5 * si5_t_UDCA; 
si6_ut_UDCA= k_ut* bact_6 * si6_t_UDCA; 
si7_ut_UDCA= k_ut* bact_7 * si7_t_UDCA; 
si8_ut_UDCA= k_ut* bact_8 * si8_t_UDCA; 
si9_ut_UDCA= k_ut* bact_9 * si9_t_UDCA; 
si10_ut_UDCA= k_ut* bact_10 * si10_t_UDCA; 
si1_ut_LCA= k_ut* bact_1 * si1_t_LCA; 
si2_ut_LCA= k_ut* bact_2 * si2_t_LCA; 
si3_ut_LCA= k_ut* bact_3 * si3_t_LCA; 
si4_ut_LCA= k_ut* bact_4 * si4_t_LCA; 
si5_ut_LCA= k_ut* bact_5 * si5_t_LCA; 
si6_ut_LCA= k_ut* bact_6 * si6_t_LCA; 
si7_ut_LCA= k_ut* bact_7 * si7_t_LCA; 
si8_ut_LCA= k_ut* bact_8 * si8_t_LCA; 
si9_ut_LCA= k_ut* bact_9 * si9_t_LCA; 
si10_ut_LCA= k_ut* bact_10 * si10_t_LCA; 
si1_ut_LCAs= k_ut* bact_1 * si1_t_LCAs; 
si2_ut_LCAs= k_ut* bact_2 * si2_t_LCAs; 
si3_ut_LCAs= k_ut* bact_3 * si3_t_LCAs; 
si4_ut_LCAs= k_ut* bact_4 * si4_t_LCAs; 
si5_ut_LCAs= k_ut* bact_5 * si5_t_LCAs; 
si6_ut_LCAs= k_ut* bact_6 * si6_t_LCAs; 
si7_ut_LCAs= k_ut* bact_7 * si7_t_LCAs; 
si8_ut_LCAs= k_ut* bact_8 * si8_t_LCAs; 
si9_ut_LCAs= k_ut* bact_9 * si9_t_LCAs; 
si10_ut_LCAs= k_ut* bact_10 * si10_t_LCAs; 
si1_ut_o= k_ut* bact_1 * si1_t_o; 
si2_ut_o= k_ut* bact_2 * si2_t_o; 
si3_ut_o= k_ut* bact_3 * si3_t_o; 
si4_ut_o= k_ut* bact_4 * si4_t_o; 
si5_ut_o= k_ut* bact_5 * si5_t_o; 
si6_ut_o= k_ut* bact_6 * si6_t_o; 
si7_ut_o= k_ut* bact_7 * si7_t_o; 
si8_ut_o= k_ut* bact_8 * si8_t_o; 
si9_ut_o= k_ut* bact_9 * si9_t_o; 
si10_ut_o= k_ut* bact_10 * si10_t_o; 
si1_ut_tr= k_uc_tracer * k_ut* bact_1 * si1_t_tr; 
si2_ut_tr= k_uc_tracer * k_ut* bact_2 * si2_t_tr; 
si3_ut_tr= k_uc_tracer * k_ut* bact_3 * si3_t_tr; 
si4_ut_tr= k_uc_tracer * k_ut* bact_4 * si4_t_tr; 
si5_ut_tr= k_uc_tracer * k_ut* bact_5 * si5_t_tr; 
si6_ut_tr= k_uc_tracer * k_ut* bact_6 * si6_t_tr; 
si7_ut_tr= k_uc_tracer * k_ut* bact_7 * si7_t_tr; 
si8_ut_tr= k_uc_tracer * k_ut* bact_8 * si8_t_tr; 
si9_ut_tr= k_uc_tracer * k_ut* bact_9 * si9_t_tr; 
si10_ut_tr= k_uc_tracer * k_ut* bact_10 * si10_t_tr; 
si1_ug_CA= k_ug* bact_1 * si1_g_CA; 
si2_ug_CA= k_ug* bact_2 * si2_g_CA; 
si3_ug_CA= k_ug* bact_3 * si3_g_CA; 
si4_ug_CA= k_ug* bact_4 * si4_g_CA; 
si5_ug_CA= k_ug* bact_5 * si5_g_CA; 
si6_ug_CA= k_ug* bact_6 * si6_g_CA; 
si7_ug_CA= k_ug* bact_7 * si7_g_CA; 
si8_ug_CA= k_ug* bact_8 * si8_g_CA; 
si9_ug_CA= k_ug* bact_9 * si9_g_CA; 
si10_ug_CA= k_ug* bact_10 * si10_g_CA; 
si1_ug_CDCA= k_ug* bact_1 * si1_g_CDCA; 
si2_ug_CDCA= k_ug* bact_2 * si2_g_CDCA; 
si3_ug_CDCA= k_ug* bact_3 * si3_g_CDCA; 
si4_ug_CDCA= k_ug* bact_4 * si4_g_CDCA; 
si5_ug_CDCA= k_ug* bact_5 * si5_g_CDCA; 
si6_ug_CDCA= k_ug* bact_6 * si6_g_CDCA; 
si7_ug_CDCA= k_ug* bact_7 * si7_g_CDCA; 
si8_ug_CDCA= k_ug* bact_8 * si8_g_CDCA; 
si9_ug_CDCA= k_ug* bact_9 * si9_g_CDCA; 
si10_ug_CDCA= k_ug* bact_10 * si10_g_CDCA; 
si1_ug_DCA= k_ug* bact_1 * si1_g_DCA; 
si2_ug_DCA= k_ug* bact_2 * si2_g_DCA; 
si3_ug_DCA= k_ug* bact_3 * si3_g_DCA; 
si4_ug_DCA= k_ug* bact_4 * si4_g_DCA; 
si5_ug_DCA= k_ug* bact_5 * si5_g_DCA; 
si6_ug_DCA= k_ug* bact_6 * si6_g_DCA; 
si7_ug_DCA= k_ug* bact_7 * si7_g_DCA; 
si8_ug_DCA= k_ug* bact_8 * si8_g_DCA; 
si9_ug_DCA= k_ug* bact_9 * si9_g_DCA; 
si10_ug_DCA= k_ug* bact_10 * si10_g_DCA; 
si1_ug_UDCA= k_ug* bact_1 * si1_g_UDCA; 
si2_ug_UDCA= k_ug* bact_2 * si2_g_UDCA; 
si3_ug_UDCA= k_ug* bact_3 * si3_g_UDCA; 
si4_ug_UDCA= k_ug* bact_4 * si4_g_UDCA; 
si5_ug_UDCA= k_ug* bact_5 * si5_g_UDCA; 
si6_ug_UDCA= k_ug* bact_6 * si6_g_UDCA; 
si7_ug_UDCA= k_ug* bact_7 * si7_g_UDCA; 
si8_ug_UDCA= k_ug* bact_8 * si8_g_UDCA; 
si9_ug_UDCA= k_ug* bact_9 * si9_g_UDCA; 
si10_ug_UDCA= k_ug* bact_10 * si10_g_UDCA; 
si1_ug_LCA= k_ug* bact_1 * si1_g_LCA; 
si2_ug_LCA= k_ug* bact_2 * si2_g_LCA; 
si3_ug_LCA= k_ug* bact_3 * si3_g_LCA; 
si4_ug_LCA= k_ug* bact_4 * si4_g_LCA; 
si5_ug_LCA= k_ug* bact_5 * si5_g_LCA; 
si6_ug_LCA= k_ug* bact_6 * si6_g_LCA; 
si7_ug_LCA= k_ug* bact_7 * si7_g_LCA; 
si8_ug_LCA= k_ug* bact_8 * si8_g_LCA; 
si9_ug_LCA= k_ug* bact_9 * si9_g_LCA; 
si10_ug_LCA= k_ug* bact_10 * si10_g_LCA; 
si1_ug_LCAs= k_ug* bact_1 * si1_g_LCAs; 
si2_ug_LCAs= k_ug* bact_2 * si2_g_LCAs; 
si3_ug_LCAs= k_ug* bact_3 * si3_g_LCAs; 
si4_ug_LCAs= k_ug* bact_4 * si4_g_LCAs; 
si5_ug_LCAs= k_ug* bact_5 * si5_g_LCAs; 
si6_ug_LCAs= k_ug* bact_6 * si6_g_LCAs; 
si7_ug_LCAs= k_ug* bact_7 * si7_g_LCAs; 
si8_ug_LCAs= k_ug* bact_8 * si8_g_LCAs; 
si9_ug_LCAs= k_ug* bact_9 * si9_g_LCAs; 
si10_ug_LCAs= k_ug* bact_10 * si10_g_LCAs; 
si1_ug_o= k_ug* bact_1 * si1_g_o; 
si2_ug_o= k_ug* bact_2 * si2_g_o; 
si3_ug_o= k_ug* bact_3 * si3_g_o; 
si4_ug_o= k_ug* bact_4 * si4_g_o; 
si5_ug_o= k_ug* bact_5 * si5_g_o; 
si6_ug_o= k_ug* bact_6 * si6_g_o; 
si7_ug_o= k_ug* bact_7 * si7_g_o; 
si8_ug_o= k_ug* bact_8 * si8_g_o; 
si9_ug_o= k_ug* bact_9 * si9_g_o; 
si10_ug_o= k_ug* bact_10 * si10_g_o; 
si1_ug_tr= k_uc_tracer * k_ug* bact_1 * si1_g_tr; 
si2_ug_tr= k_uc_tracer * k_ug* bact_2 * si2_g_tr; 
si3_ug_tr= k_uc_tracer * k_ug* bact_3 * si3_g_tr; 
si4_ug_tr= k_uc_tracer * k_ug* bact_4 * si4_g_tr; 
si5_ug_tr= k_uc_tracer * k_ug* bact_5 * si5_g_tr; 
si6_ug_tr= k_uc_tracer * k_ug* bact_6 * si6_g_tr; 
si7_ug_tr= k_uc_tracer * k_ug* bact_7 * si7_g_tr; 
si8_ug_tr= k_uc_tracer * k_ug* bact_8 * si8_g_tr; 
si9_ug_tr= k_uc_tracer * k_ug* bact_9 * si9_g_tr; 
si10_ug_tr= k_uc_tracer * k_ug* bact_10 * si10_g_tr; 

% C.5 Small intestine (out) fluxes 
% (passive uptake) 
si1_pu_u_CA= k_xi_up_si * si1_u_CA; 
si2_pu_u_CA= k_xi_up_si * si2_u_CA; 
si3_pu_u_CA= k_xi_up_si * si3_u_CA; 
si4_pu_u_CA= k_xi_up_si * si4_u_CA; 
si5_pu_u_CA= k_xi_up_si * si5_u_CA; 
si6_pu_u_CA= k_xi_up_si * si6_u_CA; 
si7_pu_u_CA= k_xi_up_si * si7_u_CA; 
si8_pu_u_CA= k_xi_up_si * si8_u_CA; 
si9_pu_u_CA= k_xi_up_si * si9_u_CA; 
si10_pu_u_CA= k_xi_up_si * si10_u_CA; 
si1_pu_u_CDCA= k_xi_up_si * si1_u_CDCA; 
si2_pu_u_CDCA= k_xi_up_si * si2_u_CDCA; 
si3_pu_u_CDCA= k_xi_up_si * si3_u_CDCA; 
si4_pu_u_CDCA= k_xi_up_si * si4_u_CDCA; 
si5_pu_u_CDCA= k_xi_up_si * si5_u_CDCA; 
si6_pu_u_CDCA= k_xi_up_si * si6_u_CDCA; 
si7_pu_u_CDCA= k_xi_up_si * si7_u_CDCA; 
si8_pu_u_CDCA= k_xi_up_si * si8_u_CDCA; 
si9_pu_u_CDCA= k_xi_up_si * si9_u_CDCA; 
si10_pu_u_CDCA= k_xi_up_si * si10_u_CDCA; 
si1_pu_u_DCA= k_xi_up_si * si1_u_DCA; 
si2_pu_u_DCA= k_xi_up_si * si2_u_DCA; 
si3_pu_u_DCA= k_xi_up_si * si3_u_DCA; 
si4_pu_u_DCA= k_xi_up_si * si4_u_DCA; 
si5_pu_u_DCA= k_xi_up_si * si5_u_DCA; 
si6_pu_u_DCA= k_xi_up_si * si6_u_DCA; 
si7_pu_u_DCA= k_xi_up_si * si7_u_DCA; 
si8_pu_u_DCA= k_xi_up_si * si8_u_DCA; 
si9_pu_u_DCA= k_xi_up_si * si9_u_DCA; 
si10_pu_u_DCA= k_xi_up_si * si10_u_DCA; 
si1_pu_u_UDCA= k_xi_up_si * si1_u_UDCA; 
si2_pu_u_UDCA= k_xi_up_si * si2_u_UDCA; 
si3_pu_u_UDCA= k_xi_up_si * si3_u_UDCA; 
si4_pu_u_UDCA= k_xi_up_si * si4_u_UDCA; 
si5_pu_u_UDCA= k_xi_up_si * si5_u_UDCA; 
si6_pu_u_UDCA= k_xi_up_si * si6_u_UDCA; 
si7_pu_u_UDCA= k_xi_up_si * si7_u_UDCA; 
si8_pu_u_UDCA= k_xi_up_si * si8_u_UDCA; 
si9_pu_u_UDCA= k_xi_up_si * si9_u_UDCA; 
si10_pu_u_UDCA= k_xi_up_si * si10_u_UDCA; 
si1_pu_u_LCA= k_xi_up_si * si1_u_LCA; 
si2_pu_u_LCA= k_xi_up_si * si2_u_LCA; 
si3_pu_u_LCA= k_xi_up_si * si3_u_LCA; 
si4_pu_u_LCA= k_xi_up_si * si4_u_LCA; 
si5_pu_u_LCA= k_xi_up_si * si5_u_LCA; 
si6_pu_u_LCA= k_xi_up_si * si6_u_LCA; 
si7_pu_u_LCA= k_xi_up_si * si7_u_LCA; 
si8_pu_u_LCA= k_xi_up_si * si8_u_LCA; 
si9_pu_u_LCA= k_xi_up_si * si9_u_LCA; 
si10_pu_u_LCA= k_xi_up_si * si10_u_LCA; 
si1_pu_u_LCAs= k_xi_up_si * si1_u_LCAs; 
si2_pu_u_LCAs= k_xi_up_si * si2_u_LCAs; 
si3_pu_u_LCAs= k_xi_up_si * si3_u_LCAs; 
si4_pu_u_LCAs= k_xi_up_si * si4_u_LCAs; 
si5_pu_u_LCAs= k_xi_up_si * si5_u_LCAs; 
si6_pu_u_LCAs= k_xi_up_si * si6_u_LCAs; 
si7_pu_u_LCAs= k_xi_up_si * si7_u_LCAs; 
si8_pu_u_LCAs= k_xi_up_si * si8_u_LCAs; 
si9_pu_u_LCAs= k_xi_up_si * si9_u_LCAs; 
si10_pu_u_LCAs= k_xi_up_si * si10_u_LCAs; 
si1_pu_u_o= k_xi_up_si * si1_u_o; 
si2_pu_u_o= k_xi_up_si * si2_u_o; 
si3_pu_u_o= k_xi_up_si * si3_u_o; 
si4_pu_u_o= k_xi_up_si * si4_u_o; 
si5_pu_u_o= k_xi_up_si * si5_u_o; 
si6_pu_u_o= k_xi_up_si * si6_u_o; 
si7_pu_u_o= k_xi_up_si * si7_u_o; 
si8_pu_u_o= k_xi_up_si * si8_u_o; 
si9_pu_u_o= k_xi_up_si * si9_u_o; 
si10_pu_u_o= k_xi_up_si * si10_u_o; 
si1_pu_u_tr= k_xi_up_si * si1_u_tr; 
si2_pu_u_tr= k_xi_up_si * si2_u_tr; 
si3_pu_u_tr= k_xi_up_si * si3_u_tr; 
si4_pu_u_tr= k_xi_up_si * si4_u_tr; 
si5_pu_u_tr= k_xi_up_si * si5_u_tr; 
si6_pu_u_tr= k_xi_up_si * si6_u_tr; 
si7_pu_u_tr= k_xi_up_si * si7_u_tr; 
si8_pu_u_tr= k_xi_up_si * si8_u_tr; 
si9_pu_u_tr= k_xi_up_si * si9_u_tr; 
si10_pu_u_tr= k_xi_up_si * si10_u_tr; 
si1_pu_t_CA= k_xi_tp_si * si1_t_CA; 
si2_pu_t_CA= k_xi_tp_si * si2_t_CA; 
si3_pu_t_CA= k_xi_tp_si * si3_t_CA; 
si4_pu_t_CA= k_xi_tp_si * si4_t_CA; 
si5_pu_t_CA= k_xi_tp_si * si5_t_CA; 
si6_pu_t_CA= k_xi_tp_si * si6_t_CA; 
si7_pu_t_CA= k_xi_tp_si * si7_t_CA; 
si8_pu_t_CA= k_xi_tp_si * si8_t_CA; 
si9_pu_t_CA= k_xi_tp_si * si9_t_CA; 
si10_pu_t_CA= k_xi_tp_si * si10_t_CA; 
si1_pu_t_CDCA= k_xi_tp_si * si1_t_CDCA; 
si2_pu_t_CDCA= k_xi_tp_si * si2_t_CDCA; 
si3_pu_t_CDCA= k_xi_tp_si * si3_t_CDCA; 
si4_pu_t_CDCA= k_xi_tp_si * si4_t_CDCA; 
si5_pu_t_CDCA= k_xi_tp_si * si5_t_CDCA; 
si6_pu_t_CDCA= k_xi_tp_si * si6_t_CDCA; 
si7_pu_t_CDCA= k_xi_tp_si * si7_t_CDCA; 
si8_pu_t_CDCA= k_xi_tp_si * si8_t_CDCA; 
si9_pu_t_CDCA= k_xi_tp_si * si9_t_CDCA; 
si10_pu_t_CDCA= k_xi_tp_si * si10_t_CDCA; 
si1_pu_t_DCA= k_xi_tp_si * si1_t_DCA; 
si2_pu_t_DCA= k_xi_tp_si * si2_t_DCA; 
si3_pu_t_DCA= k_xi_tp_si * si3_t_DCA; 
si4_pu_t_DCA= k_xi_tp_si * si4_t_DCA; 
si5_pu_t_DCA= k_xi_tp_si * si5_t_DCA; 
si6_pu_t_DCA= k_xi_tp_si * si6_t_DCA; 
si7_pu_t_DCA= k_xi_tp_si * si7_t_DCA; 
si8_pu_t_DCA= k_xi_tp_si * si8_t_DCA; 
si9_pu_t_DCA= k_xi_tp_si * si9_t_DCA; 
si10_pu_t_DCA= k_xi_tp_si * si10_t_DCA; 
si1_pu_t_UDCA= k_xi_tp_si * si1_t_UDCA; 
si2_pu_t_UDCA= k_xi_tp_si * si2_t_UDCA; 
si3_pu_t_UDCA= k_xi_tp_si * si3_t_UDCA; 
si4_pu_t_UDCA= k_xi_tp_si * si4_t_UDCA; 
si5_pu_t_UDCA= k_xi_tp_si * si5_t_UDCA; 
si6_pu_t_UDCA= k_xi_tp_si * si6_t_UDCA; 
si7_pu_t_UDCA= k_xi_tp_si * si7_t_UDCA; 
si8_pu_t_UDCA= k_xi_tp_si * si8_t_UDCA; 
si9_pu_t_UDCA= k_xi_tp_si * si9_t_UDCA; 
si10_pu_t_UDCA= k_xi_tp_si * si10_t_UDCA; 
si1_pu_t_LCA= k_xi_tp_si * si1_t_LCA; 
si2_pu_t_LCA= k_xi_tp_si * si2_t_LCA; 
si3_pu_t_LCA= k_xi_tp_si * si3_t_LCA; 
si4_pu_t_LCA= k_xi_tp_si * si4_t_LCA; 
si5_pu_t_LCA= k_xi_tp_si * si5_t_LCA; 
si6_pu_t_LCA= k_xi_tp_si * si6_t_LCA; 
si7_pu_t_LCA= k_xi_tp_si * si7_t_LCA; 
si8_pu_t_LCA= k_xi_tp_si * si8_t_LCA; 
si9_pu_t_LCA= k_xi_tp_si * si9_t_LCA; 
si10_pu_t_LCA= k_xi_tp_si * si10_t_LCA; 
si1_pu_t_LCAs= k_xi_tp_si * si1_t_LCAs; 
si2_pu_t_LCAs= k_xi_tp_si * si2_t_LCAs; 
si3_pu_t_LCAs= k_xi_tp_si * si3_t_LCAs; 
si4_pu_t_LCAs= k_xi_tp_si * si4_t_LCAs; 
si5_pu_t_LCAs= k_xi_tp_si * si5_t_LCAs; 
si6_pu_t_LCAs= k_xi_tp_si * si6_t_LCAs; 
si7_pu_t_LCAs= k_xi_tp_si * si7_t_LCAs; 
si8_pu_t_LCAs= k_xi_tp_si * si8_t_LCAs; 
si9_pu_t_LCAs= k_xi_tp_si * si9_t_LCAs; 
si10_pu_t_LCAs= k_xi_tp_si * si10_t_LCAs; 
si1_pu_t_o= k_xi_tp_si * si1_t_o; 
si2_pu_t_o= k_xi_tp_si * si2_t_o; 
si3_pu_t_o= k_xi_tp_si * si3_t_o; 
si4_pu_t_o= k_xi_tp_si * si4_t_o; 
si5_pu_t_o= k_xi_tp_si * si5_t_o; 
si6_pu_t_o= k_xi_tp_si * si6_t_o; 
si7_pu_t_o= k_xi_tp_si * si7_t_o; 
si8_pu_t_o= k_xi_tp_si * si8_t_o; 
si9_pu_t_o= k_xi_tp_si * si9_t_o; 
si10_pu_t_o= k_xi_tp_si * si10_t_o; 
si1_pu_t_tr= k_xi_tp_si * si1_t_tr; 
si2_pu_t_tr= k_xi_tp_si * si2_t_tr; 
si3_pu_t_tr= k_xi_tp_si * si3_t_tr; 
si4_pu_t_tr= k_xi_tp_si * si4_t_tr; 
si5_pu_t_tr= k_xi_tp_si * si5_t_tr; 
si6_pu_t_tr= k_xi_tp_si * si6_t_tr; 
si7_pu_t_tr= k_xi_tp_si * si7_t_tr; 
si8_pu_t_tr= k_xi_tp_si * si8_t_tr; 
si9_pu_t_tr= k_xi_tp_si * si9_t_tr; 
si10_pu_t_tr= k_xi_tp_si * si10_t_tr; 
si1_pu_g_CA= k_xi_gp_si * si1_g_CA; 
si2_pu_g_CA= k_xi_gp_si * si2_g_CA; 
si3_pu_g_CA= k_xi_gp_si * si3_g_CA; 
si4_pu_g_CA= k_xi_gp_si * si4_g_CA; 
si5_pu_g_CA= k_xi_gp_si * si5_g_CA; 
si6_pu_g_CA= k_xi_gp_si * si6_g_CA; 
si7_pu_g_CA= k_xi_gp_si * si7_g_CA; 
si8_pu_g_CA= k_xi_gp_si * si8_g_CA; 
si9_pu_g_CA= k_xi_gp_si * si9_g_CA; 
si10_pu_g_CA= k_xi_gp_si * si10_g_CA; 
si1_pu_g_CDCA= k_xi_gp_si * si1_g_CDCA; 
si2_pu_g_CDCA= k_xi_gp_si * si2_g_CDCA; 
si3_pu_g_CDCA= k_xi_gp_si * si3_g_CDCA; 
si4_pu_g_CDCA= k_xi_gp_si * si4_g_CDCA; 
si5_pu_g_CDCA= k_xi_gp_si * si5_g_CDCA; 
si6_pu_g_CDCA= k_xi_gp_si * si6_g_CDCA; 
si7_pu_g_CDCA= k_xi_gp_si * si7_g_CDCA; 
si8_pu_g_CDCA= k_xi_gp_si * si8_g_CDCA; 
si9_pu_g_CDCA= k_xi_gp_si * si9_g_CDCA; 
si10_pu_g_CDCA= k_xi_gp_si * si10_g_CDCA; 
si1_pu_g_DCA= k_xi_gp_si * si1_g_DCA; 
si2_pu_g_DCA= k_xi_gp_si * si2_g_DCA; 
si3_pu_g_DCA= k_xi_gp_si * si3_g_DCA; 
si4_pu_g_DCA= k_xi_gp_si * si4_g_DCA; 
si5_pu_g_DCA= k_xi_gp_si * si5_g_DCA; 
si6_pu_g_DCA= k_xi_gp_si * si6_g_DCA; 
si7_pu_g_DCA= k_xi_gp_si * si7_g_DCA; 
si8_pu_g_DCA= k_xi_gp_si * si8_g_DCA; 
si9_pu_g_DCA= k_xi_gp_si * si9_g_DCA; 
si10_pu_g_DCA= k_xi_gp_si * si10_g_DCA; 
si1_pu_g_UDCA= k_xi_gp_si * si1_g_UDCA; 
si2_pu_g_UDCA= k_xi_gp_si * si2_g_UDCA; 
si3_pu_g_UDCA= k_xi_gp_si * si3_g_UDCA; 
si4_pu_g_UDCA= k_xi_gp_si * si4_g_UDCA; 
si5_pu_g_UDCA= k_xi_gp_si * si5_g_UDCA; 
si6_pu_g_UDCA= k_xi_gp_si * si6_g_UDCA; 
si7_pu_g_UDCA= k_xi_gp_si * si7_g_UDCA; 
si8_pu_g_UDCA= k_xi_gp_si * si8_g_UDCA; 
si9_pu_g_UDCA= k_xi_gp_si * si9_g_UDCA; 
si10_pu_g_UDCA= k_xi_gp_si * si10_g_UDCA; 
si1_pu_g_LCA= k_xi_gp_si * si1_g_LCA; 
si2_pu_g_LCA= k_xi_gp_si * si2_g_LCA; 
si3_pu_g_LCA= k_xi_gp_si * si3_g_LCA; 
si4_pu_g_LCA= k_xi_gp_si * si4_g_LCA; 
si5_pu_g_LCA= k_xi_gp_si * si5_g_LCA; 
si6_pu_g_LCA= k_xi_gp_si * si6_g_LCA; 
si7_pu_g_LCA= k_xi_gp_si * si7_g_LCA; 
si8_pu_g_LCA= k_xi_gp_si * si8_g_LCA; 
si9_pu_g_LCA= k_xi_gp_si * si9_g_LCA; 
si10_pu_g_LCA= k_xi_gp_si * si10_g_LCA; 
si1_pu_g_LCAs= k_xi_gp_si * si1_g_LCAs; 
si2_pu_g_LCAs= k_xi_gp_si * si2_g_LCAs; 
si3_pu_g_LCAs= k_xi_gp_si * si3_g_LCAs; 
si4_pu_g_LCAs= k_xi_gp_si * si4_g_LCAs; 
si5_pu_g_LCAs= k_xi_gp_si * si5_g_LCAs; 
si6_pu_g_LCAs= k_xi_gp_si * si6_g_LCAs; 
si7_pu_g_LCAs= k_xi_gp_si * si7_g_LCAs; 
si8_pu_g_LCAs= k_xi_gp_si * si8_g_LCAs; 
si9_pu_g_LCAs= k_xi_gp_si * si9_g_LCAs; 
si10_pu_g_LCAs= k_xi_gp_si * si10_g_LCAs; 
si1_pu_g_o= k_xi_gp_si * si1_g_o; 
si2_pu_g_o= k_xi_gp_si * si2_g_o; 
si3_pu_g_o= k_xi_gp_si * si3_g_o; 
si4_pu_g_o= k_xi_gp_si * si4_g_o; 
si5_pu_g_o= k_xi_gp_si * si5_g_o; 
si6_pu_g_o= k_xi_gp_si * si6_g_o; 
si7_pu_g_o= k_xi_gp_si * si7_g_o; 
si8_pu_g_o= k_xi_gp_si * si8_g_o; 
si9_pu_g_o= k_xi_gp_si * si9_g_o; 
si10_pu_g_o= k_xi_gp_si * si10_g_o; 
si1_pu_g_tr= k_xi_gp_si * si1_g_tr; 
si2_pu_g_tr= k_xi_gp_si * si2_g_tr; 
si3_pu_g_tr= k_xi_gp_si * si3_g_tr; 
si4_pu_g_tr= k_xi_gp_si * si4_g_tr; 
si5_pu_g_tr= k_xi_gp_si * si5_g_tr; 
si6_pu_g_tr= k_xi_gp_si * si6_g_tr; 
si7_pu_g_tr= k_xi_gp_si * si7_g_tr; 
si8_pu_g_tr= k_xi_gp_si * si8_g_tr; 
si9_pu_g_tr= k_xi_gp_si * si9_g_tr; 
si10_pu_g_tr= k_xi_gp_si * si10_g_tr; 

% (active uptake) 
si9=  + si9_u_CA + si9_u_CDCA + si9_u_DCA + si9_u_UDCA + si9_u_LCA + si9_u_LCAs + si9_u_o + si9_u_tr + si9_t_CA + si9_t_CDCA + si9_t_DCA + si9_t_UDCA + si9_t_LCA + si9_t_LCAs + si9_t_o + si9_t_tr + si9_g_CA + si9_g_CDCA + si9_g_DCA + si9_g_UDCA + si9_g_LCA + si9_g_LCAs + si9_g_o + si9_g_tr; 
si10=  + si10_u_CA + si10_u_CDCA + si10_u_DCA + si10_u_UDCA + si10_u_LCA + si10_u_LCAs + si10_u_o + si10_u_tr + si10_t_CA + si10_t_CDCA + si10_t_DCA + si10_t_UDCA + si10_t_LCA + si10_t_LCAs + si10_t_o + si10_t_tr + si10_g_CA + si10_g_CDCA + si10_g_DCA + si10_g_UDCA + si10_g_LCA + si10_g_LCAs + si10_g_o + si10_g_tr; 

si9_au_u_CA= vmax_asbt * si9_u_CA / (si9 + km_asbt); 
si10_au_u_CA= vmax_asbt * si10_u_CA / (si10 + km_asbt); 
si9_au_u_CDCA= vmax_asbt * si9_u_CDCA / (si9 + km_asbt); 
si10_au_u_CDCA= vmax_asbt * si10_u_CDCA / (si10 + km_asbt); 
si9_au_u_DCA= vmax_asbt * si9_u_DCA / (si9 + km_asbt); 
si10_au_u_DCA= vmax_asbt * si10_u_DCA / (si10 + km_asbt); 
si9_au_u_UDCA= vmax_asbt * si9_u_UDCA / (si9 + km_asbt); 
si10_au_u_UDCA= vmax_asbt * si10_u_UDCA / (si10 + km_asbt); 
si9_au_u_LCA= vmax_asbt * si9_u_LCA / (si9 + km_asbt); 
si10_au_u_LCA= vmax_asbt * si10_u_LCA / (si10 + km_asbt); 
si9_au_u_LCAs= vmax_asbt_s * si9_u_LCAs / (si9 + km_asbt); 
si10_au_u_LCAs= vmax_asbt_s * si10_u_LCAs / (si10 + km_asbt); 
si9_au_u_o= vmax_asbt * si9_u_o / (si9 + km_asbt); 
si10_au_u_o= vmax_asbt * si10_u_o / (si10 + km_asbt); 
si9_au_u_tr= vmax_asbt * si9_u_tr / (si9 + km_asbt); 
si10_au_u_tr= vmax_asbt * si10_u_tr / (si10 + km_asbt); 
si9_au_t_CA= vmax_asbt * si9_t_CA / (si9 + km_asbt); 
si10_au_t_CA= vmax_asbt * si10_t_CA / (si10 + km_asbt); 
si9_au_t_CDCA= vmax_asbt * si9_t_CDCA / (si9 + km_asbt); 
si10_au_t_CDCA= vmax_asbt * si10_t_CDCA / (si10 + km_asbt); 
si9_au_t_DCA= vmax_asbt * si9_t_DCA / (si9 + km_asbt); 
si10_au_t_DCA= vmax_asbt * si10_t_DCA / (si10 + km_asbt); 
si9_au_t_UDCA= vmax_asbt * si9_t_UDCA / (si9 + km_asbt); 
si10_au_t_UDCA= vmax_asbt * si10_t_UDCA / (si10 + km_asbt); 
si9_au_t_LCA= vmax_asbt * si9_t_LCA / (si9 + km_asbt); 
si10_au_t_LCA= vmax_asbt * si10_t_LCA / (si10 + km_asbt); 
si9_au_t_LCAs= vmax_asbt_s * si9_t_LCAs / (si9 + km_asbt); 
si10_au_t_LCAs= vmax_asbt_s * si10_t_LCAs / (si10 + km_asbt); 
si9_au_t_o= vmax_asbt * si9_t_o / (si9 + km_asbt); 
si10_au_t_o= vmax_asbt * si10_t_o / (si10 + km_asbt); 
si9_au_t_tr= vmax_asbt * si9_t_tr / (si9 + km_asbt); 
si10_au_t_tr= vmax_asbt * si10_t_tr / (si10 + km_asbt); 
si9_au_g_CA= vmax_asbt * si9_g_CA / (si9 + km_asbt); 
si10_au_g_CA= vmax_asbt * si10_g_CA / (si10 + km_asbt); 
si9_au_g_CDCA= vmax_asbt * si9_g_CDCA / (si9 + km_asbt); 
si10_au_g_CDCA= vmax_asbt * si10_g_CDCA / (si10 + km_asbt); 
si9_au_g_DCA= vmax_asbt * si9_g_DCA / (si9 + km_asbt); 
si10_au_g_DCA= vmax_asbt * si10_g_DCA / (si10 + km_asbt); 
si9_au_g_UDCA= vmax_asbt * si9_g_UDCA / (si9 + km_asbt); 
si10_au_g_UDCA= vmax_asbt * si10_g_UDCA / (si10 + km_asbt); 
si9_au_g_LCA= vmax_asbt * si9_g_LCA / (si9 + km_asbt); 
si10_au_g_LCA= vmax_asbt * si10_g_LCA / (si10 + km_asbt); 
si9_au_g_LCAs= vmax_asbt_s * si9_g_LCAs / (si9 + km_asbt); 
si10_au_g_LCAs= vmax_asbt_s * si10_g_LCAs / (si10 + km_asbt); 
si9_au_g_o= vmax_asbt * si9_g_o / (si9 + km_asbt); 
si10_au_g_o= vmax_asbt * si10_g_o / (si10 + km_asbt); 
si9_au_g_tr= vmax_asbt * si9_g_tr / (si9 + km_asbt); 
si10_au_g_tr= vmax_asbt * si10_g_tr / (si10 + km_asbt); 

% C.6 Colon (in) fluxes 
% (transit fluxes) 
co_trans_in_u_CA_2 = co1_u_CA * k_co_trans_1_2; 
co_trans_out_u_CA_1= co1_u_CA * k_co_trans_1_2; 
co_trans_in_u_CA_3 = co2_u_CA * k_co_trans_2_3; 
co_trans_out_u_CA_2= co2_u_CA * k_co_trans_2_3; 
co_trans_in_u_CA_4 = co3_u_CA * k_co_trans_3_4; 
co_trans_out_u_CA_3= co3_u_CA * k_co_trans_3_4; 
co_trans_in_u_CA_5 = co4_u_CA * k_co_trans_4_5; 
co_trans_out_u_CA_4= co4_u_CA * k_co_trans_4_5; 
co_trans_in_u_CA_6 = co5_u_CA * k_co_trans_5_6; 
co_trans_out_u_CA_5= co5_u_CA * k_co_trans_5_6; 
co_trans_in_u_CDCA_2 = co1_u_CDCA * k_co_trans_1_2; 
co_trans_out_u_CDCA_1= co1_u_CDCA * k_co_trans_1_2; 
co_trans_in_u_CDCA_3 = co2_u_CDCA * k_co_trans_2_3; 
co_trans_out_u_CDCA_2= co2_u_CDCA * k_co_trans_2_3; 
co_trans_in_u_CDCA_4 = co3_u_CDCA * k_co_trans_3_4; 
co_trans_out_u_CDCA_3= co3_u_CDCA * k_co_trans_3_4; 
co_trans_in_u_CDCA_5 = co4_u_CDCA * k_co_trans_4_5; 
co_trans_out_u_CDCA_4= co4_u_CDCA * k_co_trans_4_5; 
co_trans_in_u_CDCA_6 = co5_u_CDCA * k_co_trans_5_6; 
co_trans_out_u_CDCA_5= co5_u_CDCA * k_co_trans_5_6; 
co_trans_in_u_DCA_2 = co1_u_DCA * k_co_trans_1_2; 
co_trans_out_u_DCA_1= co1_u_DCA * k_co_trans_1_2; 
co_trans_in_u_DCA_3 = co2_u_DCA * k_co_trans_2_3; 
co_trans_out_u_DCA_2= co2_u_DCA * k_co_trans_2_3; 
co_trans_in_u_DCA_4 = co3_u_DCA * k_co_trans_3_4; 
co_trans_out_u_DCA_3= co3_u_DCA * k_co_trans_3_4; 
co_trans_in_u_DCA_5 = co4_u_DCA * k_co_trans_4_5; 
co_trans_out_u_DCA_4= co4_u_DCA * k_co_trans_4_5; 
co_trans_in_u_DCA_6 = co5_u_DCA * k_co_trans_5_6; 
co_trans_out_u_DCA_5= co5_u_DCA * k_co_trans_5_6; 
co_trans_in_u_UDCA_2 = co1_u_UDCA * k_co_trans_1_2; 
co_trans_out_u_UDCA_1= co1_u_UDCA * k_co_trans_1_2; 
co_trans_in_u_UDCA_3 = co2_u_UDCA * k_co_trans_2_3; 
co_trans_out_u_UDCA_2= co2_u_UDCA * k_co_trans_2_3; 
co_trans_in_u_UDCA_4 = co3_u_UDCA * k_co_trans_3_4; 
co_trans_out_u_UDCA_3= co3_u_UDCA * k_co_trans_3_4; 
co_trans_in_u_UDCA_5 = co4_u_UDCA * k_co_trans_4_5; 
co_trans_out_u_UDCA_4= co4_u_UDCA * k_co_trans_4_5; 
co_trans_in_u_UDCA_6 = co5_u_UDCA * k_co_trans_5_6; 
co_trans_out_u_UDCA_5= co5_u_UDCA * k_co_trans_5_6; 
co_trans_in_u_LCA_2 = co1_u_LCA * k_co_trans_1_2; 
co_trans_out_u_LCA_1= co1_u_LCA * k_co_trans_1_2; 
co_trans_in_u_LCA_3 = co2_u_LCA * k_co_trans_2_3; 
co_trans_out_u_LCA_2= co2_u_LCA * k_co_trans_2_3; 
co_trans_in_u_LCA_4 = co3_u_LCA * k_co_trans_3_4; 
co_trans_out_u_LCA_3= co3_u_LCA * k_co_trans_3_4; 
co_trans_in_u_LCA_5 = co4_u_LCA * k_co_trans_4_5; 
co_trans_out_u_LCA_4= co4_u_LCA * k_co_trans_4_5; 
co_trans_in_u_LCA_6 = co5_u_LCA * k_co_trans_5_6; 
co_trans_out_u_LCA_5= co5_u_LCA * k_co_trans_5_6; 
co_trans_in_u_LCAs_2 = co1_u_LCAs * k_co_trans_1_2; 
co_trans_out_u_LCAs_1= co1_u_LCAs * k_co_trans_1_2; 
co_trans_in_u_LCAs_3 = co2_u_LCAs * k_co_trans_2_3; 
co_trans_out_u_LCAs_2= co2_u_LCAs * k_co_trans_2_3; 
co_trans_in_u_LCAs_4 = co3_u_LCAs * k_co_trans_3_4; 
co_trans_out_u_LCAs_3= co3_u_LCAs * k_co_trans_3_4; 
co_trans_in_u_LCAs_5 = co4_u_LCAs * k_co_trans_4_5; 
co_trans_out_u_LCAs_4= co4_u_LCAs * k_co_trans_4_5; 
co_trans_in_u_LCAs_6 = co5_u_LCAs * k_co_trans_5_6; 
co_trans_out_u_LCAs_5= co5_u_LCAs * k_co_trans_5_6; 
co_trans_in_u_o_2 = co1_u_o * k_co_trans_1_2; 
co_trans_out_u_o_1= co1_u_o * k_co_trans_1_2; 
co_trans_in_u_o_3 = co2_u_o * k_co_trans_2_3; 
co_trans_out_u_o_2= co2_u_o * k_co_trans_2_3; 
co_trans_in_u_o_4 = co3_u_o * k_co_trans_3_4; 
co_trans_out_u_o_3= co3_u_o * k_co_trans_3_4; 
co_trans_in_u_o_5 = co4_u_o * k_co_trans_4_5; 
co_trans_out_u_o_4= co4_u_o * k_co_trans_4_5; 
co_trans_in_u_o_6 = co5_u_o * k_co_trans_5_6; 
co_trans_out_u_o_5= co5_u_o * k_co_trans_5_6; 
co_trans_in_u_tr_2 = co1_u_tr * k_co_trans_1_2; 
co_trans_out_u_tr_1= co1_u_tr * k_co_trans_1_2; 
co_trans_in_u_tr_3 = co2_u_tr * k_co_trans_2_3; 
co_trans_out_u_tr_2= co2_u_tr * k_co_trans_2_3; 
co_trans_in_u_tr_4 = co3_u_tr * k_co_trans_3_4; 
co_trans_out_u_tr_3= co3_u_tr * k_co_trans_3_4; 
co_trans_in_u_tr_5 = co4_u_tr * k_co_trans_4_5; 
co_trans_out_u_tr_4= co4_u_tr * k_co_trans_4_5; 
co_trans_in_u_tr_6 = co5_u_tr * k_co_trans_5_6; 
co_trans_out_u_tr_5= co5_u_tr * k_co_trans_5_6; 
co_trans_in_t_CA_2 = co1_t_CA * k_co_trans_1_2; 
co_trans_out_t_CA_1= co1_t_CA * k_co_trans_1_2; 
co_trans_in_t_CA_3 = co2_t_CA * k_co_trans_2_3; 
co_trans_out_t_CA_2= co2_t_CA * k_co_trans_2_3; 
co_trans_in_t_CA_4 = co3_t_CA * k_co_trans_3_4; 
co_trans_out_t_CA_3= co3_t_CA * k_co_trans_3_4; 
co_trans_in_t_CA_5 = co4_t_CA * k_co_trans_4_5; 
co_trans_out_t_CA_4= co4_t_CA * k_co_trans_4_5; 
co_trans_in_t_CA_6 = co5_t_CA * k_co_trans_5_6; 
co_trans_out_t_CA_5= co5_t_CA * k_co_trans_5_6; 
co_trans_in_t_CDCA_2 = co1_t_CDCA * k_co_trans_1_2; 
co_trans_out_t_CDCA_1= co1_t_CDCA * k_co_trans_1_2; 
co_trans_in_t_CDCA_3 = co2_t_CDCA * k_co_trans_2_3; 
co_trans_out_t_CDCA_2= co2_t_CDCA * k_co_trans_2_3; 
co_trans_in_t_CDCA_4 = co3_t_CDCA * k_co_trans_3_4; 
co_trans_out_t_CDCA_3= co3_t_CDCA * k_co_trans_3_4; 
co_trans_in_t_CDCA_5 = co4_t_CDCA * k_co_trans_4_5; 
co_trans_out_t_CDCA_4= co4_t_CDCA * k_co_trans_4_5; 
co_trans_in_t_CDCA_6 = co5_t_CDCA * k_co_trans_5_6; 
co_trans_out_t_CDCA_5= co5_t_CDCA * k_co_trans_5_6; 
co_trans_in_t_DCA_2 = co1_t_DCA * k_co_trans_1_2; 
co_trans_out_t_DCA_1= co1_t_DCA * k_co_trans_1_2; 
co_trans_in_t_DCA_3 = co2_t_DCA * k_co_trans_2_3; 
co_trans_out_t_DCA_2= co2_t_DCA * k_co_trans_2_3; 
co_trans_in_t_DCA_4 = co3_t_DCA * k_co_trans_3_4; 
co_trans_out_t_DCA_3= co3_t_DCA * k_co_trans_3_4; 
co_trans_in_t_DCA_5 = co4_t_DCA * k_co_trans_4_5; 
co_trans_out_t_DCA_4= co4_t_DCA * k_co_trans_4_5; 
co_trans_in_t_DCA_6 = co5_t_DCA * k_co_trans_5_6; 
co_trans_out_t_DCA_5= co5_t_DCA * k_co_trans_5_6; 
co_trans_in_t_UDCA_2 = co1_t_UDCA * k_co_trans_1_2; 
co_trans_out_t_UDCA_1= co1_t_UDCA * k_co_trans_1_2; 
co_trans_in_t_UDCA_3 = co2_t_UDCA * k_co_trans_2_3; 
co_trans_out_t_UDCA_2= co2_t_UDCA * k_co_trans_2_3; 
co_trans_in_t_UDCA_4 = co3_t_UDCA * k_co_trans_3_4; 
co_trans_out_t_UDCA_3= co3_t_UDCA * k_co_trans_3_4; 
co_trans_in_t_UDCA_5 = co4_t_UDCA * k_co_trans_4_5; 
co_trans_out_t_UDCA_4= co4_t_UDCA * k_co_trans_4_5; 
co_trans_in_t_UDCA_6 = co5_t_UDCA * k_co_trans_5_6; 
co_trans_out_t_UDCA_5= co5_t_UDCA * k_co_trans_5_6; 
co_trans_in_t_LCA_2 = co1_t_LCA * k_co_trans_1_2; 
co_trans_out_t_LCA_1= co1_t_LCA * k_co_trans_1_2; 
co_trans_in_t_LCA_3 = co2_t_LCA * k_co_trans_2_3; 
co_trans_out_t_LCA_2= co2_t_LCA * k_co_trans_2_3; 
co_trans_in_t_LCA_4 = co3_t_LCA * k_co_trans_3_4; 
co_trans_out_t_LCA_3= co3_t_LCA * k_co_trans_3_4; 
co_trans_in_t_LCA_5 = co4_t_LCA * k_co_trans_4_5; 
co_trans_out_t_LCA_4= co4_t_LCA * k_co_trans_4_5; 
co_trans_in_t_LCA_6 = co5_t_LCA * k_co_trans_5_6; 
co_trans_out_t_LCA_5= co5_t_LCA * k_co_trans_5_6; 
co_trans_in_t_LCAs_2 = co1_t_LCAs * k_co_trans_1_2; 
co_trans_out_t_LCAs_1= co1_t_LCAs * k_co_trans_1_2; 
co_trans_in_t_LCAs_3 = co2_t_LCAs * k_co_trans_2_3; 
co_trans_out_t_LCAs_2= co2_t_LCAs * k_co_trans_2_3; 
co_trans_in_t_LCAs_4 = co3_t_LCAs * k_co_trans_3_4; 
co_trans_out_t_LCAs_3= co3_t_LCAs * k_co_trans_3_4; 
co_trans_in_t_LCAs_5 = co4_t_LCAs * k_co_trans_4_5; 
co_trans_out_t_LCAs_4= co4_t_LCAs * k_co_trans_4_5; 
co_trans_in_t_LCAs_6 = co5_t_LCAs * k_co_trans_5_6; 
co_trans_out_t_LCAs_5= co5_t_LCAs * k_co_trans_5_6; 
co_trans_in_t_o_2 = co1_t_o * k_co_trans_1_2; 
co_trans_out_t_o_1= co1_t_o * k_co_trans_1_2; 
co_trans_in_t_o_3 = co2_t_o * k_co_trans_2_3; 
co_trans_out_t_o_2= co2_t_o * k_co_trans_2_3; 
co_trans_in_t_o_4 = co3_t_o * k_co_trans_3_4; 
co_trans_out_t_o_3= co3_t_o * k_co_trans_3_4; 
co_trans_in_t_o_5 = co4_t_o * k_co_trans_4_5; 
co_trans_out_t_o_4= co4_t_o * k_co_trans_4_5; 
co_trans_in_t_o_6 = co5_t_o * k_co_trans_5_6; 
co_trans_out_t_o_5= co5_t_o * k_co_trans_5_6; 
co_trans_in_t_tr_2 = co1_t_tr * k_co_trans_1_2; 
co_trans_out_t_tr_1= co1_t_tr * k_co_trans_1_2; 
co_trans_in_t_tr_3 = co2_t_tr * k_co_trans_2_3; 
co_trans_out_t_tr_2= co2_t_tr * k_co_trans_2_3; 
co_trans_in_t_tr_4 = co3_t_tr * k_co_trans_3_4; 
co_trans_out_t_tr_3= co3_t_tr * k_co_trans_3_4; 
co_trans_in_t_tr_5 = co4_t_tr * k_co_trans_4_5; 
co_trans_out_t_tr_4= co4_t_tr * k_co_trans_4_5; 
co_trans_in_t_tr_6 = co5_t_tr * k_co_trans_5_6; 
co_trans_out_t_tr_5= co5_t_tr * k_co_trans_5_6; 
co_trans_in_g_CA_2 = co1_g_CA * k_co_trans_1_2; 
co_trans_out_g_CA_1= co1_g_CA * k_co_trans_1_2; 
co_trans_in_g_CA_3 = co2_g_CA * k_co_trans_2_3; 
co_trans_out_g_CA_2= co2_g_CA * k_co_trans_2_3; 
co_trans_in_g_CA_4 = co3_g_CA * k_co_trans_3_4; 
co_trans_out_g_CA_3= co3_g_CA * k_co_trans_3_4; 
co_trans_in_g_CA_5 = co4_g_CA * k_co_trans_4_5; 
co_trans_out_g_CA_4= co4_g_CA * k_co_trans_4_5; 
co_trans_in_g_CA_6 = co5_g_CA * k_co_trans_5_6; 
co_trans_out_g_CA_5= co5_g_CA * k_co_trans_5_6; 
co_trans_in_g_CDCA_2 = co1_g_CDCA * k_co_trans_1_2; 
co_trans_out_g_CDCA_1= co1_g_CDCA * k_co_trans_1_2; 
co_trans_in_g_CDCA_3 = co2_g_CDCA * k_co_trans_2_3; 
co_trans_out_g_CDCA_2= co2_g_CDCA * k_co_trans_2_3; 
co_trans_in_g_CDCA_4 = co3_g_CDCA * k_co_trans_3_4; 
co_trans_out_g_CDCA_3= co3_g_CDCA * k_co_trans_3_4; 
co_trans_in_g_CDCA_5 = co4_g_CDCA * k_co_trans_4_5; 
co_trans_out_g_CDCA_4= co4_g_CDCA * k_co_trans_4_5; 
co_trans_in_g_CDCA_6 = co5_g_CDCA * k_co_trans_5_6; 
co_trans_out_g_CDCA_5= co5_g_CDCA * k_co_trans_5_6; 
co_trans_in_g_DCA_2 = co1_g_DCA * k_co_trans_1_2; 
co_trans_out_g_DCA_1= co1_g_DCA * k_co_trans_1_2; 
co_trans_in_g_DCA_3 = co2_g_DCA * k_co_trans_2_3; 
co_trans_out_g_DCA_2= co2_g_DCA * k_co_trans_2_3; 
co_trans_in_g_DCA_4 = co3_g_DCA * k_co_trans_3_4; 
co_trans_out_g_DCA_3= co3_g_DCA * k_co_trans_3_4; 
co_trans_in_g_DCA_5 = co4_g_DCA * k_co_trans_4_5; 
co_trans_out_g_DCA_4= co4_g_DCA * k_co_trans_4_5; 
co_trans_in_g_DCA_6 = co5_g_DCA * k_co_trans_5_6; 
co_trans_out_g_DCA_5= co5_g_DCA * k_co_trans_5_6; 
co_trans_in_g_UDCA_2 = co1_g_UDCA * k_co_trans_1_2; 
co_trans_out_g_UDCA_1= co1_g_UDCA * k_co_trans_1_2; 
co_trans_in_g_UDCA_3 = co2_g_UDCA * k_co_trans_2_3; 
co_trans_out_g_UDCA_2= co2_g_UDCA * k_co_trans_2_3; 
co_trans_in_g_UDCA_4 = co3_g_UDCA * k_co_trans_3_4; 
co_trans_out_g_UDCA_3= co3_g_UDCA * k_co_trans_3_4; 
co_trans_in_g_UDCA_5 = co4_g_UDCA * k_co_trans_4_5; 
co_trans_out_g_UDCA_4= co4_g_UDCA * k_co_trans_4_5; 
co_trans_in_g_UDCA_6 = co5_g_UDCA * k_co_trans_5_6; 
co_trans_out_g_UDCA_5= co5_g_UDCA * k_co_trans_5_6; 
co_trans_in_g_LCA_2 = co1_g_LCA * k_co_trans_1_2; 
co_trans_out_g_LCA_1= co1_g_LCA * k_co_trans_1_2; 
co_trans_in_g_LCA_3 = co2_g_LCA * k_co_trans_2_3; 
co_trans_out_g_LCA_2= co2_g_LCA * k_co_trans_2_3; 
co_trans_in_g_LCA_4 = co3_g_LCA * k_co_trans_3_4; 
co_trans_out_g_LCA_3= co3_g_LCA * k_co_trans_3_4; 
co_trans_in_g_LCA_5 = co4_g_LCA * k_co_trans_4_5; 
co_trans_out_g_LCA_4= co4_g_LCA * k_co_trans_4_5; 
co_trans_in_g_LCA_6 = co5_g_LCA * k_co_trans_5_6; 
co_trans_out_g_LCA_5= co5_g_LCA * k_co_trans_5_6; 
co_trans_in_g_LCAs_2 = co1_g_LCAs * k_co_trans_1_2; 
co_trans_out_g_LCAs_1= co1_g_LCAs * k_co_trans_1_2; 
co_trans_in_g_LCAs_3 = co2_g_LCAs * k_co_trans_2_3; 
co_trans_out_g_LCAs_2= co2_g_LCAs * k_co_trans_2_3; 
co_trans_in_g_LCAs_4 = co3_g_LCAs * k_co_trans_3_4; 
co_trans_out_g_LCAs_3= co3_g_LCAs * k_co_trans_3_4; 
co_trans_in_g_LCAs_5 = co4_g_LCAs * k_co_trans_4_5; 
co_trans_out_g_LCAs_4= co4_g_LCAs * k_co_trans_4_5; 
co_trans_in_g_LCAs_6 = co5_g_LCAs * k_co_trans_5_6; 
co_trans_out_g_LCAs_5= co5_g_LCAs * k_co_trans_5_6; 
co_trans_in_g_o_2 = co1_g_o * k_co_trans_1_2; 
co_trans_out_g_o_1= co1_g_o * k_co_trans_1_2; 
co_trans_in_g_o_3 = co2_g_o * k_co_trans_2_3; 
co_trans_out_g_o_2= co2_g_o * k_co_trans_2_3; 
co_trans_in_g_o_4 = co3_g_o * k_co_trans_3_4; 
co_trans_out_g_o_3= co3_g_o * k_co_trans_3_4; 
co_trans_in_g_o_5 = co4_g_o * k_co_trans_4_5; 
co_trans_out_g_o_4= co4_g_o * k_co_trans_4_5; 
co_trans_in_g_o_6 = co5_g_o * k_co_trans_5_6; 
co_trans_out_g_o_5= co5_g_o * k_co_trans_5_6; 
co_trans_in_g_tr_2 = co1_g_tr * k_co_trans_1_2; 
co_trans_out_g_tr_1= co1_g_tr * k_co_trans_1_2; 
co_trans_in_g_tr_3 = co2_g_tr * k_co_trans_2_3; 
co_trans_out_g_tr_2= co2_g_tr * k_co_trans_2_3; 
co_trans_in_g_tr_4 = co3_g_tr * k_co_trans_3_4; 
co_trans_out_g_tr_3= co3_g_tr * k_co_trans_3_4; 
co_trans_in_g_tr_5 = co4_g_tr * k_co_trans_4_5; 
co_trans_out_g_tr_4= co4_g_tr * k_co_trans_4_5; 
co_trans_in_g_tr_6 = co5_g_tr * k_co_trans_5_6; 
co_trans_out_g_tr_5= co5_g_tr * k_co_trans_5_6; 

% (deconjugation fluxes) 
co1_ut_CA=k_ut* bact_11 * co1_t_CA; 
co2_ut_CA=k_ut* bact_12 * co2_t_CA; 
co3_ut_CA=k_ut* bact_13 * co3_t_CA; 
co4_ut_CA=k_ut* bact_14 * co4_t_CA; 
co5_ut_CA=k_ut* bact_15 * co5_t_CA; 
co1_ut_CDCA=k_ut* bact_11 * co1_t_CDCA; 
co2_ut_CDCA=k_ut* bact_12 * co2_t_CDCA; 
co3_ut_CDCA=k_ut* bact_13 * co3_t_CDCA; 
co4_ut_CDCA=k_ut* bact_14 * co4_t_CDCA; 
co5_ut_CDCA=k_ut* bact_15 * co5_t_CDCA; 
co1_ut_DCA=k_ut* bact_11 * co1_t_DCA; 
co2_ut_DCA=k_ut* bact_12 * co2_t_DCA; 
co3_ut_DCA=k_ut* bact_13 * co3_t_DCA; 
co4_ut_DCA=k_ut* bact_14 * co4_t_DCA; 
co5_ut_DCA=k_ut* bact_15 * co5_t_DCA; 
co1_ut_UDCA=k_ut* bact_11 * co1_t_UDCA; 
co2_ut_UDCA=k_ut* bact_12 * co2_t_UDCA; 
co3_ut_UDCA=k_ut* bact_13 * co3_t_UDCA; 
co4_ut_UDCA=k_ut* bact_14 * co4_t_UDCA; 
co5_ut_UDCA=k_ut* bact_15 * co5_t_UDCA; 
co1_ut_LCA=k_ut* bact_11 * co1_t_LCA; 
co2_ut_LCA=k_ut* bact_12 * co2_t_LCA; 
co3_ut_LCA=k_ut* bact_13 * co3_t_LCA; 
co4_ut_LCA=k_ut* bact_14 * co4_t_LCA; 
co5_ut_LCA=k_ut* bact_15 * co5_t_LCA; 
co1_ut_LCAs=k_ut* bact_11 * co1_t_LCAs; 
co2_ut_LCAs=k_ut* bact_12 * co2_t_LCAs; 
co3_ut_LCAs=k_ut* bact_13 * co3_t_LCAs; 
co4_ut_LCAs=k_ut* bact_14 * co4_t_LCAs; 
co5_ut_LCAs=k_ut* bact_15 * co5_t_LCAs; 
co1_ut_o=k_ut* bact_11 * co1_t_o; 
co2_ut_o=k_ut* bact_12 * co2_t_o; 
co3_ut_o=k_ut* bact_13 * co3_t_o; 
co4_ut_o=k_ut* bact_14 * co4_t_o; 
co5_ut_o=k_ut* bact_15 * co5_t_o; 
co1_ut_tr=k_uc_tracer * k_ut* bact_11 * co1_t_tr; 
co2_ut_tr=k_uc_tracer * k_ut* bact_12 * co2_t_tr; 
co3_ut_tr=k_uc_tracer * k_ut* bact_13 * co3_t_tr; 
co4_ut_tr=k_uc_tracer * k_ut* bact_14 * co4_t_tr; 
co5_ut_tr=k_uc_tracer * k_ut* bact_15 * co5_t_tr; 
co1_ug_CA=k_ug* bact_11 * co1_g_CA; 
co2_ug_CA=k_ug* bact_12 * co2_g_CA; 
co3_ug_CA=k_ug* bact_13 * co3_g_CA; 
co4_ug_CA=k_ug* bact_14 * co4_g_CA; 
co5_ug_CA=k_ug* bact_15 * co5_g_CA; 
co1_ug_CDCA=k_ug* bact_11 * co1_g_CDCA; 
co2_ug_CDCA=k_ug* bact_12 * co2_g_CDCA; 
co3_ug_CDCA=k_ug* bact_13 * co3_g_CDCA; 
co4_ug_CDCA=k_ug* bact_14 * co4_g_CDCA; 
co5_ug_CDCA=k_ug* bact_15 * co5_g_CDCA; 
co1_ug_DCA=k_ug* bact_11 * co1_g_DCA; 
co2_ug_DCA=k_ug* bact_12 * co2_g_DCA; 
co3_ug_DCA=k_ug* bact_13 * co3_g_DCA; 
co4_ug_DCA=k_ug* bact_14 * co4_g_DCA; 
co5_ug_DCA=k_ug* bact_15 * co5_g_DCA; 
co1_ug_UDCA=k_ug* bact_11 * co1_g_UDCA; 
co2_ug_UDCA=k_ug* bact_12 * co2_g_UDCA; 
co3_ug_UDCA=k_ug* bact_13 * co3_g_UDCA; 
co4_ug_UDCA=k_ug* bact_14 * co4_g_UDCA; 
co5_ug_UDCA=k_ug* bact_15 * co5_g_UDCA; 
co1_ug_LCA=k_ug* bact_11 * co1_g_LCA; 
co2_ug_LCA=k_ug* bact_12 * co2_g_LCA; 
co3_ug_LCA=k_ug* bact_13 * co3_g_LCA; 
co4_ug_LCA=k_ug* bact_14 * co4_g_LCA; 
co5_ug_LCA=k_ug* bact_15 * co5_g_LCA; 
co1_ug_LCAs=k_ug* bact_11 * co1_g_LCAs; 
co2_ug_LCAs=k_ug* bact_12 * co2_g_LCAs; 
co3_ug_LCAs=k_ug* bact_13 * co3_g_LCAs; 
co4_ug_LCAs=k_ug* bact_14 * co4_g_LCAs; 
co5_ug_LCAs=k_ug* bact_15 * co5_g_LCAs; 
co1_ug_o=k_ug* bact_11 * co1_g_o; 
co2_ug_o=k_ug* bact_12 * co2_g_o; 
co3_ug_o=k_ug* bact_13 * co3_g_o; 
co4_ug_o=k_ug* bact_14 * co4_g_o; 
co5_ug_o=k_ug* bact_15 * co5_g_o; 
co1_ug_tr=k_uc_tracer * k_ug* bact_11 * co1_g_tr; 
co2_ug_tr=k_uc_tracer * k_ug* bact_12 * co2_g_tr; 
co3_ug_tr=k_uc_tracer * k_ug* bact_13 * co3_g_tr; 
co4_ug_tr=k_uc_tracer * k_ug* bact_14 * co4_g_tr; 
co5_ug_tr=k_uc_tracer * k_ug* bact_15 * co5_g_tr; 

% C.7 Colon (out) fluxes 
% (passive uptake) 
co1_pu_u_CA= k_xi_up_co * co1_u_CA; 
co2_pu_u_CA= k_xi_up_co * co2_u_CA; 
co3_pu_u_CA= k_xi_up_co * co3_u_CA; 
co4_pu_u_CA= k_xi_up_co * co4_u_CA; 
co5_pu_u_CA= k_xi_up_co * co5_u_CA; 
co1_pu_u_CDCA= k_xi_up_co * co1_u_CDCA; 
co2_pu_u_CDCA= k_xi_up_co * co2_u_CDCA; 
co3_pu_u_CDCA= k_xi_up_co * co3_u_CDCA; 
co4_pu_u_CDCA= k_xi_up_co * co4_u_CDCA; 
co5_pu_u_CDCA= k_xi_up_co * co5_u_CDCA; 
co1_pu_u_DCA= k_xi_up_co * co1_u_DCA; 
co2_pu_u_DCA= k_xi_up_co * co2_u_DCA; 
co3_pu_u_DCA= k_xi_up_co * co3_u_DCA; 
co4_pu_u_DCA= k_xi_up_co * co4_u_DCA; 
co5_pu_u_DCA= k_xi_up_co * co5_u_DCA; 
co1_pu_u_UDCA= k_xi_up_co * co1_u_UDCA; 
co2_pu_u_UDCA= k_xi_up_co * co2_u_UDCA; 
co3_pu_u_UDCA= k_xi_up_co * co3_u_UDCA; 
co4_pu_u_UDCA= k_xi_up_co * co4_u_UDCA; 
co5_pu_u_UDCA= k_xi_up_co * co5_u_UDCA; 
co1_pu_u_LCA= k_xi_up_co * co1_u_LCA; 
co2_pu_u_LCA= k_xi_up_co * co2_u_LCA; 
co3_pu_u_LCA= k_xi_up_co * co3_u_LCA; 
co4_pu_u_LCA= k_xi_up_co * co4_u_LCA; 
co5_pu_u_LCA= k_xi_up_co * co5_u_LCA; 
co1_pu_u_LCAs= k_xi_up_co * co1_u_LCAs; 
co2_pu_u_LCAs= k_xi_up_co * co2_u_LCAs; 
co3_pu_u_LCAs= k_xi_up_co * co3_u_LCAs; 
co4_pu_u_LCAs= k_xi_up_co * co4_u_LCAs; 
co5_pu_u_LCAs= k_xi_up_co * co5_u_LCAs; 
co1_pu_u_o= k_xi_up_co * co1_u_o; 
co2_pu_u_o= k_xi_up_co * co2_u_o; 
co3_pu_u_o= k_xi_up_co * co3_u_o; 
co4_pu_u_o= k_xi_up_co * co4_u_o; 
co5_pu_u_o= k_xi_up_co * co5_u_o; 
co1_pu_u_tr= k_xi_up_co * co1_u_tr; 
co2_pu_u_tr= k_xi_up_co * co2_u_tr; 
co3_pu_u_tr= k_xi_up_co * co3_u_tr; 
co4_pu_u_tr= k_xi_up_co * co4_u_tr; 
co5_pu_u_tr= k_xi_up_co * co5_u_tr; 
co1_pu_t_CA= k_xi_tp_co * co1_t_CA; 
co2_pu_t_CA= k_xi_tp_co * co2_t_CA; 
co3_pu_t_CA= k_xi_tp_co * co3_t_CA; 
co4_pu_t_CA= k_xi_tp_co * co4_t_CA; 
co5_pu_t_CA= k_xi_tp_co * co5_t_CA; 
co1_pu_t_CDCA= k_xi_tp_co * co1_t_CDCA; 
co2_pu_t_CDCA= k_xi_tp_co * co2_t_CDCA; 
co3_pu_t_CDCA= k_xi_tp_co * co3_t_CDCA; 
co4_pu_t_CDCA= k_xi_tp_co * co4_t_CDCA; 
co5_pu_t_CDCA= k_xi_tp_co * co5_t_CDCA; 
co1_pu_t_DCA= k_xi_tp_co * co1_t_DCA; 
co2_pu_t_DCA= k_xi_tp_co * co2_t_DCA; 
co3_pu_t_DCA= k_xi_tp_co * co3_t_DCA; 
co4_pu_t_DCA= k_xi_tp_co * co4_t_DCA; 
co5_pu_t_DCA= k_xi_tp_co * co5_t_DCA; 
co1_pu_t_UDCA= k_xi_tp_co * co1_t_UDCA; 
co2_pu_t_UDCA= k_xi_tp_co * co2_t_UDCA; 
co3_pu_t_UDCA= k_xi_tp_co * co3_t_UDCA; 
co4_pu_t_UDCA= k_xi_tp_co * co4_t_UDCA; 
co5_pu_t_UDCA= k_xi_tp_co * co5_t_UDCA; 
co1_pu_t_LCA= k_xi_tp_co * co1_t_LCA; 
co2_pu_t_LCA= k_xi_tp_co * co2_t_LCA; 
co3_pu_t_LCA= k_xi_tp_co * co3_t_LCA; 
co4_pu_t_LCA= k_xi_tp_co * co4_t_LCA; 
co5_pu_t_LCA= k_xi_tp_co * co5_t_LCA; 
co1_pu_t_LCAs= k_xi_tp_co * co1_t_LCAs; 
co2_pu_t_LCAs= k_xi_tp_co * co2_t_LCAs; 
co3_pu_t_LCAs= k_xi_tp_co * co3_t_LCAs; 
co4_pu_t_LCAs= k_xi_tp_co * co4_t_LCAs; 
co5_pu_t_LCAs= k_xi_tp_co * co5_t_LCAs; 
co1_pu_t_o= k_xi_tp_co * co1_t_o; 
co2_pu_t_o= k_xi_tp_co * co2_t_o; 
co3_pu_t_o= k_xi_tp_co * co3_t_o; 
co4_pu_t_o= k_xi_tp_co * co4_t_o; 
co5_pu_t_o= k_xi_tp_co * co5_t_o; 
co1_pu_t_tr= k_xi_tp_co * co1_t_tr; 
co2_pu_t_tr= k_xi_tp_co * co2_t_tr; 
co3_pu_t_tr= k_xi_tp_co * co3_t_tr; 
co4_pu_t_tr= k_xi_tp_co * co4_t_tr; 
co5_pu_t_tr= k_xi_tp_co * co5_t_tr; 
co1_pu_g_CA= k_xi_gp_co * co1_g_CA; 
co2_pu_g_CA= k_xi_gp_co * co2_g_CA; 
co3_pu_g_CA= k_xi_gp_co * co3_g_CA; 
co4_pu_g_CA= k_xi_gp_co * co4_g_CA; 
co5_pu_g_CA= k_xi_gp_co * co5_g_CA; 
co1_pu_g_CDCA= k_xi_gp_co * co1_g_CDCA; 
co2_pu_g_CDCA= k_xi_gp_co * co2_g_CDCA; 
co3_pu_g_CDCA= k_xi_gp_co * co3_g_CDCA; 
co4_pu_g_CDCA= k_xi_gp_co * co4_g_CDCA; 
co5_pu_g_CDCA= k_xi_gp_co * co5_g_CDCA; 
co1_pu_g_DCA= k_xi_gp_co * co1_g_DCA; 
co2_pu_g_DCA= k_xi_gp_co * co2_g_DCA; 
co3_pu_g_DCA= k_xi_gp_co * co3_g_DCA; 
co4_pu_g_DCA= k_xi_gp_co * co4_g_DCA; 
co5_pu_g_DCA= k_xi_gp_co * co5_g_DCA; 
co1_pu_g_UDCA= k_xi_gp_co * co1_g_UDCA; 
co2_pu_g_UDCA= k_xi_gp_co * co2_g_UDCA; 
co3_pu_g_UDCA= k_xi_gp_co * co3_g_UDCA; 
co4_pu_g_UDCA= k_xi_gp_co * co4_g_UDCA; 
co5_pu_g_UDCA= k_xi_gp_co * co5_g_UDCA; 
co1_pu_g_LCA= k_xi_gp_co * co1_g_LCA; 
co2_pu_g_LCA= k_xi_gp_co * co2_g_LCA; 
co3_pu_g_LCA= k_xi_gp_co * co3_g_LCA; 
co4_pu_g_LCA= k_xi_gp_co * co4_g_LCA; 
co5_pu_g_LCA= k_xi_gp_co * co5_g_LCA; 
co1_pu_g_LCAs= k_xi_gp_co * co1_g_LCAs; 
co2_pu_g_LCAs= k_xi_gp_co * co2_g_LCAs; 
co3_pu_g_LCAs= k_xi_gp_co * co3_g_LCAs; 
co4_pu_g_LCAs= k_xi_gp_co * co4_g_LCAs; 
co5_pu_g_LCAs= k_xi_gp_co * co5_g_LCAs; 
co1_pu_g_o= k_xi_gp_co * co1_g_o; 
co2_pu_g_o= k_xi_gp_co * co2_g_o; 
co3_pu_g_o= k_xi_gp_co * co3_g_o; 
co4_pu_g_o= k_xi_gp_co * co4_g_o; 
co5_pu_g_o= k_xi_gp_co * co5_g_o; 
co1_pu_g_tr= k_xi_gp_co * co1_g_tr; 
co2_pu_g_tr= k_xi_gp_co * co2_g_tr; 
co3_pu_g_tr= k_xi_gp_co * co3_g_tr; 
co4_pu_g_tr= k_xi_gp_co * co4_g_tr; 
co5_pu_g_tr= k_xi_gp_co * co5_g_tr; 

% (biotransformations) 
co1_biotr_out_u_CA= 0.0; 
co1_biotr_in_u_CA= 0.0; 
co2_biotr_out_u_CA= 0.0; 
co2_biotr_in_u_CA= 0.0; 
co3_biotr_out_u_CA= 0.0; 
co3_biotr_in_u_CA= 0.0; 
co4_biotr_out_u_CA= 0.0; 
co4_biotr_in_u_CA= 0.0; 
co5_biotr_out_u_CA= 0.0; 
co5_biotr_in_u_CA= 0.0; 
co1_biotr_out_u_CDCA= 0.0; 
co1_biotr_in_u_CDCA= 0.0; 
co2_biotr_out_u_CDCA= 0.0; 
co2_biotr_in_u_CDCA= 0.0; 
co3_biotr_out_u_CDCA= 0.0; 
co3_biotr_in_u_CDCA= 0.0; 
co4_biotr_out_u_CDCA= 0.0; 
co4_biotr_in_u_CDCA= 0.0; 
co5_biotr_out_u_CDCA= 0.0; 
co5_biotr_in_u_CDCA= 0.0; 
co1_biotr_out_u_DCA= 0.0; 
co1_biotr_in_u_DCA= 0.0; 
co2_biotr_out_u_DCA= 0.0; 
co2_biotr_in_u_DCA= 0.0; 
co3_biotr_out_u_DCA= 0.0; 
co3_biotr_in_u_DCA= 0.0; 
co4_biotr_out_u_DCA= 0.0; 
co4_biotr_in_u_DCA= 0.0; 
co5_biotr_out_u_DCA= 0.0; 
co5_biotr_in_u_DCA= 0.0; 
co1_biotr_out_u_UDCA= 0.0; 
co1_biotr_in_u_UDCA= 0.0; 
co2_biotr_out_u_UDCA= 0.0; 
co2_biotr_in_u_UDCA= 0.0; 
co3_biotr_out_u_UDCA= 0.0; 
co3_biotr_in_u_UDCA= 0.0; 
co4_biotr_out_u_UDCA= 0.0; 
co4_biotr_in_u_UDCA= 0.0; 
co5_biotr_out_u_UDCA= 0.0; 
co5_biotr_in_u_UDCA= 0.0; 
co1_biotr_out_u_LCA= 0.0; 
co1_biotr_in_u_LCA= 0.0; 
co2_biotr_out_u_LCA= 0.0; 
co2_biotr_in_u_LCA= 0.0; 
co3_biotr_out_u_LCA= 0.0; 
co3_biotr_in_u_LCA= 0.0; 
co4_biotr_out_u_LCA= 0.0; 
co4_biotr_in_u_LCA= 0.0; 
co5_biotr_out_u_LCA= 0.0; 
co5_biotr_in_u_LCA= 0.0; 
co1_biotr_out_u_LCAs= 0.0; 
co1_biotr_in_u_LCAs= 0.0; 
co2_biotr_out_u_LCAs= 0.0; 
co2_biotr_in_u_LCAs= 0.0; 
co3_biotr_out_u_LCAs= 0.0; 
co3_biotr_in_u_LCAs= 0.0; 
co4_biotr_out_u_LCAs= 0.0; 
co4_biotr_in_u_LCAs= 0.0; 
co5_biotr_out_u_LCAs= 0.0; 
co5_biotr_in_u_LCAs= 0.0; 
co1_biotr_out_u_o= 0.0; 
co1_biotr_in_u_o= 0.0; 
co2_biotr_out_u_o= 0.0; 
co2_biotr_in_u_o= 0.0; 
co3_biotr_out_u_o= 0.0; 
co3_biotr_in_u_o= 0.0; 
co4_biotr_out_u_o= 0.0; 
co4_biotr_in_u_o= 0.0; 
co5_biotr_out_u_o= 0.0; 
co5_biotr_in_u_o= 0.0; 
co1_biotr_out_u_tr= 0.0; 
co1_biotr_in_u_tr= 0.0; 
co2_biotr_out_u_tr= 0.0; 
co2_biotr_in_u_tr= 0.0; 
co3_biotr_out_u_tr= 0.0; 
co3_biotr_in_u_tr= 0.0; 
co4_biotr_out_u_tr= 0.0; 
co4_biotr_in_u_tr= 0.0; 
co5_biotr_out_u_tr= 0.0; 
co5_biotr_in_u_tr= 0.0; 
co1_biotr_out_u_CA= co1_biotr_out_u_CA+ bact_11 * biotr_in_1_3* co1_u_CA; 
co1_biotr_in_u_DCA= co1_biotr_in_u_DCA+ bact_11 * biotr_in_1_3* co1_u_CA; 
co2_biotr_out_u_CA= co2_biotr_out_u_CA+ bact_12 * biotr_in_1_3* co2_u_CA; 
co2_biotr_in_u_DCA= co2_biotr_in_u_DCA+ bact_12 * biotr_in_1_3* co2_u_CA; 
co3_biotr_out_u_CA= co3_biotr_out_u_CA+ bact_13 * biotr_in_1_3* co3_u_CA; 
co3_biotr_in_u_DCA= co3_biotr_in_u_DCA+ bact_13 * biotr_in_1_3* co3_u_CA; 
co4_biotr_out_u_CA= co4_biotr_out_u_CA+ bact_14 * biotr_in_1_3* co4_u_CA; 
co4_biotr_in_u_DCA= co4_biotr_in_u_DCA+ bact_14 * biotr_in_1_3* co4_u_CA; 
co5_biotr_out_u_CA= co5_biotr_out_u_CA+ bact_15 * biotr_in_1_3* co5_u_CA; 
co5_biotr_in_u_DCA= co5_biotr_in_u_DCA+ bact_15 * biotr_in_1_3* co5_u_CA; 
co1_biotr_out_u_CA= co1_biotr_out_u_CA+ bact_11 * biotr_in_1_7* co1_u_CA; 
co1_biotr_in_u_o= co1_biotr_in_u_o+ bact_11 * biotr_in_1_7* co1_u_CA; 
co2_biotr_out_u_CA= co2_biotr_out_u_CA+ bact_12 * biotr_in_1_7* co2_u_CA; 
co2_biotr_in_u_o= co2_biotr_in_u_o+ bact_12 * biotr_in_1_7* co2_u_CA; 
co3_biotr_out_u_CA= co3_biotr_out_u_CA+ bact_13 * biotr_in_1_7* co3_u_CA; 
co3_biotr_in_u_o= co3_biotr_in_u_o+ bact_13 * biotr_in_1_7* co3_u_CA; 
co4_biotr_out_u_CA= co4_biotr_out_u_CA+ bact_14 * biotr_in_1_7* co4_u_CA; 
co4_biotr_in_u_o= co4_biotr_in_u_o+ bact_14 * biotr_in_1_7* co4_u_CA; 
co5_biotr_out_u_CA= co5_biotr_out_u_CA+ bact_15 * biotr_in_1_7* co5_u_CA; 
co5_biotr_in_u_o= co5_biotr_in_u_o+ bact_15 * biotr_in_1_7* co5_u_CA; 
co1_biotr_out_u_CDCA= co1_biotr_out_u_CDCA+ bact_11 * biotr_in_2_4* co1_u_CDCA; 
co1_biotr_in_u_UDCA= co1_biotr_in_u_UDCA+ bact_11 * biotr_in_2_4* co1_u_CDCA; 
co2_biotr_out_u_CDCA= co2_biotr_out_u_CDCA+ bact_12 * biotr_in_2_4* co2_u_CDCA; 
co2_biotr_in_u_UDCA= co2_biotr_in_u_UDCA+ bact_12 * biotr_in_2_4* co2_u_CDCA; 
co3_biotr_out_u_CDCA= co3_biotr_out_u_CDCA+ bact_13 * biotr_in_2_4* co3_u_CDCA; 
co3_biotr_in_u_UDCA= co3_biotr_in_u_UDCA+ bact_13 * biotr_in_2_4* co3_u_CDCA; 
co4_biotr_out_u_CDCA= co4_biotr_out_u_CDCA+ bact_14 * biotr_in_2_4* co4_u_CDCA; 
co4_biotr_in_u_UDCA= co4_biotr_in_u_UDCA+ bact_14 * biotr_in_2_4* co4_u_CDCA; 
co5_biotr_out_u_CDCA= co5_biotr_out_u_CDCA+ bact_15 * biotr_in_2_4* co5_u_CDCA; 
co5_biotr_in_u_UDCA= co5_biotr_in_u_UDCA+ bact_15 * biotr_in_2_4* co5_u_CDCA; 
co1_biotr_out_u_CDCA= co1_biotr_out_u_CDCA+ bact_11 * biotr_in_2_5* co1_u_CDCA; 
co1_biotr_in_u_LCA= co1_biotr_in_u_LCA+ bact_11 * biotr_in_2_5* co1_u_CDCA; 
co2_biotr_out_u_CDCA= co2_biotr_out_u_CDCA+ bact_12 * biotr_in_2_5* co2_u_CDCA; 
co2_biotr_in_u_LCA= co2_biotr_in_u_LCA+ bact_12 * biotr_in_2_5* co2_u_CDCA; 
co3_biotr_out_u_CDCA= co3_biotr_out_u_CDCA+ bact_13 * biotr_in_2_5* co3_u_CDCA; 
co3_biotr_in_u_LCA= co3_biotr_in_u_LCA+ bact_13 * biotr_in_2_5* co3_u_CDCA; 
co4_biotr_out_u_CDCA= co4_biotr_out_u_CDCA+ bact_14 * biotr_in_2_5* co4_u_CDCA; 
co4_biotr_in_u_LCA= co4_biotr_in_u_LCA+ bact_14 * biotr_in_2_5* co4_u_CDCA; 
co5_biotr_out_u_CDCA= co5_biotr_out_u_CDCA+ bact_15 * biotr_in_2_5* co5_u_CDCA; 
co5_biotr_in_u_LCA= co5_biotr_in_u_LCA+ bact_15 * biotr_in_2_5* co5_u_CDCA; 
co1_biotr_out_u_CDCA= co1_biotr_out_u_CDCA+ bact_11 * biotr_in_2_7* co1_u_CDCA; 
co1_biotr_in_u_o= co1_biotr_in_u_o+ bact_11 * biotr_in_2_7* co1_u_CDCA; 
co2_biotr_out_u_CDCA= co2_biotr_out_u_CDCA+ bact_12 * biotr_in_2_7* co2_u_CDCA; 
co2_biotr_in_u_o= co2_biotr_in_u_o+ bact_12 * biotr_in_2_7* co2_u_CDCA; 
co3_biotr_out_u_CDCA= co3_biotr_out_u_CDCA+ bact_13 * biotr_in_2_7* co3_u_CDCA; 
co3_biotr_in_u_o= co3_biotr_in_u_o+ bact_13 * biotr_in_2_7* co3_u_CDCA; 
co4_biotr_out_u_CDCA= co4_biotr_out_u_CDCA+ bact_14 * biotr_in_2_7* co4_u_CDCA; 
co4_biotr_in_u_o= co4_biotr_in_u_o+ bact_14 * biotr_in_2_7* co4_u_CDCA; 
co5_biotr_out_u_CDCA= co5_biotr_out_u_CDCA+ bact_15 * biotr_in_2_7* co5_u_CDCA; 
co5_biotr_in_u_o= co5_biotr_in_u_o+ bact_15 * biotr_in_2_7* co5_u_CDCA; 
co1_biotr_out_u_DCA= co1_biotr_out_u_DCA+ bact_11 * biotr_in_3_7* co1_u_DCA; 
co1_biotr_in_u_o= co1_biotr_in_u_o+ bact_11 * biotr_in_3_7* co1_u_DCA; 
co2_biotr_out_u_DCA= co2_biotr_out_u_DCA+ bact_12 * biotr_in_3_7* co2_u_DCA; 
co2_biotr_in_u_o= co2_biotr_in_u_o+ bact_12 * biotr_in_3_7* co2_u_DCA; 
co3_biotr_out_u_DCA= co3_biotr_out_u_DCA+ bact_13 * biotr_in_3_7* co3_u_DCA; 
co3_biotr_in_u_o= co3_biotr_in_u_o+ bact_13 * biotr_in_3_7* co3_u_DCA; 
co4_biotr_out_u_DCA= co4_biotr_out_u_DCA+ bact_14 * biotr_in_3_7* co4_u_DCA; 
co4_biotr_in_u_o= co4_biotr_in_u_o+ bact_14 * biotr_in_3_7* co4_u_DCA; 
co5_biotr_out_u_DCA= co5_biotr_out_u_DCA+ bact_15 * biotr_in_3_7* co5_u_DCA; 
co5_biotr_in_u_o= co5_biotr_in_u_o+ bact_15 * biotr_in_3_7* co5_u_DCA; 
co1_biotr_out_u_UDCA= co1_biotr_out_u_UDCA+ bact_11 * biotr_in_4_5* co1_u_UDCA; 
co1_biotr_in_u_LCA= co1_biotr_in_u_LCA+ bact_11 * biotr_in_4_5* co1_u_UDCA; 
co2_biotr_out_u_UDCA= co2_biotr_out_u_UDCA+ bact_12 * biotr_in_4_5* co2_u_UDCA; 
co2_biotr_in_u_LCA= co2_biotr_in_u_LCA+ bact_12 * biotr_in_4_5* co2_u_UDCA; 
co3_biotr_out_u_UDCA= co3_biotr_out_u_UDCA+ bact_13 * biotr_in_4_5* co3_u_UDCA; 
co3_biotr_in_u_LCA= co3_biotr_in_u_LCA+ bact_13 * biotr_in_4_5* co3_u_UDCA; 
co4_biotr_out_u_UDCA= co4_biotr_out_u_UDCA+ bact_14 * biotr_in_4_5* co4_u_UDCA; 
co4_biotr_in_u_LCA= co4_biotr_in_u_LCA+ bact_14 * biotr_in_4_5* co4_u_UDCA; 
co5_biotr_out_u_UDCA= co5_biotr_out_u_UDCA+ bact_15 * biotr_in_4_5* co5_u_UDCA; 
co5_biotr_in_u_LCA= co5_biotr_in_u_LCA+ bact_15 * biotr_in_4_5* co5_u_UDCA; 
co1_biotr_out_u_UDCA= co1_biotr_out_u_UDCA+ bact_11 * biotr_in_4_7* co1_u_UDCA; 
co1_biotr_in_u_o= co1_biotr_in_u_o+ bact_11 * biotr_in_4_7* co1_u_UDCA; 
co2_biotr_out_u_UDCA= co2_biotr_out_u_UDCA+ bact_12 * biotr_in_4_7* co2_u_UDCA; 
co2_biotr_in_u_o= co2_biotr_in_u_o+ bact_12 * biotr_in_4_7* co2_u_UDCA; 
co3_biotr_out_u_UDCA= co3_biotr_out_u_UDCA+ bact_13 * biotr_in_4_7* co3_u_UDCA; 
co3_biotr_in_u_o= co3_biotr_in_u_o+ bact_13 * biotr_in_4_7* co3_u_UDCA; 
co4_biotr_out_u_UDCA= co4_biotr_out_u_UDCA+ bact_14 * biotr_in_4_7* co4_u_UDCA; 
co4_biotr_in_u_o= co4_biotr_in_u_o+ bact_14 * biotr_in_4_7* co4_u_UDCA; 
co5_biotr_out_u_UDCA= co5_biotr_out_u_UDCA+ bact_15 * biotr_in_4_7* co5_u_UDCA; 
co5_biotr_in_u_o= co5_biotr_in_u_o+ bact_15 * biotr_in_4_7* co5_u_UDCA; 
co1_biotr_out_u_LCA= co1_biotr_out_u_LCA+ bact_11 * biotr_in_5_7* co1_u_LCA; 
co1_biotr_in_u_o= co1_biotr_in_u_o+ bact_11 * biotr_in_5_7* co1_u_LCA; 
co2_biotr_out_u_LCA= co2_biotr_out_u_LCA+ bact_12 * biotr_in_5_7* co2_u_LCA; 
co2_biotr_in_u_o= co2_biotr_in_u_o+ bact_12 * biotr_in_5_7* co2_u_LCA; 
co3_biotr_out_u_LCA= co3_biotr_out_u_LCA+ bact_13 * biotr_in_5_7* co3_u_LCA; 
co3_biotr_in_u_o= co3_biotr_in_u_o+ bact_13 * biotr_in_5_7* co3_u_LCA; 
co4_biotr_out_u_LCA= co4_biotr_out_u_LCA+ bact_14 * biotr_in_5_7* co4_u_LCA; 
co4_biotr_in_u_o= co4_biotr_in_u_o+ bact_14 * biotr_in_5_7* co4_u_LCA; 
co5_biotr_out_u_LCA= co5_biotr_out_u_LCA+ bact_15 * biotr_in_5_7* co5_u_LCA; 
co5_biotr_in_u_o= co5_biotr_in_u_o+ bact_15 * biotr_in_5_7* co5_u_LCA; 
co1_biotr_out_u_LCAs= co1_biotr_out_u_LCAs+ bact_11 * biotr_in_6_5* co1_u_LCAs; 
co1_biotr_in_u_LCA= co1_biotr_in_u_LCA+ bact_11 * biotr_in_6_5* co1_u_LCAs; 
co2_biotr_out_u_LCAs= co2_biotr_out_u_LCAs+ bact_12 * biotr_in_6_5* co2_u_LCAs; 
co2_biotr_in_u_LCA= co2_biotr_in_u_LCA+ bact_12 * biotr_in_6_5* co2_u_LCAs; 
co3_biotr_out_u_LCAs= co3_biotr_out_u_LCAs+ bact_13 * biotr_in_6_5* co3_u_LCAs; 
co3_biotr_in_u_LCA= co3_biotr_in_u_LCA+ bact_13 * biotr_in_6_5* co3_u_LCAs; 
co4_biotr_out_u_LCAs= co4_biotr_out_u_LCAs+ bact_14 * biotr_in_6_5* co4_u_LCAs; 
co4_biotr_in_u_LCA= co4_biotr_in_u_LCA+ bact_14 * biotr_in_6_5* co4_u_LCAs; 
co5_biotr_out_u_LCAs= co5_biotr_out_u_LCAs+ bact_15 * biotr_in_6_5* co5_u_LCAs; 
co5_biotr_in_u_LCA= co5_biotr_in_u_LCA+ bact_15 * biotr_in_6_5* co5_u_LCAs; 
co1_biotr_out_u_LCAs= co1_biotr_out_u_LCAs+ bact_11 * biotr_in_6_7* co1_u_LCAs; 
co1_biotr_in_u_o= co1_biotr_in_u_o+ bact_11 * biotr_in_6_7* co1_u_LCAs; 
co2_biotr_out_u_LCAs= co2_biotr_out_u_LCAs+ bact_12 * biotr_in_6_7* co2_u_LCAs; 
co2_biotr_in_u_o= co2_biotr_in_u_o+ bact_12 * biotr_in_6_7* co2_u_LCAs; 
co3_biotr_out_u_LCAs= co3_biotr_out_u_LCAs+ bact_13 * biotr_in_6_7* co3_u_LCAs; 
co3_biotr_in_u_o= co3_biotr_in_u_o+ bact_13 * biotr_in_6_7* co3_u_LCAs; 
co4_biotr_out_u_LCAs= co4_biotr_out_u_LCAs+ bact_14 * biotr_in_6_7* co4_u_LCAs; 
co4_biotr_in_u_o= co4_biotr_in_u_o+ bact_14 * biotr_in_6_7* co4_u_LCAs; 
co5_biotr_out_u_LCAs= co5_biotr_out_u_LCAs+ bact_15 * biotr_in_6_7* co5_u_LCAs; 
co5_biotr_in_u_o= co5_biotr_in_u_o+ bact_15 * biotr_in_6_7* co5_u_LCAs; 

% C.8 Faeces (in) fluxes 
% C.9 Plasma (in) fluxes 
% (from liver) 
pl_li_u_CA = k_pl * li_u_CA/ V_P;
pl_li_u_CDCA = k_pl * li_u_CDCA/ V_P;
pl_li_u_DCA = k_pl * li_u_DCA/ V_P;
pl_li_u_UDCA = k_pl * li_u_UDCA/ V_P;
pl_li_u_LCA = k_pl * li_u_LCA/ V_P;
pl_li_u_LCAs = k_pl * li_u_LCAs/ V_P;
pl_li_u_o = k_pl * li_u_o/ V_P;
pl_li_u_tr = k_pl * li_u_tr/ V_P;
pl_li_t_CA = k_pl * li_t_CA/ V_P;
pl_li_t_CDCA = k_pl * li_t_CDCA/ V_P;
pl_li_t_DCA = k_pl * li_t_DCA/ V_P;
pl_li_t_UDCA = k_pl * li_t_UDCA/ V_P;
pl_li_t_LCA = k_pl * li_t_LCA/ V_P;
pl_li_t_LCAs = k_pl * li_t_LCAs/ V_P;
pl_li_t_o = k_pl * li_t_o/ V_P;
pl_li_t_tr = k_pl * li_t_tr/ V_P;
pl_li_g_CA = k_pl * li_g_CA/ V_P;
pl_li_g_CDCA = k_pl * li_g_CDCA/ V_P;
pl_li_g_DCA = k_pl * li_g_DCA/ V_P;
pl_li_g_UDCA = k_pl * li_g_UDCA/ V_P;
pl_li_g_LCA = k_pl * li_g_LCA/ V_P;
pl_li_g_LCAs = k_pl * li_g_LCAs/ V_P;
pl_li_g_o = k_pl * li_g_o/ V_P;
pl_li_g_tr = k_pl * li_g_tr/ V_P;

% (uptake from intestine) 
x_si_u_CA= si9_au_u_CA + si10_au_u_CA + si1_pu_u_CA + si2_pu_u_CA + si3_pu_u_CA + si4_pu_u_CA + si5_pu_u_CA + si6_pu_u_CA + si7_pu_u_CA + si8_pu_u_CA + si9_pu_u_CA + si10_pu_u_CA;
x_si_u_CDCA= si9_au_u_CDCA + si10_au_u_CDCA + si1_pu_u_CDCA + si2_pu_u_CDCA + si3_pu_u_CDCA + si4_pu_u_CDCA + si5_pu_u_CDCA + si6_pu_u_CDCA + si7_pu_u_CDCA + si8_pu_u_CDCA + si9_pu_u_CDCA + si10_pu_u_CDCA;
x_si_u_DCA= si9_au_u_DCA + si10_au_u_DCA + si1_pu_u_DCA + si2_pu_u_DCA + si3_pu_u_DCA + si4_pu_u_DCA + si5_pu_u_DCA + si6_pu_u_DCA + si7_pu_u_DCA + si8_pu_u_DCA + si9_pu_u_DCA + si10_pu_u_DCA;
x_si_u_UDCA= si9_au_u_UDCA + si10_au_u_UDCA + si1_pu_u_UDCA + si2_pu_u_UDCA + si3_pu_u_UDCA + si4_pu_u_UDCA + si5_pu_u_UDCA + si6_pu_u_UDCA + si7_pu_u_UDCA + si8_pu_u_UDCA + si9_pu_u_UDCA + si10_pu_u_UDCA;
x_si_u_LCA= si9_au_u_LCA + si10_au_u_LCA + si1_pu_u_LCA + si2_pu_u_LCA + si3_pu_u_LCA + si4_pu_u_LCA + si5_pu_u_LCA + si6_pu_u_LCA + si7_pu_u_LCA + si8_pu_u_LCA + si9_pu_u_LCA + si10_pu_u_LCA;
x_si_u_LCAs= si9_au_u_LCAs + si10_au_u_LCAs + si1_pu_u_LCAs + si2_pu_u_LCAs + si3_pu_u_LCAs + si4_pu_u_LCAs + si5_pu_u_LCAs + si6_pu_u_LCAs + si7_pu_u_LCAs + si8_pu_u_LCAs + si9_pu_u_LCAs + si10_pu_u_LCAs;
x_si_u_o= si9_au_u_o + si10_au_u_o + si1_pu_u_o + si2_pu_u_o + si3_pu_u_o + si4_pu_u_o + si5_pu_u_o + si6_pu_u_o + si7_pu_u_o + si8_pu_u_o + si9_pu_u_o + si10_pu_u_o;
x_si_u_tr= si9_au_u_tr + si10_au_u_tr + si1_pu_u_tr + si2_pu_u_tr + si3_pu_u_tr + si4_pu_u_tr + si5_pu_u_tr + si6_pu_u_tr + si7_pu_u_tr + si8_pu_u_tr + si9_pu_u_tr + si10_pu_u_tr;
x_si_t_CA= si9_au_t_CA + si10_au_t_CA + si1_pu_t_CA + si2_pu_t_CA + si3_pu_t_CA + si4_pu_t_CA + si5_pu_t_CA + si6_pu_t_CA + si7_pu_t_CA + si8_pu_t_CA + si9_pu_t_CA + si10_pu_t_CA;
x_si_t_CDCA= si9_au_t_CDCA + si10_au_t_CDCA + si1_pu_t_CDCA + si2_pu_t_CDCA + si3_pu_t_CDCA + si4_pu_t_CDCA + si5_pu_t_CDCA + si6_pu_t_CDCA + si7_pu_t_CDCA + si8_pu_t_CDCA + si9_pu_t_CDCA + si10_pu_t_CDCA;
x_si_t_DCA= si9_au_t_DCA + si10_au_t_DCA + si1_pu_t_DCA + si2_pu_t_DCA + si3_pu_t_DCA + si4_pu_t_DCA + si5_pu_t_DCA + si6_pu_t_DCA + si7_pu_t_DCA + si8_pu_t_DCA + si9_pu_t_DCA + si10_pu_t_DCA;
x_si_t_UDCA= si9_au_t_UDCA + si10_au_t_UDCA + si1_pu_t_UDCA + si2_pu_t_UDCA + si3_pu_t_UDCA + si4_pu_t_UDCA + si5_pu_t_UDCA + si6_pu_t_UDCA + si7_pu_t_UDCA + si8_pu_t_UDCA + si9_pu_t_UDCA + si10_pu_t_UDCA;
x_si_t_LCA= si9_au_t_LCA + si10_au_t_LCA + si1_pu_t_LCA + si2_pu_t_LCA + si3_pu_t_LCA + si4_pu_t_LCA + si5_pu_t_LCA + si6_pu_t_LCA + si7_pu_t_LCA + si8_pu_t_LCA + si9_pu_t_LCA + si10_pu_t_LCA;
x_si_t_LCAs= si9_au_t_LCAs + si10_au_t_LCAs + si1_pu_t_LCAs + si2_pu_t_LCAs + si3_pu_t_LCAs + si4_pu_t_LCAs + si5_pu_t_LCAs + si6_pu_t_LCAs + si7_pu_t_LCAs + si8_pu_t_LCAs + si9_pu_t_LCAs + si10_pu_t_LCAs;
x_si_t_o= si9_au_t_o + si10_au_t_o + si1_pu_t_o + si2_pu_t_o + si3_pu_t_o + si4_pu_t_o + si5_pu_t_o + si6_pu_t_o + si7_pu_t_o + si8_pu_t_o + si9_pu_t_o + si10_pu_t_o;
x_si_t_tr= si9_au_t_tr + si10_au_t_tr + si1_pu_t_tr + si2_pu_t_tr + si3_pu_t_tr + si4_pu_t_tr + si5_pu_t_tr + si6_pu_t_tr + si7_pu_t_tr + si8_pu_t_tr + si9_pu_t_tr + si10_pu_t_tr;
x_si_g_CA= si9_au_g_CA + si10_au_g_CA + si1_pu_g_CA + si2_pu_g_CA + si3_pu_g_CA + si4_pu_g_CA + si5_pu_g_CA + si6_pu_g_CA + si7_pu_g_CA + si8_pu_g_CA + si9_pu_g_CA + si10_pu_g_CA;
x_si_g_CDCA= si9_au_g_CDCA + si10_au_g_CDCA + si1_pu_g_CDCA + si2_pu_g_CDCA + si3_pu_g_CDCA + si4_pu_g_CDCA + si5_pu_g_CDCA + si6_pu_g_CDCA + si7_pu_g_CDCA + si8_pu_g_CDCA + si9_pu_g_CDCA + si10_pu_g_CDCA;
x_si_g_DCA= si9_au_g_DCA + si10_au_g_DCA + si1_pu_g_DCA + si2_pu_g_DCA + si3_pu_g_DCA + si4_pu_g_DCA + si5_pu_g_DCA + si6_pu_g_DCA + si7_pu_g_DCA + si8_pu_g_DCA + si9_pu_g_DCA + si10_pu_g_DCA;
x_si_g_UDCA= si9_au_g_UDCA + si10_au_g_UDCA + si1_pu_g_UDCA + si2_pu_g_UDCA + si3_pu_g_UDCA + si4_pu_g_UDCA + si5_pu_g_UDCA + si6_pu_g_UDCA + si7_pu_g_UDCA + si8_pu_g_UDCA + si9_pu_g_UDCA + si10_pu_g_UDCA;
x_si_g_LCA= si9_au_g_LCA + si10_au_g_LCA + si1_pu_g_LCA + si2_pu_g_LCA + si3_pu_g_LCA + si4_pu_g_LCA + si5_pu_g_LCA + si6_pu_g_LCA + si7_pu_g_LCA + si8_pu_g_LCA + si9_pu_g_LCA + si10_pu_g_LCA;
x_si_g_LCAs= si9_au_g_LCAs + si10_au_g_LCAs + si1_pu_g_LCAs + si2_pu_g_LCAs + si3_pu_g_LCAs + si4_pu_g_LCAs + si5_pu_g_LCAs + si6_pu_g_LCAs + si7_pu_g_LCAs + si8_pu_g_LCAs + si9_pu_g_LCAs + si10_pu_g_LCAs;
x_si_g_o= si9_au_g_o + si10_au_g_o + si1_pu_g_o + si2_pu_g_o + si3_pu_g_o + si4_pu_g_o + si5_pu_g_o + si6_pu_g_o + si7_pu_g_o + si8_pu_g_o + si9_pu_g_o + si10_pu_g_o;
x_si_g_tr= si9_au_g_tr + si10_au_g_tr + si1_pu_g_tr + si2_pu_g_tr + si3_pu_g_tr + si4_pu_g_tr + si5_pu_g_tr + si6_pu_g_tr + si7_pu_g_tr + si8_pu_g_tr + si9_pu_g_tr + si10_pu_g_tr;

pl_si_u_CA= (1.0-hep_extr_uCA) * x_si_u_CA/ V_P;
pl_si_u_CDCA= (1.0-hep_extr_uCDCA) * x_si_u_CDCA/ V_P;
pl_si_u_DCA= (1.0-hep_extr_uDCA) * x_si_u_DCA/ V_P;
pl_si_u_UDCA= (1.0-hep_extr_uUDCA) * x_si_u_UDCA/ V_P;
pl_si_u_LCA= (1.0-hep_extr_uLCA) * x_si_u_LCA/ V_P;
pl_si_u_LCAs= (1.0-hep_extr_uLCAs) * x_si_u_LCAs/ V_P;
pl_si_u_o= (1.0-hep_extr_uo) * x_si_u_o/ V_P;
pl_si_u_tr= (1.0-hep_extr_utr) * x_si_u_tr/ V_P;
pl_si_t_CA= (1.0-hep_extr_cCA) * x_si_t_CA/ V_P;
pl_si_t_CDCA= (1.0-hep_extr_cCDCA) * x_si_t_CDCA/ V_P;
pl_si_t_DCA= (1.0-hep_extr_cDCA) * x_si_t_DCA/ V_P;
pl_si_t_UDCA= (1.0-hep_extr_cUDCA) * x_si_t_UDCA/ V_P;
pl_si_t_LCA= (1.0-hep_extr_cLCA) * x_si_t_LCA/ V_P;
pl_si_t_LCAs= (1.0-hep_extr_cLCAs) * x_si_t_LCAs/ V_P;
pl_si_t_o= (1.0-hep_extr_co) * x_si_t_o/ V_P;
pl_si_t_tr= (1.0-hep_extr_ctr) * x_si_t_tr/ V_P;
pl_si_g_CA= (1.0-hep_extr_cCA) * x_si_g_CA/ V_P;
pl_si_g_CDCA= (1.0-hep_extr_cCDCA) * x_si_g_CDCA/ V_P;
pl_si_g_DCA= (1.0-hep_extr_cDCA) * x_si_g_DCA/ V_P;
pl_si_g_UDCA= (1.0-hep_extr_cUDCA) * x_si_g_UDCA/ V_P;
pl_si_g_LCA= (1.0-hep_extr_cLCA) * x_si_g_LCA/ V_P;
pl_si_g_LCAs= (1.0-hep_extr_cLCAs) * x_si_g_LCAs/ V_P;
pl_si_g_o= (1.0-hep_extr_co) * x_si_g_o/ V_P;
pl_si_g_tr= (1.0-hep_extr_ctr) * x_si_g_tr/ V_P;

% (uptake from colon) 
x_co_u_CA= co1_pu_u_CA + co2_pu_u_CA + co3_pu_u_CA + co4_pu_u_CA + co5_pu_u_CA;
x_co_u_CDCA= co1_pu_u_CDCA + co2_pu_u_CDCA + co3_pu_u_CDCA + co4_pu_u_CDCA + co5_pu_u_CDCA;
x_co_u_DCA= co1_pu_u_DCA + co2_pu_u_DCA + co3_pu_u_DCA + co4_pu_u_DCA + co5_pu_u_DCA;
x_co_u_UDCA= co1_pu_u_UDCA + co2_pu_u_UDCA + co3_pu_u_UDCA + co4_pu_u_UDCA + co5_pu_u_UDCA;
x_co_u_LCA= co1_pu_u_LCA + co2_pu_u_LCA + co3_pu_u_LCA + co4_pu_u_LCA + co5_pu_u_LCA;
x_co_u_LCAs= co1_pu_u_LCAs + co2_pu_u_LCAs + co3_pu_u_LCAs + co4_pu_u_LCAs + co5_pu_u_LCAs;
x_co_u_o= co1_pu_u_o + co2_pu_u_o + co3_pu_u_o + co4_pu_u_o + co5_pu_u_o;
x_co_u_tr= co1_pu_u_tr + co2_pu_u_tr + co3_pu_u_tr + co4_pu_u_tr + co5_pu_u_tr;
x_co_t_CA= co1_pu_t_CA + co2_pu_t_CA + co3_pu_t_CA + co4_pu_t_CA + co5_pu_t_CA;
x_co_t_CDCA= co1_pu_t_CDCA + co2_pu_t_CDCA + co3_pu_t_CDCA + co4_pu_t_CDCA + co5_pu_t_CDCA;
x_co_t_DCA= co1_pu_t_DCA + co2_pu_t_DCA + co3_pu_t_DCA + co4_pu_t_DCA + co5_pu_t_DCA;
x_co_t_UDCA= co1_pu_t_UDCA + co2_pu_t_UDCA + co3_pu_t_UDCA + co4_pu_t_UDCA + co5_pu_t_UDCA;
x_co_t_LCA= co1_pu_t_LCA + co2_pu_t_LCA + co3_pu_t_LCA + co4_pu_t_LCA + co5_pu_t_LCA;
x_co_t_LCAs= co1_pu_t_LCAs + co2_pu_t_LCAs + co3_pu_t_LCAs + co4_pu_t_LCAs + co5_pu_t_LCAs;
x_co_t_o= co1_pu_t_o + co2_pu_t_o + co3_pu_t_o + co4_pu_t_o + co5_pu_t_o;
x_co_t_tr= co1_pu_t_tr + co2_pu_t_tr + co3_pu_t_tr + co4_pu_t_tr + co5_pu_t_tr;
x_co_g_CA= co1_pu_g_CA + co2_pu_g_CA + co3_pu_g_CA + co4_pu_g_CA + co5_pu_g_CA;
x_co_g_CDCA= co1_pu_g_CDCA + co2_pu_g_CDCA + co3_pu_g_CDCA + co4_pu_g_CDCA + co5_pu_g_CDCA;
x_co_g_DCA= co1_pu_g_DCA + co2_pu_g_DCA + co3_pu_g_DCA + co4_pu_g_DCA + co5_pu_g_DCA;
x_co_g_UDCA= co1_pu_g_UDCA + co2_pu_g_UDCA + co3_pu_g_UDCA + co4_pu_g_UDCA + co5_pu_g_UDCA;
x_co_g_LCA= co1_pu_g_LCA + co2_pu_g_LCA + co3_pu_g_LCA + co4_pu_g_LCA + co5_pu_g_LCA;
x_co_g_LCAs= co1_pu_g_LCAs + co2_pu_g_LCAs + co3_pu_g_LCAs + co4_pu_g_LCAs + co5_pu_g_LCAs;
x_co_g_o= co1_pu_g_o + co2_pu_g_o + co3_pu_g_o + co4_pu_g_o + co5_pu_g_o;
x_co_g_tr= co1_pu_g_tr + co2_pu_g_tr + co3_pu_g_tr + co4_pu_g_tr + co5_pu_g_tr;

pl_co_u_CA= (1.0-hep_extr_uCA) * x_co_u_CA/ V_P;
pl_co_u_CDCA= (1.0-hep_extr_uCDCA) * x_co_u_CDCA/ V_P;
pl_co_u_DCA= (1.0-hep_extr_uDCA) * x_co_u_DCA/ V_P;
pl_co_u_UDCA= (1.0-hep_extr_uUDCA) * x_co_u_UDCA/ V_P;
pl_co_u_LCA= (1.0-hep_extr_uLCA) * x_co_u_LCA/ V_P;
pl_co_u_LCAs= (1.0-hep_extr_uLCAs) * x_co_u_LCAs/ V_P;
pl_co_u_o= (1.0-hep_extr_uo) * x_co_u_o/ V_P;
pl_co_u_tr= (1.0-hep_extr_utr) * x_co_u_tr/ V_P;
pl_co_t_CA= (1.0-hep_extr_cCA) * x_co_t_CA/ V_P;
pl_co_t_CDCA= (1.0-hep_extr_cCDCA) * x_co_t_CDCA/ V_P;
pl_co_t_DCA= (1.0-hep_extr_cDCA) * x_co_t_DCA/ V_P;
pl_co_t_UDCA= (1.0-hep_extr_cUDCA) * x_co_t_UDCA/ V_P;
pl_co_t_LCA= (1.0-hep_extr_cLCA) * x_co_t_LCA/ V_P;
pl_co_t_LCAs= (1.0-hep_extr_cLCAs) * x_co_t_LCAs/ V_P;
pl_co_t_o= (1.0-hep_extr_co) * x_co_t_o/ V_P;
pl_co_t_tr= (1.0-hep_extr_ctr) * x_co_t_tr/ V_P;
pl_co_g_CA= (1.0-hep_extr_cCA) * x_co_g_CA/ V_P;
pl_co_g_CDCA= (1.0-hep_extr_cCDCA) * x_co_g_CDCA/ V_P;
pl_co_g_DCA= (1.0-hep_extr_cDCA) * x_co_g_DCA/ V_P;
pl_co_g_UDCA= (1.0-hep_extr_cUDCA) * x_co_g_UDCA/ V_P;
pl_co_g_LCA= (1.0-hep_extr_cLCA) * x_co_g_LCA/ V_P;
pl_co_g_LCAs= (1.0-hep_extr_cLCAs) * x_co_g_LCAs/ V_P;
pl_co_g_o= (1.0-hep_extr_co) * x_co_g_o/ V_P;
pl_co_g_tr= (1.0-hep_extr_ctr) * x_co_g_tr/ V_P;

% C.10 Plasma (out) fluxes 
% (hepatic clearance) 
x_pl_u_CA= k_lp_uCA * (pl_u_CA)/ V_P;
x_pl_u_CDCA= k_lp_uCDCA * (pl_u_CDCA)/ V_P;
x_pl_u_DCA= k_lp_uDCA * (pl_u_DCA)/ V_P;
x_pl_u_UDCA= k_lp_uUDCA * (pl_u_UDCA)/ V_P;
x_pl_u_LCA= k_lp_uLCA * (pl_u_LCA)/ V_P;
x_pl_u_LCAs= k_lp_uLCAs * (pl_u_LCAs)/ V_P;
x_pl_u_o= k_lp_uo * (pl_u_o)/ V_P;
x_pl_u_tr= k_lp_utr * (pl_u_tr)/ V_P;
x_pl_t_CA= k_lp_cCA * (pl_t_CA)/ V_P;
x_pl_t_CDCA= k_lp_cCDCA * (pl_t_CDCA)/ V_P;
x_pl_t_DCA= k_lp_cDCA * (pl_t_DCA)/ V_P;
x_pl_t_UDCA= k_lp_cUDCA * (pl_t_UDCA)/ V_P;
x_pl_t_LCA= k_lp_cLCA * (pl_t_LCA)/ V_P;
x_pl_t_LCAs= k_lp_cLCAs * (pl_t_LCAs)/ V_P;
x_pl_t_o= k_lp_co * (pl_t_o)/ V_P;
x_pl_t_tr= k_lp_ctr * (pl_t_tr)/ V_P;
x_pl_g_CA= k_lp_cCA * (pl_g_CA)/ V_P;
x_pl_g_CDCA= k_lp_cCDCA * (pl_g_CDCA)/ V_P;
x_pl_g_DCA= k_lp_cDCA * (pl_g_DCA)/ V_P;
x_pl_g_UDCA= k_lp_cUDCA * (pl_g_UDCA)/ V_P;
x_pl_g_LCA= k_lp_cLCA * (pl_g_LCA)/ V_P;
x_pl_g_LCAs= k_lp_cLCAs * (pl_g_LCAs)/ V_P;
x_pl_g_o= k_lp_co * (pl_g_o)/ V_P;
x_pl_g_tr= k_lp_ctr * (pl_g_tr)/ V_P;

% C.11 Liver (in) fluxes 
% (from synthesis) 
li_x_t_CA= frac_CA * frac_tu * k_u;
li_x_t_CDCA= frac_CDCA * frac_tu * k_u;
li_x_t_DCA= frac_DCA * frac_tu * k_u;
li_x_t_UDCA= frac_UDCA * frac_tu * k_u;
li_x_t_LCA= frac_LCA * frac_tu * k_u;
li_x_t_LCAs= frac_LCAs * frac_tu * k_u;
li_x_t_o= frac_o * frac_tu * k_u;
li_x_t_tr= frac_tr * frac_tu * k_u;
li_x_g_CA= frac_CA * frac_gu * k_u;
li_x_g_CDCA= frac_CDCA * frac_gu * k_u;
li_x_g_DCA= frac_DCA * frac_gu * k_u;
li_x_g_UDCA= frac_UDCA * frac_gu * k_u;
li_x_g_LCA= frac_LCA * frac_gu * k_u;
li_x_g_LCAs= frac_LCAs * frac_gu * k_u;
li_x_g_o= frac_o * frac_gu * k_u;
li_x_g_tr= frac_tr * frac_gu * k_u;

% (from plasma) 
li_pl_t_CA= (k_lp_cCA * (pl_t_CA)  + k_lp_uCA * (frac_tu * pl_u_CA));
li_pl_t_CDCA= (k_lp_cCDCA * (pl_t_CDCA)  + k_lp_uCDCA * (frac_tu * pl_u_CDCA));
li_pl_t_DCA= (k_lp_cDCA * (pl_t_DCA)  + k_lp_uDCA * (frac_tu * pl_u_DCA));
li_pl_t_UDCA= (k_lp_cUDCA * (pl_t_UDCA)  + k_lp_uUDCA * (frac_tu * pl_u_UDCA));
li_pl_t_LCA= (k_lp_cLCA * (pl_t_LCA)  + k_lp_uLCA * (frac_tu * pl_u_LCA));
li_pl_t_LCAs= (k_lp_cLCAs * (pl_t_LCAs)  + k_lp_uLCAs * (frac_tu * pl_u_LCAs));
li_pl_t_o= (k_lp_co * (pl_t_o)  + k_lp_uo * (frac_tu * pl_u_o));
li_pl_t_tr= (k_lp_ctr * (pl_t_tr)  + k_lp_utr * (frac_tu * pl_u_tr));
li_pl_g_CA= (k_lp_cCA * (pl_g_CA)  + k_lp_uCA * (frac_gu * pl_u_CA));
li_pl_g_CDCA= (k_lp_cCDCA * (pl_g_CDCA)  + k_lp_uCDCA * (frac_gu * pl_u_CDCA));
li_pl_g_DCA= (k_lp_cDCA * (pl_g_DCA)  + k_lp_uDCA * (frac_gu * pl_u_DCA));
li_pl_g_UDCA= (k_lp_cUDCA * (pl_g_UDCA)  + k_lp_uUDCA * (frac_gu * pl_u_UDCA));
li_pl_g_LCA= (k_lp_cLCA * (pl_g_LCA)  + k_lp_uLCA * (frac_gu * pl_u_LCA));
li_pl_g_LCAs= (k_lp_cLCAs * (pl_g_LCAs)  + k_lp_uLCAs * (frac_gu * pl_u_LCAs));
li_pl_g_o= (k_lp_co * (pl_g_o)  + k_lp_uo * (frac_gu * pl_u_o));
li_pl_g_tr= (k_lp_ctr * (pl_g_tr)  + k_lp_utr * (frac_gu * pl_u_tr));

% (from first pass) 
li_si_t_CA=  x_si_t_CA * hep_extr_cCA + frac_tu * x_si_u_CA * hep_extr_uCA ;
li_si_t_CDCA=  x_si_t_CDCA * hep_extr_cCDCA + frac_tu * x_si_u_CDCA * hep_extr_uCDCA ;
li_si_t_DCA=  x_si_t_DCA * hep_extr_cDCA + frac_tu * x_si_u_DCA * hep_extr_uDCA ;
li_si_t_UDCA=  x_si_t_UDCA * hep_extr_cUDCA + frac_tu * x_si_u_UDCA * hep_extr_uUDCA ;
li_si_t_LCA=  x_si_t_LCA * hep_extr_cLCA + frac_tu * x_si_u_LCA * hep_extr_uLCA ;
li_si_t_LCAs=  x_si_t_LCAs * hep_extr_cLCAs + frac_tu * x_si_u_LCAs * hep_extr_uLCAs ;
li_si_t_o=  x_si_t_o * hep_extr_co + frac_tu * x_si_u_o * hep_extr_uo ;
li_si_t_tr=  x_si_t_tr * hep_extr_ctr + frac_tu * x_si_u_tr * hep_extr_utr ;
li_si_g_CA=  x_si_g_CA * hep_extr_cCA + frac_gu * x_si_u_CA * hep_extr_uCA ;
li_si_g_CDCA=  x_si_g_CDCA * hep_extr_cCDCA + frac_gu * x_si_u_CDCA * hep_extr_uCDCA ;
li_si_g_DCA=  x_si_g_DCA * hep_extr_cDCA + frac_gu * x_si_u_DCA * hep_extr_uDCA ;
li_si_g_UDCA=  x_si_g_UDCA * hep_extr_cUDCA + frac_gu * x_si_u_UDCA * hep_extr_uUDCA ;
li_si_g_LCA=  x_si_g_LCA * hep_extr_cLCA + frac_gu * x_si_u_LCA * hep_extr_uLCA ;
li_si_g_LCAs=  x_si_g_LCAs * hep_extr_cLCAs + frac_gu * x_si_u_LCAs * hep_extr_uLCAs ;
li_si_g_o=  x_si_g_o * hep_extr_co + frac_gu * x_si_u_o * hep_extr_uo ;
li_si_g_tr=  x_si_g_tr * hep_extr_ctr + frac_gu * x_si_u_tr * hep_extr_utr ;

li_co_t_CA=  x_co_t_CA * hep_extr_cCA + frac_tu * x_co_u_CA * hep_extr_uCA ;
li_co_t_CDCA=  x_co_t_CDCA * hep_extr_cCDCA + frac_tu * x_co_u_CDCA * hep_extr_uCDCA ;
li_co_t_DCA=  x_co_t_DCA * hep_extr_cDCA + frac_tu * x_co_u_DCA * hep_extr_uDCA ;
li_co_t_UDCA=  x_co_t_UDCA * hep_extr_cUDCA + frac_tu * x_co_u_UDCA * hep_extr_uUDCA ;
li_co_t_LCA=  x_co_t_LCA * hep_extr_cLCA + frac_tu * x_co_u_LCA * hep_extr_uLCA ;
li_co_t_LCAs=  x_co_t_LCAs * hep_extr_cLCAs + frac_tu * x_co_u_LCAs * hep_extr_uLCAs ;
li_co_t_o=  x_co_t_o * hep_extr_co + frac_tu * x_co_u_o * hep_extr_uo ;
li_co_t_tr=  x_co_t_tr * hep_extr_ctr + frac_tu * x_co_u_tr * hep_extr_utr ;
li_co_g_CA=  x_co_g_CA * hep_extr_cCA + frac_gu * x_co_u_CA * hep_extr_uCA ;
li_co_g_CDCA=  x_co_g_CDCA * hep_extr_cCDCA + frac_gu * x_co_u_CDCA * hep_extr_uCDCA ;
li_co_g_DCA=  x_co_g_DCA * hep_extr_cDCA + frac_gu * x_co_u_DCA * hep_extr_uDCA ;
li_co_g_UDCA=  x_co_g_UDCA * hep_extr_cUDCA + frac_gu * x_co_u_UDCA * hep_extr_uUDCA ;
li_co_g_LCA=  x_co_g_LCA * hep_extr_cLCA + frac_gu * x_co_u_LCA * hep_extr_uLCA ;
li_co_g_LCAs=  x_co_g_LCAs * hep_extr_cLCAs + frac_gu * x_co_u_LCAs * hep_extr_uLCAs ;
li_co_g_o=  x_co_g_o * hep_extr_co + frac_gu * x_co_u_o * hep_extr_uo ;
li_co_g_tr=  x_co_g_tr * hep_extr_ctr + frac_gu * x_co_u_tr * hep_extr_utr ;

% (biotransformations) 
li_biotr_out_t_CA= 0.0; 
li_biotr_in_t_CA= 0.0; 
li_biotr_out_t_CDCA= 0.0; 
li_biotr_in_t_CDCA= 0.0; 
li_biotr_out_t_DCA= 0.0; 
li_biotr_in_t_DCA= 0.0; 
li_biotr_out_t_UDCA= 0.0; 
li_biotr_in_t_UDCA= 0.0; 
li_biotr_out_t_LCA= 0.0; 
li_biotr_in_t_LCA= 0.0; 
li_biotr_out_t_LCAs= 0.0; 
li_biotr_in_t_LCAs= 0.0; 
li_biotr_out_t_o= 0.0; 
li_biotr_in_t_o= 0.0; 
li_biotr_out_t_tr= 0.0; 
li_biotr_in_t_tr= 0.0; 
li_biotr_out_g_CA= 0.0; 
li_biotr_in_g_CA= 0.0; 
li_biotr_out_g_CDCA= 0.0; 
li_biotr_in_g_CDCA= 0.0; 
li_biotr_out_g_DCA= 0.0; 
li_biotr_in_g_DCA= 0.0; 
li_biotr_out_g_UDCA= 0.0; 
li_biotr_in_g_UDCA= 0.0; 
li_biotr_out_g_LCA= 0.0; 
li_biotr_in_g_LCA= 0.0; 
li_biotr_out_g_LCAs= 0.0; 
li_biotr_in_g_LCAs= 0.0; 
li_biotr_out_g_o= 0.0; 
li_biotr_in_g_o= 0.0; 
li_biotr_out_g_tr= 0.0; 
li_biotr_in_g_tr= 0.0; 
li_biotr_out_t_LCA= li_biotr_out_t_LCA+ biotr_li_5_6* li_t_LCA; 
li_biotr_in_t_LCAs= li_biotr_in_t_LCAs+ biotr_li_5_6* li_t_LCA; 
li_biotr_out_g_LCA= li_biotr_out_g_LCA+ biotr_li_5_6* li_g_LCA; 
li_biotr_in_g_LCAs= li_biotr_in_g_LCAs+ biotr_li_5_6* li_g_LCA; 

% D.1  ODE : Liver 
dx_li_t_CA = + li_x_t_CA+ li_si_t_CA+ li_co_t_CA+ li_pl_t_CA- x_li_t_CA- x_li_t_CA_toplasma- li_biotr_out_t_CA+ li_biotr_in_t_CA;
dx_li_t_CDCA = + li_x_t_CDCA+ li_si_t_CDCA+ li_co_t_CDCA+ li_pl_t_CDCA- x_li_t_CDCA- x_li_t_CDCA_toplasma- li_biotr_out_t_CDCA+ li_biotr_in_t_CDCA;
dx_li_t_DCA = + li_x_t_DCA+ li_si_t_DCA+ li_co_t_DCA+ li_pl_t_DCA- x_li_t_DCA- x_li_t_DCA_toplasma- li_biotr_out_t_DCA+ li_biotr_in_t_DCA;
dx_li_t_UDCA = + li_x_t_UDCA+ li_si_t_UDCA+ li_co_t_UDCA+ li_pl_t_UDCA- x_li_t_UDCA- x_li_t_UDCA_toplasma- li_biotr_out_t_UDCA+ li_biotr_in_t_UDCA;
dx_li_t_LCA = + li_x_t_LCA+ li_si_t_LCA+ li_co_t_LCA+ li_pl_t_LCA- x_li_t_LCA- x_li_t_LCA_toplasma- li_biotr_out_t_LCA+ li_biotr_in_t_LCA;
dx_li_t_LCAs = + li_x_t_LCAs+ li_si_t_LCAs+ li_co_t_LCAs+ li_pl_t_LCAs- x_li_t_LCAs- x_li_t_LCAs_toplasma- li_biotr_out_t_LCAs+ li_biotr_in_t_LCAs;
dx_li_t_o = + li_x_t_o+ li_si_t_o+ li_co_t_o+ li_pl_t_o- x_li_t_o- x_li_t_o_toplasma- li_biotr_out_t_o+ li_biotr_in_t_o;
dx_li_t_tr = + li_x_t_tr+ li_si_t_tr+ li_co_t_tr+ li_pl_t_tr- x_li_t_tr- x_li_t_tr_toplasma- li_biotr_out_t_tr+ li_biotr_in_t_tr;
dx_li_g_CA = + li_x_g_CA+ li_si_g_CA+ li_co_g_CA+ li_pl_g_CA- x_li_g_CA- x_li_g_CA_toplasma- li_biotr_out_g_CA+ li_biotr_in_g_CA;
dx_li_g_CDCA = + li_x_g_CDCA+ li_si_g_CDCA+ li_co_g_CDCA+ li_pl_g_CDCA- x_li_g_CDCA- x_li_g_CDCA_toplasma- li_biotr_out_g_CDCA+ li_biotr_in_g_CDCA;
dx_li_g_DCA = + li_x_g_DCA+ li_si_g_DCA+ li_co_g_DCA+ li_pl_g_DCA- x_li_g_DCA- x_li_g_DCA_toplasma- li_biotr_out_g_DCA+ li_biotr_in_g_DCA;
dx_li_g_UDCA = + li_x_g_UDCA+ li_si_g_UDCA+ li_co_g_UDCA+ li_pl_g_UDCA- x_li_g_UDCA- x_li_g_UDCA_toplasma- li_biotr_out_g_UDCA+ li_biotr_in_g_UDCA;
dx_li_g_LCA = + li_x_g_LCA+ li_si_g_LCA+ li_co_g_LCA+ li_pl_g_LCA- x_li_g_LCA- x_li_g_LCA_toplasma- li_biotr_out_g_LCA+ li_biotr_in_g_LCA;
dx_li_g_LCAs = + li_x_g_LCAs+ li_si_g_LCAs+ li_co_g_LCAs+ li_pl_g_LCAs- x_li_g_LCAs- x_li_g_LCAs_toplasma- li_biotr_out_g_LCAs+ li_biotr_in_g_LCAs;
dx_li_g_o = + li_x_g_o+ li_si_g_o+ li_co_g_o+ li_pl_g_o- x_li_g_o- x_li_g_o_toplasma- li_biotr_out_g_o+ li_biotr_in_g_o;
dx_li_g_tr = + li_x_g_tr+ li_si_g_tr+ li_co_g_tr+ li_pl_g_tr- x_li_g_tr- x_li_g_tr_toplasma- li_biotr_out_g_tr+ li_biotr_in_g_tr;
dx_li_u_CA = 0;
 dx_li_u_CDCA = 0;
 dx_li_u_DCA = 0;
 dx_li_u_UDCA = 0;
 dx_li_u_LCA = 0;
 dx_li_u_LCAs = 0;
 dx_li_u_o = 0;
 dx_li_u_tr = 0;
 
% D.2  ODE : Gallbladder 
dx_gb_t_CA = + gb_li_t_CA- x_gb_t_CA;
dx_gb_t_CDCA = + gb_li_t_CDCA- x_gb_t_CDCA;
dx_gb_t_DCA = + gb_li_t_DCA- x_gb_t_DCA;
dx_gb_t_UDCA = + gb_li_t_UDCA- x_gb_t_UDCA;
dx_gb_t_LCA = + gb_li_t_LCA- x_gb_t_LCA;
dx_gb_t_LCAs = + gb_li_t_LCAs- x_gb_t_LCAs;
dx_gb_t_o = + gb_li_t_o- x_gb_t_o;
dx_gb_t_tr = + gb_li_t_tr- x_gb_t_tr;
dx_gb_g_CA = + gb_li_g_CA- x_gb_g_CA;
dx_gb_g_CDCA = + gb_li_g_CDCA- x_gb_g_CDCA;
dx_gb_g_DCA = + gb_li_g_DCA- x_gb_g_DCA;
dx_gb_g_UDCA = + gb_li_g_UDCA- x_gb_g_UDCA;
dx_gb_g_LCA = + gb_li_g_LCA- x_gb_g_LCA;
dx_gb_g_LCAs = + gb_li_g_LCAs- x_gb_g_LCAs;
dx_gb_g_o = + gb_li_g_o- x_gb_g_o;
dx_gb_g_tr = + gb_li_g_tr- x_gb_g_tr;
dx_gb_u_CA = 0;
 dx_gb_u_CDCA = 0;
 dx_gb_u_DCA = 0;
 dx_gb_u_UDCA = 0;
 dx_gb_u_LCA = 0;
 dx_gb_u_LCAs = 0;
 dx_gb_u_o = 0;
 dx_gb_u_tr = 0;
 

% D.3  ODE : Small intestines 
dx_si1_u_CA = + si1_li_u_CA+ si1_gb_u_CA- si_trans_out_u_CA_1+si1_ut_CA+si1_ug_CA- si1_pu_u_CA;
dx_si2_u_CA = + si2_li_u_CA+ si2_gb_u_CA- si_trans_out_u_CA_2+ si_trans_in_u_CA_2+si2_ut_CA+si2_ug_CA- si2_pu_u_CA;
dx_si3_u_CA = + si3_li_u_CA+ si3_gb_u_CA- si_trans_out_u_CA_3+ si_trans_in_u_CA_3+si3_ut_CA+si3_ug_CA- si3_pu_u_CA;
dx_si4_u_CA = + si4_li_u_CA+ si4_gb_u_CA- si_trans_out_u_CA_4+ si_trans_in_u_CA_4+si4_ut_CA+si4_ug_CA- si4_pu_u_CA;
dx_si5_u_CA = + si5_li_u_CA+ si5_gb_u_CA- si_trans_out_u_CA_5+ si_trans_in_u_CA_5+si5_ut_CA+si5_ug_CA- si5_pu_u_CA;
dx_si6_u_CA = + si6_li_u_CA+ si6_gb_u_CA- si_trans_out_u_CA_6+ si_trans_in_u_CA_6+si6_ut_CA+si6_ug_CA- si6_pu_u_CA;
dx_si7_u_CA = + si7_li_u_CA+ si7_gb_u_CA- si_trans_out_u_CA_7+ si_trans_in_u_CA_7+si7_ut_CA+si7_ug_CA- si7_pu_u_CA;
dx_si8_u_CA = + si8_li_u_CA+ si8_gb_u_CA- si_trans_out_u_CA_8+ si_trans_in_u_CA_8+si8_ut_CA+si8_ug_CA- si8_pu_u_CA;
dx_si9_u_CA = + si9_li_u_CA+ si9_gb_u_CA- si_trans_out_u_CA_9+ si_trans_in_u_CA_9+si9_ut_CA+si9_ug_CA- si9_au_u_CA- si9_pu_u_CA;
dx_si10_u_CA = + si10_li_u_CA+ si10_gb_u_CA- si_trans_out_u_CA_10+ si_trans_in_u_CA_10+si10_ut_CA+si10_ug_CA- si10_au_u_CA- si10_pu_u_CA;
dx_si1_u_CDCA = + si1_li_u_CDCA+ si1_gb_u_CDCA- si_trans_out_u_CDCA_1+si1_ut_CDCA+si1_ug_CDCA- si1_pu_u_CDCA;
dx_si2_u_CDCA = + si2_li_u_CDCA+ si2_gb_u_CDCA- si_trans_out_u_CDCA_2+ si_trans_in_u_CDCA_2+si2_ut_CDCA+si2_ug_CDCA- si2_pu_u_CDCA;
dx_si3_u_CDCA = + si3_li_u_CDCA+ si3_gb_u_CDCA- si_trans_out_u_CDCA_3+ si_trans_in_u_CDCA_3+si3_ut_CDCA+si3_ug_CDCA- si3_pu_u_CDCA;
dx_si4_u_CDCA = + si4_li_u_CDCA+ si4_gb_u_CDCA- si_trans_out_u_CDCA_4+ si_trans_in_u_CDCA_4+si4_ut_CDCA+si4_ug_CDCA- si4_pu_u_CDCA;
dx_si5_u_CDCA = + si5_li_u_CDCA+ si5_gb_u_CDCA- si_trans_out_u_CDCA_5+ si_trans_in_u_CDCA_5+si5_ut_CDCA+si5_ug_CDCA- si5_pu_u_CDCA;
dx_si6_u_CDCA = + si6_li_u_CDCA+ si6_gb_u_CDCA- si_trans_out_u_CDCA_6+ si_trans_in_u_CDCA_6+si6_ut_CDCA+si6_ug_CDCA- si6_pu_u_CDCA;
dx_si7_u_CDCA = + si7_li_u_CDCA+ si7_gb_u_CDCA- si_trans_out_u_CDCA_7+ si_trans_in_u_CDCA_7+si7_ut_CDCA+si7_ug_CDCA- si7_pu_u_CDCA;
dx_si8_u_CDCA = + si8_li_u_CDCA+ si8_gb_u_CDCA- si_trans_out_u_CDCA_8+ si_trans_in_u_CDCA_8+si8_ut_CDCA+si8_ug_CDCA- si8_pu_u_CDCA;
dx_si9_u_CDCA = + si9_li_u_CDCA+ si9_gb_u_CDCA- si_trans_out_u_CDCA_9+ si_trans_in_u_CDCA_9+si9_ut_CDCA+si9_ug_CDCA- si9_au_u_CDCA- si9_pu_u_CDCA;
dx_si10_u_CDCA = + si10_li_u_CDCA+ si10_gb_u_CDCA- si_trans_out_u_CDCA_10+ si_trans_in_u_CDCA_10+si10_ut_CDCA+si10_ug_CDCA- si10_au_u_CDCA- si10_pu_u_CDCA;
dx_si1_u_DCA = + si1_li_u_DCA+ si1_gb_u_DCA- si_trans_out_u_DCA_1+si1_ut_DCA+si1_ug_DCA- si1_pu_u_DCA;
dx_si2_u_DCA = + si2_li_u_DCA+ si2_gb_u_DCA- si_trans_out_u_DCA_2+ si_trans_in_u_DCA_2+si2_ut_DCA+si2_ug_DCA- si2_pu_u_DCA;
dx_si3_u_DCA = + si3_li_u_DCA+ si3_gb_u_DCA- si_trans_out_u_DCA_3+ si_trans_in_u_DCA_3+si3_ut_DCA+si3_ug_DCA- si3_pu_u_DCA;
dx_si4_u_DCA = + si4_li_u_DCA+ si4_gb_u_DCA- si_trans_out_u_DCA_4+ si_trans_in_u_DCA_4+si4_ut_DCA+si4_ug_DCA- si4_pu_u_DCA;
dx_si5_u_DCA = + si5_li_u_DCA+ si5_gb_u_DCA- si_trans_out_u_DCA_5+ si_trans_in_u_DCA_5+si5_ut_DCA+si5_ug_DCA- si5_pu_u_DCA;
dx_si6_u_DCA = + si6_li_u_DCA+ si6_gb_u_DCA- si_trans_out_u_DCA_6+ si_trans_in_u_DCA_6+si6_ut_DCA+si6_ug_DCA- si6_pu_u_DCA;
dx_si7_u_DCA = + si7_li_u_DCA+ si7_gb_u_DCA- si_trans_out_u_DCA_7+ si_trans_in_u_DCA_7+si7_ut_DCA+si7_ug_DCA- si7_pu_u_DCA;
dx_si8_u_DCA = + si8_li_u_DCA+ si8_gb_u_DCA- si_trans_out_u_DCA_8+ si_trans_in_u_DCA_8+si8_ut_DCA+si8_ug_DCA- si8_pu_u_DCA;
dx_si9_u_DCA = + si9_li_u_DCA+ si9_gb_u_DCA- si_trans_out_u_DCA_9+ si_trans_in_u_DCA_9+si9_ut_DCA+si9_ug_DCA- si9_au_u_DCA- si9_pu_u_DCA;
dx_si10_u_DCA = + si10_li_u_DCA+ si10_gb_u_DCA- si_trans_out_u_DCA_10+ si_trans_in_u_DCA_10+si10_ut_DCA+si10_ug_DCA- si10_au_u_DCA- si10_pu_u_DCA;
dx_si1_u_UDCA = + si1_li_u_UDCA+ si1_gb_u_UDCA- si_trans_out_u_UDCA_1+si1_ut_UDCA+si1_ug_UDCA- si1_pu_u_UDCA;
dx_si2_u_UDCA = + si2_li_u_UDCA+ si2_gb_u_UDCA- si_trans_out_u_UDCA_2+ si_trans_in_u_UDCA_2+si2_ut_UDCA+si2_ug_UDCA- si2_pu_u_UDCA;
dx_si3_u_UDCA = + si3_li_u_UDCA+ si3_gb_u_UDCA- si_trans_out_u_UDCA_3+ si_trans_in_u_UDCA_3+si3_ut_UDCA+si3_ug_UDCA- si3_pu_u_UDCA;
dx_si4_u_UDCA = + si4_li_u_UDCA+ si4_gb_u_UDCA- si_trans_out_u_UDCA_4+ si_trans_in_u_UDCA_4+si4_ut_UDCA+si4_ug_UDCA- si4_pu_u_UDCA;
dx_si5_u_UDCA = + si5_li_u_UDCA+ si5_gb_u_UDCA- si_trans_out_u_UDCA_5+ si_trans_in_u_UDCA_5+si5_ut_UDCA+si5_ug_UDCA- si5_pu_u_UDCA;
dx_si6_u_UDCA = + si6_li_u_UDCA+ si6_gb_u_UDCA- si_trans_out_u_UDCA_6+ si_trans_in_u_UDCA_6+si6_ut_UDCA+si6_ug_UDCA- si6_pu_u_UDCA;
dx_si7_u_UDCA = + si7_li_u_UDCA+ si7_gb_u_UDCA- si_trans_out_u_UDCA_7+ si_trans_in_u_UDCA_7+si7_ut_UDCA+si7_ug_UDCA- si7_pu_u_UDCA;
dx_si8_u_UDCA = + si8_li_u_UDCA+ si8_gb_u_UDCA- si_trans_out_u_UDCA_8+ si_trans_in_u_UDCA_8+si8_ut_UDCA+si8_ug_UDCA- si8_pu_u_UDCA;
dx_si9_u_UDCA = + si9_li_u_UDCA+ si9_gb_u_UDCA- si_trans_out_u_UDCA_9+ si_trans_in_u_UDCA_9+si9_ut_UDCA+si9_ug_UDCA- si9_au_u_UDCA- si9_pu_u_UDCA;
dx_si10_u_UDCA = + si10_li_u_UDCA+ si10_gb_u_UDCA- si_trans_out_u_UDCA_10+ si_trans_in_u_UDCA_10+si10_ut_UDCA+si10_ug_UDCA- si10_au_u_UDCA- si10_pu_u_UDCA;
dx_si1_u_LCA = + si1_li_u_LCA+ si1_gb_u_LCA- si_trans_out_u_LCA_1+si1_ut_LCA+si1_ug_LCA- si1_pu_u_LCA;
dx_si2_u_LCA = + si2_li_u_LCA+ si2_gb_u_LCA- si_trans_out_u_LCA_2+ si_trans_in_u_LCA_2+si2_ut_LCA+si2_ug_LCA- si2_pu_u_LCA;
dx_si3_u_LCA = + si3_li_u_LCA+ si3_gb_u_LCA- si_trans_out_u_LCA_3+ si_trans_in_u_LCA_3+si3_ut_LCA+si3_ug_LCA- si3_pu_u_LCA;
dx_si4_u_LCA = + si4_li_u_LCA+ si4_gb_u_LCA- si_trans_out_u_LCA_4+ si_trans_in_u_LCA_4+si4_ut_LCA+si4_ug_LCA- si4_pu_u_LCA;
dx_si5_u_LCA = + si5_li_u_LCA+ si5_gb_u_LCA- si_trans_out_u_LCA_5+ si_trans_in_u_LCA_5+si5_ut_LCA+si5_ug_LCA- si5_pu_u_LCA;
dx_si6_u_LCA = + si6_li_u_LCA+ si6_gb_u_LCA- si_trans_out_u_LCA_6+ si_trans_in_u_LCA_6+si6_ut_LCA+si6_ug_LCA- si6_pu_u_LCA;
dx_si7_u_LCA = + si7_li_u_LCA+ si7_gb_u_LCA- si_trans_out_u_LCA_7+ si_trans_in_u_LCA_7+si7_ut_LCA+si7_ug_LCA- si7_pu_u_LCA;
dx_si8_u_LCA = + si8_li_u_LCA+ si8_gb_u_LCA- si_trans_out_u_LCA_8+ si_trans_in_u_LCA_8+si8_ut_LCA+si8_ug_LCA- si8_pu_u_LCA;
dx_si9_u_LCA = + si9_li_u_LCA+ si9_gb_u_LCA- si_trans_out_u_LCA_9+ si_trans_in_u_LCA_9+si9_ut_LCA+si9_ug_LCA- si9_au_u_LCA- si9_pu_u_LCA;
dx_si10_u_LCA = + si10_li_u_LCA+ si10_gb_u_LCA- si_trans_out_u_LCA_10+ si_trans_in_u_LCA_10+si10_ut_LCA+si10_ug_LCA- si10_au_u_LCA- si10_pu_u_LCA;
dx_si1_u_LCAs = + si1_li_u_LCAs+ si1_gb_u_LCAs- si_trans_out_u_LCAs_1+si1_ut_LCAs+si1_ug_LCAs- si1_pu_u_LCAs;
dx_si2_u_LCAs = + si2_li_u_LCAs+ si2_gb_u_LCAs- si_trans_out_u_LCAs_2+ si_trans_in_u_LCAs_2+si2_ut_LCAs+si2_ug_LCAs- si2_pu_u_LCAs;
dx_si3_u_LCAs = + si3_li_u_LCAs+ si3_gb_u_LCAs- si_trans_out_u_LCAs_3+ si_trans_in_u_LCAs_3+si3_ut_LCAs+si3_ug_LCAs- si3_pu_u_LCAs;
dx_si4_u_LCAs = + si4_li_u_LCAs+ si4_gb_u_LCAs- si_trans_out_u_LCAs_4+ si_trans_in_u_LCAs_4+si4_ut_LCAs+si4_ug_LCAs- si4_pu_u_LCAs;
dx_si5_u_LCAs = + si5_li_u_LCAs+ si5_gb_u_LCAs- si_trans_out_u_LCAs_5+ si_trans_in_u_LCAs_5+si5_ut_LCAs+si5_ug_LCAs- si5_pu_u_LCAs;
dx_si6_u_LCAs = + si6_li_u_LCAs+ si6_gb_u_LCAs- si_trans_out_u_LCAs_6+ si_trans_in_u_LCAs_6+si6_ut_LCAs+si6_ug_LCAs- si6_pu_u_LCAs;
dx_si7_u_LCAs = + si7_li_u_LCAs+ si7_gb_u_LCAs- si_trans_out_u_LCAs_7+ si_trans_in_u_LCAs_7+si7_ut_LCAs+si7_ug_LCAs- si7_pu_u_LCAs;
dx_si8_u_LCAs = + si8_li_u_LCAs+ si8_gb_u_LCAs- si_trans_out_u_LCAs_8+ si_trans_in_u_LCAs_8+si8_ut_LCAs+si8_ug_LCAs- si8_pu_u_LCAs;
dx_si9_u_LCAs = + si9_li_u_LCAs+ si9_gb_u_LCAs- si_trans_out_u_LCAs_9+ si_trans_in_u_LCAs_9+si9_ut_LCAs+si9_ug_LCAs- si9_au_u_LCAs- si9_pu_u_LCAs;
dx_si10_u_LCAs = + si10_li_u_LCAs+ si10_gb_u_LCAs- si_trans_out_u_LCAs_10+ si_trans_in_u_LCAs_10+si10_ut_LCAs+si10_ug_LCAs- si10_au_u_LCAs- si10_pu_u_LCAs;
dx_si1_u_o = + si1_li_u_o+ si1_gb_u_o- si_trans_out_u_o_1+si1_ut_o+si1_ug_o- si1_pu_u_o;
dx_si2_u_o = + si2_li_u_o+ si2_gb_u_o- si_trans_out_u_o_2+ si_trans_in_u_o_2+si2_ut_o+si2_ug_o- si2_pu_u_o;
dx_si3_u_o = + si3_li_u_o+ si3_gb_u_o- si_trans_out_u_o_3+ si_trans_in_u_o_3+si3_ut_o+si3_ug_o- si3_pu_u_o;
dx_si4_u_o = + si4_li_u_o+ si4_gb_u_o- si_trans_out_u_o_4+ si_trans_in_u_o_4+si4_ut_o+si4_ug_o- si4_pu_u_o;
dx_si5_u_o = + si5_li_u_o+ si5_gb_u_o- si_trans_out_u_o_5+ si_trans_in_u_o_5+si5_ut_o+si5_ug_o- si5_pu_u_o;
dx_si6_u_o = + si6_li_u_o+ si6_gb_u_o- si_trans_out_u_o_6+ si_trans_in_u_o_6+si6_ut_o+si6_ug_o- si6_pu_u_o;
dx_si7_u_o = + si7_li_u_o+ si7_gb_u_o- si_trans_out_u_o_7+ si_trans_in_u_o_7+si7_ut_o+si7_ug_o- si7_pu_u_o;
dx_si8_u_o = + si8_li_u_o+ si8_gb_u_o- si_trans_out_u_o_8+ si_trans_in_u_o_8+si8_ut_o+si8_ug_o- si8_pu_u_o;
dx_si9_u_o = + si9_li_u_o+ si9_gb_u_o- si_trans_out_u_o_9+ si_trans_in_u_o_9+si9_ut_o+si9_ug_o- si9_au_u_o- si9_pu_u_o;
dx_si10_u_o = + si10_li_u_o+ si10_gb_u_o- si_trans_out_u_o_10+ si_trans_in_u_o_10+si10_ut_o+si10_ug_o- si10_au_u_o- si10_pu_u_o;
dx_si1_u_tr = + si1_li_u_tr+ si1_gb_u_tr- si_trans_out_u_tr_1+si1_ut_tr+si1_ug_tr- si1_pu_u_tr;
dx_si2_u_tr = + si2_li_u_tr+ si2_gb_u_tr- si_trans_out_u_tr_2+ si_trans_in_u_tr_2+si2_ut_tr+si2_ug_tr- si2_pu_u_tr;
dx_si3_u_tr = + si3_li_u_tr+ si3_gb_u_tr- si_trans_out_u_tr_3+ si_trans_in_u_tr_3+si3_ut_tr+si3_ug_tr- si3_pu_u_tr;
dx_si4_u_tr = + si4_li_u_tr+ si4_gb_u_tr- si_trans_out_u_tr_4+ si_trans_in_u_tr_4+si4_ut_tr+si4_ug_tr- si4_pu_u_tr;
dx_si5_u_tr = + si5_li_u_tr+ si5_gb_u_tr- si_trans_out_u_tr_5+ si_trans_in_u_tr_5+si5_ut_tr+si5_ug_tr- si5_pu_u_tr;
dx_si6_u_tr = + si6_li_u_tr+ si6_gb_u_tr- si_trans_out_u_tr_6+ si_trans_in_u_tr_6+si6_ut_tr+si6_ug_tr- si6_pu_u_tr;
dx_si7_u_tr = + si7_li_u_tr+ si7_gb_u_tr- si_trans_out_u_tr_7+ si_trans_in_u_tr_7+si7_ut_tr+si7_ug_tr- si7_pu_u_tr;
dx_si8_u_tr = + si8_li_u_tr+ si8_gb_u_tr- si_trans_out_u_tr_8+ si_trans_in_u_tr_8+si8_ut_tr+si8_ug_tr- si8_pu_u_tr;
dx_si9_u_tr = + si9_li_u_tr+ si9_gb_u_tr- si_trans_out_u_tr_9+ si_trans_in_u_tr_9+si9_ut_tr+si9_ug_tr- si9_au_u_tr- si9_pu_u_tr;
dx_si10_u_tr = + si10_li_u_tr+ si10_gb_u_tr- si_trans_out_u_tr_10+ si_trans_in_u_tr_10+si10_ut_tr+si10_ug_tr- si10_au_u_tr- si10_pu_u_tr;
dx_si1_t_CA = + si1_li_t_CA+ si1_gb_t_CA- si_trans_out_t_CA_1- si1_ut_CA- si1_pu_t_CA;
dx_si2_t_CA = + si2_li_t_CA+ si2_gb_t_CA- si_trans_out_t_CA_2+ si_trans_in_t_CA_2- si2_ut_CA- si2_pu_t_CA;
dx_si3_t_CA = + si3_li_t_CA+ si3_gb_t_CA- si_trans_out_t_CA_3+ si_trans_in_t_CA_3- si3_ut_CA- si3_pu_t_CA;
dx_si4_t_CA = + si4_li_t_CA+ si4_gb_t_CA- si_trans_out_t_CA_4+ si_trans_in_t_CA_4- si4_ut_CA- si4_pu_t_CA;
dx_si5_t_CA = + si5_li_t_CA+ si5_gb_t_CA- si_trans_out_t_CA_5+ si_trans_in_t_CA_5- si5_ut_CA- si5_pu_t_CA;
dx_si6_t_CA = + si6_li_t_CA+ si6_gb_t_CA- si_trans_out_t_CA_6+ si_trans_in_t_CA_6- si6_ut_CA- si6_pu_t_CA;
dx_si7_t_CA = + si7_li_t_CA+ si7_gb_t_CA- si_trans_out_t_CA_7+ si_trans_in_t_CA_7- si7_ut_CA- si7_pu_t_CA;
dx_si8_t_CA = + si8_li_t_CA+ si8_gb_t_CA- si_trans_out_t_CA_8+ si_trans_in_t_CA_8- si8_ut_CA- si8_pu_t_CA;
dx_si9_t_CA = + si9_li_t_CA+ si9_gb_t_CA- si_trans_out_t_CA_9+ si_trans_in_t_CA_9- si9_ut_CA- si9_au_t_CA- si9_pu_t_CA;
dx_si10_t_CA = + si10_li_t_CA+ si10_gb_t_CA- si_trans_out_t_CA_10+ si_trans_in_t_CA_10- si10_ut_CA- si10_au_t_CA- si10_pu_t_CA;
dx_si1_t_CDCA = + si1_li_t_CDCA+ si1_gb_t_CDCA- si_trans_out_t_CDCA_1- si1_ut_CDCA- si1_pu_t_CDCA;
dx_si2_t_CDCA = + si2_li_t_CDCA+ si2_gb_t_CDCA- si_trans_out_t_CDCA_2+ si_trans_in_t_CDCA_2- si2_ut_CDCA- si2_pu_t_CDCA;
dx_si3_t_CDCA = + si3_li_t_CDCA+ si3_gb_t_CDCA- si_trans_out_t_CDCA_3+ si_trans_in_t_CDCA_3- si3_ut_CDCA- si3_pu_t_CDCA;
dx_si4_t_CDCA = + si4_li_t_CDCA+ si4_gb_t_CDCA- si_trans_out_t_CDCA_4+ si_trans_in_t_CDCA_4- si4_ut_CDCA- si4_pu_t_CDCA;
dx_si5_t_CDCA = + si5_li_t_CDCA+ si5_gb_t_CDCA- si_trans_out_t_CDCA_5+ si_trans_in_t_CDCA_5- si5_ut_CDCA- si5_pu_t_CDCA;
dx_si6_t_CDCA = + si6_li_t_CDCA+ si6_gb_t_CDCA- si_trans_out_t_CDCA_6+ si_trans_in_t_CDCA_6- si6_ut_CDCA- si6_pu_t_CDCA;
dx_si7_t_CDCA = + si7_li_t_CDCA+ si7_gb_t_CDCA- si_trans_out_t_CDCA_7+ si_trans_in_t_CDCA_7- si7_ut_CDCA- si7_pu_t_CDCA;
dx_si8_t_CDCA = + si8_li_t_CDCA+ si8_gb_t_CDCA- si_trans_out_t_CDCA_8+ si_trans_in_t_CDCA_8- si8_ut_CDCA- si8_pu_t_CDCA;
dx_si9_t_CDCA = + si9_li_t_CDCA+ si9_gb_t_CDCA- si_trans_out_t_CDCA_9+ si_trans_in_t_CDCA_9- si9_ut_CDCA- si9_au_t_CDCA- si9_pu_t_CDCA;
dx_si10_t_CDCA = + si10_li_t_CDCA+ si10_gb_t_CDCA- si_trans_out_t_CDCA_10+ si_trans_in_t_CDCA_10- si10_ut_CDCA- si10_au_t_CDCA- si10_pu_t_CDCA;
dx_si1_t_DCA = + si1_li_t_DCA+ si1_gb_t_DCA- si_trans_out_t_DCA_1- si1_ut_DCA- si1_pu_t_DCA;
dx_si2_t_DCA = + si2_li_t_DCA+ si2_gb_t_DCA- si_trans_out_t_DCA_2+ si_trans_in_t_DCA_2- si2_ut_DCA- si2_pu_t_DCA;
dx_si3_t_DCA = + si3_li_t_DCA+ si3_gb_t_DCA- si_trans_out_t_DCA_3+ si_trans_in_t_DCA_3- si3_ut_DCA- si3_pu_t_DCA;
dx_si4_t_DCA = + si4_li_t_DCA+ si4_gb_t_DCA- si_trans_out_t_DCA_4+ si_trans_in_t_DCA_4- si4_ut_DCA- si4_pu_t_DCA;
dx_si5_t_DCA = + si5_li_t_DCA+ si5_gb_t_DCA- si_trans_out_t_DCA_5+ si_trans_in_t_DCA_5- si5_ut_DCA- si5_pu_t_DCA;
dx_si6_t_DCA = + si6_li_t_DCA+ si6_gb_t_DCA- si_trans_out_t_DCA_6+ si_trans_in_t_DCA_6- si6_ut_DCA- si6_pu_t_DCA;
dx_si7_t_DCA = + si7_li_t_DCA+ si7_gb_t_DCA- si_trans_out_t_DCA_7+ si_trans_in_t_DCA_7- si7_ut_DCA- si7_pu_t_DCA;
dx_si8_t_DCA = + si8_li_t_DCA+ si8_gb_t_DCA- si_trans_out_t_DCA_8+ si_trans_in_t_DCA_8- si8_ut_DCA- si8_pu_t_DCA;
dx_si9_t_DCA = + si9_li_t_DCA+ si9_gb_t_DCA- si_trans_out_t_DCA_9+ si_trans_in_t_DCA_9- si9_ut_DCA- si9_au_t_DCA- si9_pu_t_DCA;
dx_si10_t_DCA = + si10_li_t_DCA+ si10_gb_t_DCA- si_trans_out_t_DCA_10+ si_trans_in_t_DCA_10- si10_ut_DCA- si10_au_t_DCA- si10_pu_t_DCA;
dx_si1_t_UDCA = + si1_li_t_UDCA+ si1_gb_t_UDCA- si_trans_out_t_UDCA_1- si1_ut_UDCA- si1_pu_t_UDCA;
dx_si2_t_UDCA = + si2_li_t_UDCA+ si2_gb_t_UDCA- si_trans_out_t_UDCA_2+ si_trans_in_t_UDCA_2- si2_ut_UDCA- si2_pu_t_UDCA;
dx_si3_t_UDCA = + si3_li_t_UDCA+ si3_gb_t_UDCA- si_trans_out_t_UDCA_3+ si_trans_in_t_UDCA_3- si3_ut_UDCA- si3_pu_t_UDCA;
dx_si4_t_UDCA = + si4_li_t_UDCA+ si4_gb_t_UDCA- si_trans_out_t_UDCA_4+ si_trans_in_t_UDCA_4- si4_ut_UDCA- si4_pu_t_UDCA;
dx_si5_t_UDCA = + si5_li_t_UDCA+ si5_gb_t_UDCA- si_trans_out_t_UDCA_5+ si_trans_in_t_UDCA_5- si5_ut_UDCA- si5_pu_t_UDCA;
dx_si6_t_UDCA = + si6_li_t_UDCA+ si6_gb_t_UDCA- si_trans_out_t_UDCA_6+ si_trans_in_t_UDCA_6- si6_ut_UDCA- si6_pu_t_UDCA;
dx_si7_t_UDCA = + si7_li_t_UDCA+ si7_gb_t_UDCA- si_trans_out_t_UDCA_7+ si_trans_in_t_UDCA_7- si7_ut_UDCA- si7_pu_t_UDCA;
dx_si8_t_UDCA = + si8_li_t_UDCA+ si8_gb_t_UDCA- si_trans_out_t_UDCA_8+ si_trans_in_t_UDCA_8- si8_ut_UDCA- si8_pu_t_UDCA;
dx_si9_t_UDCA = + si9_li_t_UDCA+ si9_gb_t_UDCA- si_trans_out_t_UDCA_9+ si_trans_in_t_UDCA_9- si9_ut_UDCA- si9_au_t_UDCA- si9_pu_t_UDCA;
dx_si10_t_UDCA = + si10_li_t_UDCA+ si10_gb_t_UDCA- si_trans_out_t_UDCA_10+ si_trans_in_t_UDCA_10- si10_ut_UDCA- si10_au_t_UDCA- si10_pu_t_UDCA;
dx_si1_t_LCA = + si1_li_t_LCA+ si1_gb_t_LCA- si_trans_out_t_LCA_1- si1_ut_LCA- si1_pu_t_LCA;
dx_si2_t_LCA = + si2_li_t_LCA+ si2_gb_t_LCA- si_trans_out_t_LCA_2+ si_trans_in_t_LCA_2- si2_ut_LCA- si2_pu_t_LCA;
dx_si3_t_LCA = + si3_li_t_LCA+ si3_gb_t_LCA- si_trans_out_t_LCA_3+ si_trans_in_t_LCA_3- si3_ut_LCA- si3_pu_t_LCA;
dx_si4_t_LCA = + si4_li_t_LCA+ si4_gb_t_LCA- si_trans_out_t_LCA_4+ si_trans_in_t_LCA_4- si4_ut_LCA- si4_pu_t_LCA;
dx_si5_t_LCA = + si5_li_t_LCA+ si5_gb_t_LCA- si_trans_out_t_LCA_5+ si_trans_in_t_LCA_5- si5_ut_LCA- si5_pu_t_LCA;
dx_si6_t_LCA = + si6_li_t_LCA+ si6_gb_t_LCA- si_trans_out_t_LCA_6+ si_trans_in_t_LCA_6- si6_ut_LCA- si6_pu_t_LCA;
dx_si7_t_LCA = + si7_li_t_LCA+ si7_gb_t_LCA- si_trans_out_t_LCA_7+ si_trans_in_t_LCA_7- si7_ut_LCA- si7_pu_t_LCA;
dx_si8_t_LCA = + si8_li_t_LCA+ si8_gb_t_LCA- si_trans_out_t_LCA_8+ si_trans_in_t_LCA_8- si8_ut_LCA- si8_pu_t_LCA;
dx_si9_t_LCA = + si9_li_t_LCA+ si9_gb_t_LCA- si_trans_out_t_LCA_9+ si_trans_in_t_LCA_9- si9_ut_LCA- si9_au_t_LCA- si9_pu_t_LCA;
dx_si10_t_LCA = + si10_li_t_LCA+ si10_gb_t_LCA- si_trans_out_t_LCA_10+ si_trans_in_t_LCA_10- si10_ut_LCA- si10_au_t_LCA- si10_pu_t_LCA;
dx_si1_t_LCAs = + si1_li_t_LCAs+ si1_gb_t_LCAs- si_trans_out_t_LCAs_1- si1_ut_LCAs- si1_pu_t_LCAs;
dx_si2_t_LCAs = + si2_li_t_LCAs+ si2_gb_t_LCAs- si_trans_out_t_LCAs_2+ si_trans_in_t_LCAs_2- si2_ut_LCAs- si2_pu_t_LCAs;
dx_si3_t_LCAs = + si3_li_t_LCAs+ si3_gb_t_LCAs- si_trans_out_t_LCAs_3+ si_trans_in_t_LCAs_3- si3_ut_LCAs- si3_pu_t_LCAs;
dx_si4_t_LCAs = + si4_li_t_LCAs+ si4_gb_t_LCAs- si_trans_out_t_LCAs_4+ si_trans_in_t_LCAs_4- si4_ut_LCAs- si4_pu_t_LCAs;
dx_si5_t_LCAs = + si5_li_t_LCAs+ si5_gb_t_LCAs- si_trans_out_t_LCAs_5+ si_trans_in_t_LCAs_5- si5_ut_LCAs- si5_pu_t_LCAs;
dx_si6_t_LCAs = + si6_li_t_LCAs+ si6_gb_t_LCAs- si_trans_out_t_LCAs_6+ si_trans_in_t_LCAs_6- si6_ut_LCAs- si6_pu_t_LCAs;
dx_si7_t_LCAs = + si7_li_t_LCAs+ si7_gb_t_LCAs- si_trans_out_t_LCAs_7+ si_trans_in_t_LCAs_7- si7_ut_LCAs- si7_pu_t_LCAs;
dx_si8_t_LCAs = + si8_li_t_LCAs+ si8_gb_t_LCAs- si_trans_out_t_LCAs_8+ si_trans_in_t_LCAs_8- si8_ut_LCAs- si8_pu_t_LCAs;
dx_si9_t_LCAs = + si9_li_t_LCAs+ si9_gb_t_LCAs- si_trans_out_t_LCAs_9+ si_trans_in_t_LCAs_9- si9_ut_LCAs- si9_au_t_LCAs- si9_pu_t_LCAs;
dx_si10_t_LCAs = + si10_li_t_LCAs+ si10_gb_t_LCAs- si_trans_out_t_LCAs_10+ si_trans_in_t_LCAs_10- si10_ut_LCAs- si10_au_t_LCAs- si10_pu_t_LCAs;
dx_si1_t_o = + si1_li_t_o+ si1_gb_t_o- si_trans_out_t_o_1- si1_ut_o- si1_pu_t_o;
dx_si2_t_o = + si2_li_t_o+ si2_gb_t_o- si_trans_out_t_o_2+ si_trans_in_t_o_2- si2_ut_o- si2_pu_t_o;
dx_si3_t_o = + si3_li_t_o+ si3_gb_t_o- si_trans_out_t_o_3+ si_trans_in_t_o_3- si3_ut_o- si3_pu_t_o;
dx_si4_t_o = + si4_li_t_o+ si4_gb_t_o- si_trans_out_t_o_4+ si_trans_in_t_o_4- si4_ut_o- si4_pu_t_o;
dx_si5_t_o = + si5_li_t_o+ si5_gb_t_o- si_trans_out_t_o_5+ si_trans_in_t_o_5- si5_ut_o- si5_pu_t_o;
dx_si6_t_o = + si6_li_t_o+ si6_gb_t_o- si_trans_out_t_o_6+ si_trans_in_t_o_6- si6_ut_o- si6_pu_t_o;
dx_si7_t_o = + si7_li_t_o+ si7_gb_t_o- si_trans_out_t_o_7+ si_trans_in_t_o_7- si7_ut_o- si7_pu_t_o;
dx_si8_t_o = + si8_li_t_o+ si8_gb_t_o- si_trans_out_t_o_8+ si_trans_in_t_o_8- si8_ut_o- si8_pu_t_o;
dx_si9_t_o = + si9_li_t_o+ si9_gb_t_o- si_trans_out_t_o_9+ si_trans_in_t_o_9- si9_ut_o- si9_au_t_o- si9_pu_t_o;
dx_si10_t_o = + si10_li_t_o+ si10_gb_t_o- si_trans_out_t_o_10+ si_trans_in_t_o_10- si10_ut_o- si10_au_t_o- si10_pu_t_o;
dx_si1_t_tr = + si1_li_t_tr+ si1_gb_t_tr- si_trans_out_t_tr_1- si1_ut_tr- si1_pu_t_tr;
dx_si2_t_tr = + si2_li_t_tr+ si2_gb_t_tr- si_trans_out_t_tr_2+ si_trans_in_t_tr_2- si2_ut_tr- si2_pu_t_tr;
dx_si3_t_tr = + si3_li_t_tr+ si3_gb_t_tr- si_trans_out_t_tr_3+ si_trans_in_t_tr_3- si3_ut_tr- si3_pu_t_tr;
dx_si4_t_tr = + si4_li_t_tr+ si4_gb_t_tr- si_trans_out_t_tr_4+ si_trans_in_t_tr_4- si4_ut_tr- si4_pu_t_tr;
dx_si5_t_tr = + si5_li_t_tr+ si5_gb_t_tr- si_trans_out_t_tr_5+ si_trans_in_t_tr_5- si5_ut_tr- si5_pu_t_tr;
dx_si6_t_tr = + si6_li_t_tr+ si6_gb_t_tr- si_trans_out_t_tr_6+ si_trans_in_t_tr_6- si6_ut_tr- si6_pu_t_tr;
dx_si7_t_tr = + si7_li_t_tr+ si7_gb_t_tr- si_trans_out_t_tr_7+ si_trans_in_t_tr_7- si7_ut_tr- si7_pu_t_tr;
dx_si8_t_tr = + si8_li_t_tr+ si8_gb_t_tr- si_trans_out_t_tr_8+ si_trans_in_t_tr_8- si8_ut_tr- si8_pu_t_tr;
dx_si9_t_tr = + si9_li_t_tr+ si9_gb_t_tr- si_trans_out_t_tr_9+ si_trans_in_t_tr_9- si9_ut_tr- si9_au_t_tr- si9_pu_t_tr;
dx_si10_t_tr = + si10_li_t_tr+ si10_gb_t_tr- si_trans_out_t_tr_10+ si_trans_in_t_tr_10- si10_ut_tr- si10_au_t_tr- si10_pu_t_tr;
dx_si1_g_CA = + si1_li_g_CA+ si1_gb_g_CA- si_trans_out_g_CA_1- si1_ug_CA- si1_pu_g_CA;
dx_si2_g_CA = + si2_li_g_CA+ si2_gb_g_CA- si_trans_out_g_CA_2+ si_trans_in_g_CA_2- si2_ug_CA- si2_pu_g_CA;
dx_si3_g_CA = + si3_li_g_CA+ si3_gb_g_CA- si_trans_out_g_CA_3+ si_trans_in_g_CA_3- si3_ug_CA- si3_pu_g_CA;
dx_si4_g_CA = + si4_li_g_CA+ si4_gb_g_CA- si_trans_out_g_CA_4+ si_trans_in_g_CA_4- si4_ug_CA- si4_pu_g_CA;
dx_si5_g_CA = + si5_li_g_CA+ si5_gb_g_CA- si_trans_out_g_CA_5+ si_trans_in_g_CA_5- si5_ug_CA- si5_pu_g_CA;
dx_si6_g_CA = + si6_li_g_CA+ si6_gb_g_CA- si_trans_out_g_CA_6+ si_trans_in_g_CA_6- si6_ug_CA- si6_pu_g_CA;
dx_si7_g_CA = + si7_li_g_CA+ si7_gb_g_CA- si_trans_out_g_CA_7+ si_trans_in_g_CA_7- si7_ug_CA- si7_pu_g_CA;
dx_si8_g_CA = + si8_li_g_CA+ si8_gb_g_CA- si_trans_out_g_CA_8+ si_trans_in_g_CA_8- si8_ug_CA- si8_pu_g_CA;
dx_si9_g_CA = + si9_li_g_CA+ si9_gb_g_CA- si_trans_out_g_CA_9+ si_trans_in_g_CA_9- si9_ug_CA- si9_au_g_CA- si9_pu_g_CA;
dx_si10_g_CA = + si10_li_g_CA+ si10_gb_g_CA- si_trans_out_g_CA_10+ si_trans_in_g_CA_10- si10_ug_CA- si10_au_g_CA- si10_pu_g_CA;
dx_si1_g_CDCA = + si1_li_g_CDCA+ si1_gb_g_CDCA- si_trans_out_g_CDCA_1- si1_ug_CDCA- si1_pu_g_CDCA;
dx_si2_g_CDCA = + si2_li_g_CDCA+ si2_gb_g_CDCA- si_trans_out_g_CDCA_2+ si_trans_in_g_CDCA_2- si2_ug_CDCA- si2_pu_g_CDCA;
dx_si3_g_CDCA = + si3_li_g_CDCA+ si3_gb_g_CDCA- si_trans_out_g_CDCA_3+ si_trans_in_g_CDCA_3- si3_ug_CDCA- si3_pu_g_CDCA;
dx_si4_g_CDCA = + si4_li_g_CDCA+ si4_gb_g_CDCA- si_trans_out_g_CDCA_4+ si_trans_in_g_CDCA_4- si4_ug_CDCA- si4_pu_g_CDCA;
dx_si5_g_CDCA = + si5_li_g_CDCA+ si5_gb_g_CDCA- si_trans_out_g_CDCA_5+ si_trans_in_g_CDCA_5- si5_ug_CDCA- si5_pu_g_CDCA;
dx_si6_g_CDCA = + si6_li_g_CDCA+ si6_gb_g_CDCA- si_trans_out_g_CDCA_6+ si_trans_in_g_CDCA_6- si6_ug_CDCA- si6_pu_g_CDCA;
dx_si7_g_CDCA = + si7_li_g_CDCA+ si7_gb_g_CDCA- si_trans_out_g_CDCA_7+ si_trans_in_g_CDCA_7- si7_ug_CDCA- si7_pu_g_CDCA;
dx_si8_g_CDCA = + si8_li_g_CDCA+ si8_gb_g_CDCA- si_trans_out_g_CDCA_8+ si_trans_in_g_CDCA_8- si8_ug_CDCA- si8_pu_g_CDCA;
dx_si9_g_CDCA = + si9_li_g_CDCA+ si9_gb_g_CDCA- si_trans_out_g_CDCA_9+ si_trans_in_g_CDCA_9- si9_ug_CDCA- si9_au_g_CDCA- si9_pu_g_CDCA;
dx_si10_g_CDCA = + si10_li_g_CDCA+ si10_gb_g_CDCA- si_trans_out_g_CDCA_10+ si_trans_in_g_CDCA_10- si10_ug_CDCA- si10_au_g_CDCA- si10_pu_g_CDCA;
dx_si1_g_DCA = + si1_li_g_DCA+ si1_gb_g_DCA- si_trans_out_g_DCA_1- si1_ug_DCA- si1_pu_g_DCA;
dx_si2_g_DCA = + si2_li_g_DCA+ si2_gb_g_DCA- si_trans_out_g_DCA_2+ si_trans_in_g_DCA_2- si2_ug_DCA- si2_pu_g_DCA;
dx_si3_g_DCA = + si3_li_g_DCA+ si3_gb_g_DCA- si_trans_out_g_DCA_3+ si_trans_in_g_DCA_3- si3_ug_DCA- si3_pu_g_DCA;
dx_si4_g_DCA = + si4_li_g_DCA+ si4_gb_g_DCA- si_trans_out_g_DCA_4+ si_trans_in_g_DCA_4- si4_ug_DCA- si4_pu_g_DCA;
dx_si5_g_DCA = + si5_li_g_DCA+ si5_gb_g_DCA- si_trans_out_g_DCA_5+ si_trans_in_g_DCA_5- si5_ug_DCA- si5_pu_g_DCA;
dx_si6_g_DCA = + si6_li_g_DCA+ si6_gb_g_DCA- si_trans_out_g_DCA_6+ si_trans_in_g_DCA_6- si6_ug_DCA- si6_pu_g_DCA;
dx_si7_g_DCA = + si7_li_g_DCA+ si7_gb_g_DCA- si_trans_out_g_DCA_7+ si_trans_in_g_DCA_7- si7_ug_DCA- si7_pu_g_DCA;
dx_si8_g_DCA = + si8_li_g_DCA+ si8_gb_g_DCA- si_trans_out_g_DCA_8+ si_trans_in_g_DCA_8- si8_ug_DCA- si8_pu_g_DCA;
dx_si9_g_DCA = + si9_li_g_DCA+ si9_gb_g_DCA- si_trans_out_g_DCA_9+ si_trans_in_g_DCA_9- si9_ug_DCA- si9_au_g_DCA- si9_pu_g_DCA;
dx_si10_g_DCA = + si10_li_g_DCA+ si10_gb_g_DCA- si_trans_out_g_DCA_10+ si_trans_in_g_DCA_10- si10_ug_DCA- si10_au_g_DCA- si10_pu_g_DCA;
dx_si1_g_UDCA = + si1_li_g_UDCA+ si1_gb_g_UDCA- si_trans_out_g_UDCA_1- si1_ug_UDCA- si1_pu_g_UDCA;
dx_si2_g_UDCA = + si2_li_g_UDCA+ si2_gb_g_UDCA- si_trans_out_g_UDCA_2+ si_trans_in_g_UDCA_2- si2_ug_UDCA- si2_pu_g_UDCA;
dx_si3_g_UDCA = + si3_li_g_UDCA+ si3_gb_g_UDCA- si_trans_out_g_UDCA_3+ si_trans_in_g_UDCA_3- si3_ug_UDCA- si3_pu_g_UDCA;
dx_si4_g_UDCA = + si4_li_g_UDCA+ si4_gb_g_UDCA- si_trans_out_g_UDCA_4+ si_trans_in_g_UDCA_4- si4_ug_UDCA- si4_pu_g_UDCA;
dx_si5_g_UDCA = + si5_li_g_UDCA+ si5_gb_g_UDCA- si_trans_out_g_UDCA_5+ si_trans_in_g_UDCA_5- si5_ug_UDCA- si5_pu_g_UDCA;
dx_si6_g_UDCA = + si6_li_g_UDCA+ si6_gb_g_UDCA- si_trans_out_g_UDCA_6+ si_trans_in_g_UDCA_6- si6_ug_UDCA- si6_pu_g_UDCA;
dx_si7_g_UDCA = + si7_li_g_UDCA+ si7_gb_g_UDCA- si_trans_out_g_UDCA_7+ si_trans_in_g_UDCA_7- si7_ug_UDCA- si7_pu_g_UDCA;
dx_si8_g_UDCA = + si8_li_g_UDCA+ si8_gb_g_UDCA- si_trans_out_g_UDCA_8+ si_trans_in_g_UDCA_8- si8_ug_UDCA- si8_pu_g_UDCA;
dx_si9_g_UDCA = + si9_li_g_UDCA+ si9_gb_g_UDCA- si_trans_out_g_UDCA_9+ si_trans_in_g_UDCA_9- si9_ug_UDCA- si9_au_g_UDCA- si9_pu_g_UDCA;
dx_si10_g_UDCA = + si10_li_g_UDCA+ si10_gb_g_UDCA- si_trans_out_g_UDCA_10+ si_trans_in_g_UDCA_10- si10_ug_UDCA- si10_au_g_UDCA- si10_pu_g_UDCA;
dx_si1_g_LCA = + si1_li_g_LCA+ si1_gb_g_LCA- si_trans_out_g_LCA_1- si1_ug_LCA- si1_pu_g_LCA;
dx_si2_g_LCA = + si2_li_g_LCA+ si2_gb_g_LCA- si_trans_out_g_LCA_2+ si_trans_in_g_LCA_2- si2_ug_LCA- si2_pu_g_LCA;
dx_si3_g_LCA = + si3_li_g_LCA+ si3_gb_g_LCA- si_trans_out_g_LCA_3+ si_trans_in_g_LCA_3- si3_ug_LCA- si3_pu_g_LCA;
dx_si4_g_LCA = + si4_li_g_LCA+ si4_gb_g_LCA- si_trans_out_g_LCA_4+ si_trans_in_g_LCA_4- si4_ug_LCA- si4_pu_g_LCA;
dx_si5_g_LCA = + si5_li_g_LCA+ si5_gb_g_LCA- si_trans_out_g_LCA_5+ si_trans_in_g_LCA_5- si5_ug_LCA- si5_pu_g_LCA;
dx_si6_g_LCA = + si6_li_g_LCA+ si6_gb_g_LCA- si_trans_out_g_LCA_6+ si_trans_in_g_LCA_6- si6_ug_LCA- si6_pu_g_LCA;
dx_si7_g_LCA = + si7_li_g_LCA+ si7_gb_g_LCA- si_trans_out_g_LCA_7+ si_trans_in_g_LCA_7- si7_ug_LCA- si7_pu_g_LCA;
dx_si8_g_LCA = + si8_li_g_LCA+ si8_gb_g_LCA- si_trans_out_g_LCA_8+ si_trans_in_g_LCA_8- si8_ug_LCA- si8_pu_g_LCA;
dx_si9_g_LCA = + si9_li_g_LCA+ si9_gb_g_LCA- si_trans_out_g_LCA_9+ si_trans_in_g_LCA_9- si9_ug_LCA- si9_au_g_LCA- si9_pu_g_LCA;
dx_si10_g_LCA = + si10_li_g_LCA+ si10_gb_g_LCA- si_trans_out_g_LCA_10+ si_trans_in_g_LCA_10- si10_ug_LCA- si10_au_g_LCA- si10_pu_g_LCA;
dx_si1_g_LCAs = + si1_li_g_LCAs+ si1_gb_g_LCAs- si_trans_out_g_LCAs_1- si1_ug_LCAs- si1_pu_g_LCAs;
dx_si2_g_LCAs = + si2_li_g_LCAs+ si2_gb_g_LCAs- si_trans_out_g_LCAs_2+ si_trans_in_g_LCAs_2- si2_ug_LCAs- si2_pu_g_LCAs;
dx_si3_g_LCAs = + si3_li_g_LCAs+ si3_gb_g_LCAs- si_trans_out_g_LCAs_3+ si_trans_in_g_LCAs_3- si3_ug_LCAs- si3_pu_g_LCAs;
dx_si4_g_LCAs = + si4_li_g_LCAs+ si4_gb_g_LCAs- si_trans_out_g_LCAs_4+ si_trans_in_g_LCAs_4- si4_ug_LCAs- si4_pu_g_LCAs;
dx_si5_g_LCAs = + si5_li_g_LCAs+ si5_gb_g_LCAs- si_trans_out_g_LCAs_5+ si_trans_in_g_LCAs_5- si5_ug_LCAs- si5_pu_g_LCAs;
dx_si6_g_LCAs = + si6_li_g_LCAs+ si6_gb_g_LCAs- si_trans_out_g_LCAs_6+ si_trans_in_g_LCAs_6- si6_ug_LCAs- si6_pu_g_LCAs;
dx_si7_g_LCAs = + si7_li_g_LCAs+ si7_gb_g_LCAs- si_trans_out_g_LCAs_7+ si_trans_in_g_LCAs_7- si7_ug_LCAs- si7_pu_g_LCAs;
dx_si8_g_LCAs = + si8_li_g_LCAs+ si8_gb_g_LCAs- si_trans_out_g_LCAs_8+ si_trans_in_g_LCAs_8- si8_ug_LCAs- si8_pu_g_LCAs;
dx_si9_g_LCAs = + si9_li_g_LCAs+ si9_gb_g_LCAs- si_trans_out_g_LCAs_9+ si_trans_in_g_LCAs_9- si9_ug_LCAs- si9_au_g_LCAs- si9_pu_g_LCAs;
dx_si10_g_LCAs = + si10_li_g_LCAs+ si10_gb_g_LCAs- si_trans_out_g_LCAs_10+ si_trans_in_g_LCAs_10- si10_ug_LCAs- si10_au_g_LCAs- si10_pu_g_LCAs;
dx_si1_g_o = + si1_li_g_o+ si1_gb_g_o- si_trans_out_g_o_1- si1_ug_o- si1_pu_g_o;
dx_si2_g_o = + si2_li_g_o+ si2_gb_g_o- si_trans_out_g_o_2+ si_trans_in_g_o_2- si2_ug_o- si2_pu_g_o;
dx_si3_g_o = + si3_li_g_o+ si3_gb_g_o- si_trans_out_g_o_3+ si_trans_in_g_o_3- si3_ug_o- si3_pu_g_o;
dx_si4_g_o = + si4_li_g_o+ si4_gb_g_o- si_trans_out_g_o_4+ si_trans_in_g_o_4- si4_ug_o- si4_pu_g_o;
dx_si5_g_o = + si5_li_g_o+ si5_gb_g_o- si_trans_out_g_o_5+ si_trans_in_g_o_5- si5_ug_o- si5_pu_g_o;
dx_si6_g_o = + si6_li_g_o+ si6_gb_g_o- si_trans_out_g_o_6+ si_trans_in_g_o_6- si6_ug_o- si6_pu_g_o;
dx_si7_g_o = + si7_li_g_o+ si7_gb_g_o- si_trans_out_g_o_7+ si_trans_in_g_o_7- si7_ug_o- si7_pu_g_o;
dx_si8_g_o = + si8_li_g_o+ si8_gb_g_o- si_trans_out_g_o_8+ si_trans_in_g_o_8- si8_ug_o- si8_pu_g_o;
dx_si9_g_o = + si9_li_g_o+ si9_gb_g_o- si_trans_out_g_o_9+ si_trans_in_g_o_9- si9_ug_o- si9_au_g_o- si9_pu_g_o;
dx_si10_g_o = + si10_li_g_o+ si10_gb_g_o- si_trans_out_g_o_10+ si_trans_in_g_o_10- si10_ug_o- si10_au_g_o- si10_pu_g_o;
dx_si1_g_tr = + si1_li_g_tr+ si1_gb_g_tr- si_trans_out_g_tr_1- si1_ug_tr- si1_pu_g_tr;
dx_si2_g_tr = + si2_li_g_tr+ si2_gb_g_tr- si_trans_out_g_tr_2+ si_trans_in_g_tr_2- si2_ug_tr- si2_pu_g_tr;
dx_si3_g_tr = + si3_li_g_tr+ si3_gb_g_tr- si_trans_out_g_tr_3+ si_trans_in_g_tr_3- si3_ug_tr- si3_pu_g_tr;
dx_si4_g_tr = + si4_li_g_tr+ si4_gb_g_tr- si_trans_out_g_tr_4+ si_trans_in_g_tr_4- si4_ug_tr- si4_pu_g_tr;
dx_si5_g_tr = + si5_li_g_tr+ si5_gb_g_tr- si_trans_out_g_tr_5+ si_trans_in_g_tr_5- si5_ug_tr- si5_pu_g_tr;
dx_si6_g_tr = + si6_li_g_tr+ si6_gb_g_tr- si_trans_out_g_tr_6+ si_trans_in_g_tr_6- si6_ug_tr- si6_pu_g_tr;
dx_si7_g_tr = + si7_li_g_tr+ si7_gb_g_tr- si_trans_out_g_tr_7+ si_trans_in_g_tr_7- si7_ug_tr- si7_pu_g_tr;
dx_si8_g_tr = + si8_li_g_tr+ si8_gb_g_tr- si_trans_out_g_tr_8+ si_trans_in_g_tr_8- si8_ug_tr- si8_pu_g_tr;
dx_si9_g_tr = + si9_li_g_tr+ si9_gb_g_tr- si_trans_out_g_tr_9+ si_trans_in_g_tr_9- si9_ug_tr- si9_au_g_tr- si9_pu_g_tr;
dx_si10_g_tr = + si10_li_g_tr+ si10_gb_g_tr- si_trans_out_g_tr_10+ si_trans_in_g_tr_10- si10_ug_tr- si10_au_g_tr- si10_pu_g_tr;

% D.4  ODE : Colon 
dx_co1_u_CA = + si_trans_in_u_CA_11- co_trans_out_u_CA_1+co1_ut_CA+co1_ug_CA- co1_biotr_out_u_CA+ co1_biotr_in_u_CA- co1_pu_u_CA;
dx_co2_u_CA = - co_trans_out_u_CA_2+ co_trans_in_u_CA_2+co2_ut_CA+co2_ug_CA- co2_biotr_out_u_CA+ co2_biotr_in_u_CA- co2_pu_u_CA;
dx_co3_u_CA = - co_trans_out_u_CA_3+ co_trans_in_u_CA_3+co3_ut_CA+co3_ug_CA- co3_biotr_out_u_CA+ co3_biotr_in_u_CA- co3_pu_u_CA;
dx_co4_u_CA = - co_trans_out_u_CA_4+ co_trans_in_u_CA_4+co4_ut_CA+co4_ug_CA- co4_biotr_out_u_CA+ co4_biotr_in_u_CA- co4_pu_u_CA;
dx_co5_u_CA = - co_trans_out_u_CA_5+ co_trans_in_u_CA_5+co5_ut_CA+co5_ug_CA- co5_biotr_out_u_CA+ co5_biotr_in_u_CA- co5_pu_u_CA;
dx_co1_u_CDCA = + si_trans_in_u_CDCA_11- co_trans_out_u_CDCA_1+co1_ut_CDCA+co1_ug_CDCA- co1_biotr_out_u_CDCA+ co1_biotr_in_u_CDCA- co1_pu_u_CDCA;
dx_co2_u_CDCA = - co_trans_out_u_CDCA_2+ co_trans_in_u_CDCA_2+co2_ut_CDCA+co2_ug_CDCA- co2_biotr_out_u_CDCA+ co2_biotr_in_u_CDCA- co2_pu_u_CDCA;
dx_co3_u_CDCA = - co_trans_out_u_CDCA_3+ co_trans_in_u_CDCA_3+co3_ut_CDCA+co3_ug_CDCA- co3_biotr_out_u_CDCA+ co3_biotr_in_u_CDCA- co3_pu_u_CDCA;
dx_co4_u_CDCA = - co_trans_out_u_CDCA_4+ co_trans_in_u_CDCA_4+co4_ut_CDCA+co4_ug_CDCA- co4_biotr_out_u_CDCA+ co4_biotr_in_u_CDCA- co4_pu_u_CDCA;
dx_co5_u_CDCA = - co_trans_out_u_CDCA_5+ co_trans_in_u_CDCA_5+co5_ut_CDCA+co5_ug_CDCA- co5_biotr_out_u_CDCA+ co5_biotr_in_u_CDCA- co5_pu_u_CDCA;
dx_co1_u_DCA = + si_trans_in_u_DCA_11- co_trans_out_u_DCA_1+co1_ut_DCA+co1_ug_DCA- co1_biotr_out_u_DCA+ co1_biotr_in_u_DCA- co1_pu_u_DCA;
dx_co2_u_DCA = - co_trans_out_u_DCA_2+ co_trans_in_u_DCA_2+co2_ut_DCA+co2_ug_DCA- co2_biotr_out_u_DCA+ co2_biotr_in_u_DCA- co2_pu_u_DCA;
dx_co3_u_DCA = - co_trans_out_u_DCA_3+ co_trans_in_u_DCA_3+co3_ut_DCA+co3_ug_DCA- co3_biotr_out_u_DCA+ co3_biotr_in_u_DCA- co3_pu_u_DCA;
dx_co4_u_DCA = - co_trans_out_u_DCA_4+ co_trans_in_u_DCA_4+co4_ut_DCA+co4_ug_DCA- co4_biotr_out_u_DCA+ co4_biotr_in_u_DCA- co4_pu_u_DCA;
dx_co5_u_DCA = - co_trans_out_u_DCA_5+ co_trans_in_u_DCA_5+co5_ut_DCA+co5_ug_DCA- co5_biotr_out_u_DCA+ co5_biotr_in_u_DCA- co5_pu_u_DCA;
dx_co1_u_UDCA = + si_trans_in_u_UDCA_11- co_trans_out_u_UDCA_1+co1_ut_UDCA+co1_ug_UDCA- co1_biotr_out_u_UDCA+ co1_biotr_in_u_UDCA- co1_pu_u_UDCA;
dx_co2_u_UDCA = - co_trans_out_u_UDCA_2+ co_trans_in_u_UDCA_2+co2_ut_UDCA+co2_ug_UDCA- co2_biotr_out_u_UDCA+ co2_biotr_in_u_UDCA- co2_pu_u_UDCA;
dx_co3_u_UDCA = - co_trans_out_u_UDCA_3+ co_trans_in_u_UDCA_3+co3_ut_UDCA+co3_ug_UDCA- co3_biotr_out_u_UDCA+ co3_biotr_in_u_UDCA- co3_pu_u_UDCA;
dx_co4_u_UDCA = - co_trans_out_u_UDCA_4+ co_trans_in_u_UDCA_4+co4_ut_UDCA+co4_ug_UDCA- co4_biotr_out_u_UDCA+ co4_biotr_in_u_UDCA- co4_pu_u_UDCA;
dx_co5_u_UDCA = - co_trans_out_u_UDCA_5+ co_trans_in_u_UDCA_5+co5_ut_UDCA+co5_ug_UDCA- co5_biotr_out_u_UDCA+ co5_biotr_in_u_UDCA- co5_pu_u_UDCA;
dx_co1_u_LCA = + si_trans_in_u_LCA_11- co_trans_out_u_LCA_1+co1_ut_LCA+co1_ug_LCA- co1_biotr_out_u_LCA+ co1_biotr_in_u_LCA- co1_pu_u_LCA;
dx_co2_u_LCA = - co_trans_out_u_LCA_2+ co_trans_in_u_LCA_2+co2_ut_LCA+co2_ug_LCA- co2_biotr_out_u_LCA+ co2_biotr_in_u_LCA- co2_pu_u_LCA;
dx_co3_u_LCA = - co_trans_out_u_LCA_3+ co_trans_in_u_LCA_3+co3_ut_LCA+co3_ug_LCA- co3_biotr_out_u_LCA+ co3_biotr_in_u_LCA- co3_pu_u_LCA;
dx_co4_u_LCA = - co_trans_out_u_LCA_4+ co_trans_in_u_LCA_4+co4_ut_LCA+co4_ug_LCA- co4_biotr_out_u_LCA+ co4_biotr_in_u_LCA- co4_pu_u_LCA;
dx_co5_u_LCA = - co_trans_out_u_LCA_5+ co_trans_in_u_LCA_5+co5_ut_LCA+co5_ug_LCA- co5_biotr_out_u_LCA+ co5_biotr_in_u_LCA- co5_pu_u_LCA;
dx_co1_u_LCAs = + si_trans_in_u_LCAs_11- co_trans_out_u_LCAs_1+co1_ut_LCAs+co1_ug_LCAs- co1_biotr_out_u_LCAs+ co1_biotr_in_u_LCAs- co1_pu_u_LCAs;
dx_co2_u_LCAs = - co_trans_out_u_LCAs_2+ co_trans_in_u_LCAs_2+co2_ut_LCAs+co2_ug_LCAs- co2_biotr_out_u_LCAs+ co2_biotr_in_u_LCAs- co2_pu_u_LCAs;
dx_co3_u_LCAs = - co_trans_out_u_LCAs_3+ co_trans_in_u_LCAs_3+co3_ut_LCAs+co3_ug_LCAs- co3_biotr_out_u_LCAs+ co3_biotr_in_u_LCAs- co3_pu_u_LCAs;
dx_co4_u_LCAs = - co_trans_out_u_LCAs_4+ co_trans_in_u_LCAs_4+co4_ut_LCAs+co4_ug_LCAs- co4_biotr_out_u_LCAs+ co4_biotr_in_u_LCAs- co4_pu_u_LCAs;
dx_co5_u_LCAs = - co_trans_out_u_LCAs_5+ co_trans_in_u_LCAs_5+co5_ut_LCAs+co5_ug_LCAs- co5_biotr_out_u_LCAs+ co5_biotr_in_u_LCAs- co5_pu_u_LCAs;
dx_co1_u_o = + si_trans_in_u_o_11- co_trans_out_u_o_1+co1_ut_o+co1_ug_o- co1_biotr_out_u_o+ co1_biotr_in_u_o- co1_pu_u_o;
dx_co2_u_o = - co_trans_out_u_o_2+ co_trans_in_u_o_2+co2_ut_o+co2_ug_o- co2_biotr_out_u_o+ co2_biotr_in_u_o- co2_pu_u_o;
dx_co3_u_o = - co_trans_out_u_o_3+ co_trans_in_u_o_3+co3_ut_o+co3_ug_o- co3_biotr_out_u_o+ co3_biotr_in_u_o- co3_pu_u_o;
dx_co4_u_o = - co_trans_out_u_o_4+ co_trans_in_u_o_4+co4_ut_o+co4_ug_o- co4_biotr_out_u_o+ co4_biotr_in_u_o- co4_pu_u_o;
dx_co5_u_o = - co_trans_out_u_o_5+ co_trans_in_u_o_5+co5_ut_o+co5_ug_o- co5_biotr_out_u_o+ co5_biotr_in_u_o- co5_pu_u_o;
dx_co1_u_tr = + si_trans_in_u_tr_11- co_trans_out_u_tr_1+co1_ut_tr+co1_ug_tr- co1_biotr_out_u_tr+ co1_biotr_in_u_tr- co1_pu_u_tr;
dx_co2_u_tr = - co_trans_out_u_tr_2+ co_trans_in_u_tr_2+co2_ut_tr+co2_ug_tr- co2_biotr_out_u_tr+ co2_biotr_in_u_tr- co2_pu_u_tr;
dx_co3_u_tr = - co_trans_out_u_tr_3+ co_trans_in_u_tr_3+co3_ut_tr+co3_ug_tr- co3_biotr_out_u_tr+ co3_biotr_in_u_tr- co3_pu_u_tr;
dx_co4_u_tr = - co_trans_out_u_tr_4+ co_trans_in_u_tr_4+co4_ut_tr+co4_ug_tr- co4_biotr_out_u_tr+ co4_biotr_in_u_tr- co4_pu_u_tr;
dx_co5_u_tr = - co_trans_out_u_tr_5+ co_trans_in_u_tr_5+co5_ut_tr+co5_ug_tr- co5_biotr_out_u_tr+ co5_biotr_in_u_tr- co5_pu_u_tr;
dx_co1_t_CA = + si_trans_in_t_CA_11- co_trans_out_t_CA_1- co1_ut_CA- co1_pu_t_CA;
dx_co2_t_CA = - co_trans_out_t_CA_2+ co_trans_in_t_CA_2- co2_ut_CA- co2_pu_t_CA;
dx_co3_t_CA = - co_trans_out_t_CA_3+ co_trans_in_t_CA_3- co3_ut_CA- co3_pu_t_CA;
dx_co4_t_CA = - co_trans_out_t_CA_4+ co_trans_in_t_CA_4- co4_ut_CA- co4_pu_t_CA;
dx_co5_t_CA = - co_trans_out_t_CA_5+ co_trans_in_t_CA_5- co5_ut_CA- co5_pu_t_CA;
dx_co1_t_CDCA = + si_trans_in_t_CDCA_11- co_trans_out_t_CDCA_1- co1_ut_CDCA- co1_pu_t_CDCA;
dx_co2_t_CDCA = - co_trans_out_t_CDCA_2+ co_trans_in_t_CDCA_2- co2_ut_CDCA- co2_pu_t_CDCA;
dx_co3_t_CDCA = - co_trans_out_t_CDCA_3+ co_trans_in_t_CDCA_3- co3_ut_CDCA- co3_pu_t_CDCA;
dx_co4_t_CDCA = - co_trans_out_t_CDCA_4+ co_trans_in_t_CDCA_4- co4_ut_CDCA- co4_pu_t_CDCA;
dx_co5_t_CDCA = - co_trans_out_t_CDCA_5+ co_trans_in_t_CDCA_5- co5_ut_CDCA- co5_pu_t_CDCA;
dx_co1_t_DCA = + si_trans_in_t_DCA_11- co_trans_out_t_DCA_1- co1_ut_DCA- co1_pu_t_DCA;
dx_co2_t_DCA = - co_trans_out_t_DCA_2+ co_trans_in_t_DCA_2- co2_ut_DCA- co2_pu_t_DCA;
dx_co3_t_DCA = - co_trans_out_t_DCA_3+ co_trans_in_t_DCA_3- co3_ut_DCA- co3_pu_t_DCA;
dx_co4_t_DCA = - co_trans_out_t_DCA_4+ co_trans_in_t_DCA_4- co4_ut_DCA- co4_pu_t_DCA;
dx_co5_t_DCA = - co_trans_out_t_DCA_5+ co_trans_in_t_DCA_5- co5_ut_DCA- co5_pu_t_DCA;
dx_co1_t_UDCA = + si_trans_in_t_UDCA_11- co_trans_out_t_UDCA_1- co1_ut_UDCA- co1_pu_t_UDCA;
dx_co2_t_UDCA = - co_trans_out_t_UDCA_2+ co_trans_in_t_UDCA_2- co2_ut_UDCA- co2_pu_t_UDCA;
dx_co3_t_UDCA = - co_trans_out_t_UDCA_3+ co_trans_in_t_UDCA_3- co3_ut_UDCA- co3_pu_t_UDCA;
dx_co4_t_UDCA = - co_trans_out_t_UDCA_4+ co_trans_in_t_UDCA_4- co4_ut_UDCA- co4_pu_t_UDCA;
dx_co5_t_UDCA = - co_trans_out_t_UDCA_5+ co_trans_in_t_UDCA_5- co5_ut_UDCA- co5_pu_t_UDCA;
dx_co1_t_LCA = + si_trans_in_t_LCA_11- co_trans_out_t_LCA_1- co1_ut_LCA- co1_pu_t_LCA;
dx_co2_t_LCA = - co_trans_out_t_LCA_2+ co_trans_in_t_LCA_2- co2_ut_LCA- co2_pu_t_LCA;
dx_co3_t_LCA = - co_trans_out_t_LCA_3+ co_trans_in_t_LCA_3- co3_ut_LCA- co3_pu_t_LCA;
dx_co4_t_LCA = - co_trans_out_t_LCA_4+ co_trans_in_t_LCA_4- co4_ut_LCA- co4_pu_t_LCA;
dx_co5_t_LCA = - co_trans_out_t_LCA_5+ co_trans_in_t_LCA_5- co5_ut_LCA- co5_pu_t_LCA;
dx_co1_t_LCAs = + si_trans_in_t_LCAs_11- co_trans_out_t_LCAs_1- co1_ut_LCAs- co1_pu_t_LCAs;
dx_co2_t_LCAs = - co_trans_out_t_LCAs_2+ co_trans_in_t_LCAs_2- co2_ut_LCAs- co2_pu_t_LCAs;
dx_co3_t_LCAs = - co_trans_out_t_LCAs_3+ co_trans_in_t_LCAs_3- co3_ut_LCAs- co3_pu_t_LCAs;
dx_co4_t_LCAs = - co_trans_out_t_LCAs_4+ co_trans_in_t_LCAs_4- co4_ut_LCAs- co4_pu_t_LCAs;
dx_co5_t_LCAs = - co_trans_out_t_LCAs_5+ co_trans_in_t_LCAs_5- co5_ut_LCAs- co5_pu_t_LCAs;
dx_co1_t_o = + si_trans_in_t_o_11- co_trans_out_t_o_1- co1_ut_o- co1_pu_t_o;
dx_co2_t_o = - co_trans_out_t_o_2+ co_trans_in_t_o_2- co2_ut_o- co2_pu_t_o;
dx_co3_t_o = - co_trans_out_t_o_3+ co_trans_in_t_o_3- co3_ut_o- co3_pu_t_o;
dx_co4_t_o = - co_trans_out_t_o_4+ co_trans_in_t_o_4- co4_ut_o- co4_pu_t_o;
dx_co5_t_o = - co_trans_out_t_o_5+ co_trans_in_t_o_5- co5_ut_o- co5_pu_t_o;
dx_co1_t_tr = + si_trans_in_t_tr_11- co_trans_out_t_tr_1- co1_ut_tr- co1_pu_t_tr;
dx_co2_t_tr = - co_trans_out_t_tr_2+ co_trans_in_t_tr_2- co2_ut_tr- co2_pu_t_tr;
dx_co3_t_tr = - co_trans_out_t_tr_3+ co_trans_in_t_tr_3- co3_ut_tr- co3_pu_t_tr;
dx_co4_t_tr = - co_trans_out_t_tr_4+ co_trans_in_t_tr_4- co4_ut_tr- co4_pu_t_tr;
dx_co5_t_tr = - co_trans_out_t_tr_5+ co_trans_in_t_tr_5- co5_ut_tr- co5_pu_t_tr;
dx_co1_g_CA = + si_trans_in_g_CA_11- co_trans_out_g_CA_1- co1_ug_CA- co1_pu_g_CA;
dx_co2_g_CA = - co_trans_out_g_CA_2+ co_trans_in_g_CA_2- co2_ug_CA- co2_pu_g_CA;
dx_co3_g_CA = - co_trans_out_g_CA_3+ co_trans_in_g_CA_3- co3_ug_CA- co3_pu_g_CA;
dx_co4_g_CA = - co_trans_out_g_CA_4+ co_trans_in_g_CA_4- co4_ug_CA- co4_pu_g_CA;
dx_co5_g_CA = - co_trans_out_g_CA_5+ co_trans_in_g_CA_5- co5_ug_CA- co5_pu_g_CA;
dx_co1_g_CDCA = + si_trans_in_g_CDCA_11- co_trans_out_g_CDCA_1- co1_ug_CDCA- co1_pu_g_CDCA;
dx_co2_g_CDCA = - co_trans_out_g_CDCA_2+ co_trans_in_g_CDCA_2- co2_ug_CDCA- co2_pu_g_CDCA;
dx_co3_g_CDCA = - co_trans_out_g_CDCA_3+ co_trans_in_g_CDCA_3- co3_ug_CDCA- co3_pu_g_CDCA;
dx_co4_g_CDCA = - co_trans_out_g_CDCA_4+ co_trans_in_g_CDCA_4- co4_ug_CDCA- co4_pu_g_CDCA;
dx_co5_g_CDCA = - co_trans_out_g_CDCA_5+ co_trans_in_g_CDCA_5- co5_ug_CDCA- co5_pu_g_CDCA;
dx_co1_g_DCA = + si_trans_in_g_DCA_11- co_trans_out_g_DCA_1- co1_ug_DCA- co1_pu_g_DCA;
dx_co2_g_DCA = - co_trans_out_g_DCA_2+ co_trans_in_g_DCA_2- co2_ug_DCA- co2_pu_g_DCA;
dx_co3_g_DCA = - co_trans_out_g_DCA_3+ co_trans_in_g_DCA_3- co3_ug_DCA- co3_pu_g_DCA;
dx_co4_g_DCA = - co_trans_out_g_DCA_4+ co_trans_in_g_DCA_4- co4_ug_DCA- co4_pu_g_DCA;
dx_co5_g_DCA = - co_trans_out_g_DCA_5+ co_trans_in_g_DCA_5- co5_ug_DCA- co5_pu_g_DCA;
dx_co1_g_UDCA = + si_trans_in_g_UDCA_11- co_trans_out_g_UDCA_1- co1_ug_UDCA- co1_pu_g_UDCA;
dx_co2_g_UDCA = - co_trans_out_g_UDCA_2+ co_trans_in_g_UDCA_2- co2_ug_UDCA- co2_pu_g_UDCA;
dx_co3_g_UDCA = - co_trans_out_g_UDCA_3+ co_trans_in_g_UDCA_3- co3_ug_UDCA- co3_pu_g_UDCA;
dx_co4_g_UDCA = - co_trans_out_g_UDCA_4+ co_trans_in_g_UDCA_4- co4_ug_UDCA- co4_pu_g_UDCA;
dx_co5_g_UDCA = - co_trans_out_g_UDCA_5+ co_trans_in_g_UDCA_5- co5_ug_UDCA- co5_pu_g_UDCA;
dx_co1_g_LCA = + si_trans_in_g_LCA_11- co_trans_out_g_LCA_1- co1_ug_LCA- co1_pu_g_LCA;
dx_co2_g_LCA = - co_trans_out_g_LCA_2+ co_trans_in_g_LCA_2- co2_ug_LCA- co2_pu_g_LCA;
dx_co3_g_LCA = - co_trans_out_g_LCA_3+ co_trans_in_g_LCA_3- co3_ug_LCA- co3_pu_g_LCA;
dx_co4_g_LCA = - co_trans_out_g_LCA_4+ co_trans_in_g_LCA_4- co4_ug_LCA- co4_pu_g_LCA;
dx_co5_g_LCA = - co_trans_out_g_LCA_5+ co_trans_in_g_LCA_5- co5_ug_LCA- co5_pu_g_LCA;
dx_co1_g_LCAs = + si_trans_in_g_LCAs_11- co_trans_out_g_LCAs_1- co1_ug_LCAs- co1_pu_g_LCAs;
dx_co2_g_LCAs = - co_trans_out_g_LCAs_2+ co_trans_in_g_LCAs_2- co2_ug_LCAs- co2_pu_g_LCAs;
dx_co3_g_LCAs = - co_trans_out_g_LCAs_3+ co_trans_in_g_LCAs_3- co3_ug_LCAs- co3_pu_g_LCAs;
dx_co4_g_LCAs = - co_trans_out_g_LCAs_4+ co_trans_in_g_LCAs_4- co4_ug_LCAs- co4_pu_g_LCAs;
dx_co5_g_LCAs = - co_trans_out_g_LCAs_5+ co_trans_in_g_LCAs_5- co5_ug_LCAs- co5_pu_g_LCAs;
dx_co1_g_o = + si_trans_in_g_o_11- co_trans_out_g_o_1- co1_ug_o- co1_pu_g_o;
dx_co2_g_o = - co_trans_out_g_o_2+ co_trans_in_g_o_2- co2_ug_o- co2_pu_g_o;
dx_co3_g_o = - co_trans_out_g_o_3+ co_trans_in_g_o_3- co3_ug_o- co3_pu_g_o;
dx_co4_g_o = - co_trans_out_g_o_4+ co_trans_in_g_o_4- co4_ug_o- co4_pu_g_o;
dx_co5_g_o = - co_trans_out_g_o_5+ co_trans_in_g_o_5- co5_ug_o- co5_pu_g_o;
dx_co1_g_tr = + si_trans_in_g_tr_11- co_trans_out_g_tr_1- co1_ug_tr- co1_pu_g_tr;
dx_co2_g_tr = - co_trans_out_g_tr_2+ co_trans_in_g_tr_2- co2_ug_tr- co2_pu_g_tr;
dx_co3_g_tr = - co_trans_out_g_tr_3+ co_trans_in_g_tr_3- co3_ug_tr- co3_pu_g_tr;
dx_co4_g_tr = - co_trans_out_g_tr_4+ co_trans_in_g_tr_4- co4_ug_tr- co4_pu_g_tr;
dx_co5_g_tr = - co_trans_out_g_tr_5+ co_trans_in_g_tr_5- co5_ug_tr- co5_pu_g_tr;

% D.5  ODE : Faeces 
dx_fa_u_CA = + co_trans_in_u_CA_6;
dx_fa_u_CDCA = + co_trans_in_u_CDCA_6;
dx_fa_u_DCA = + co_trans_in_u_DCA_6;
dx_fa_u_UDCA = + co_trans_in_u_UDCA_6;
dx_fa_u_LCA = + co_trans_in_u_LCA_6;
dx_fa_u_LCAs = + co_trans_in_u_LCAs_6;
dx_fa_u_o = + co_trans_in_u_o_6;
dx_fa_u_tr = + co_trans_in_u_tr_6;
dx_fa_t_CA = + co_trans_in_t_CA_6;
dx_fa_t_CDCA = + co_trans_in_t_CDCA_6;
dx_fa_t_DCA = + co_trans_in_t_DCA_6;
dx_fa_t_UDCA = + co_trans_in_t_UDCA_6;
dx_fa_t_LCA = + co_trans_in_t_LCA_6;
dx_fa_t_LCAs = + co_trans_in_t_LCAs_6;
dx_fa_t_o = + co_trans_in_t_o_6;
dx_fa_t_tr = + co_trans_in_t_tr_6;
dx_fa_g_CA = + co_trans_in_g_CA_6;
dx_fa_g_CDCA = + co_trans_in_g_CDCA_6;
dx_fa_g_DCA = + co_trans_in_g_DCA_6;
dx_fa_g_UDCA = + co_trans_in_g_UDCA_6;
dx_fa_g_LCA = + co_trans_in_g_LCA_6;
dx_fa_g_LCAs = + co_trans_in_g_LCAs_6;
dx_fa_g_o = + co_trans_in_g_o_6;
dx_fa_g_tr = + co_trans_in_g_tr_6;

% D.6  ODE : Plasma 
dx_pl_u_CA = + pl_si_u_CA+ pl_co_u_CA+ pl_li_u_CA- x_pl_u_CA;
dx_pl_u_CDCA = + pl_si_u_CDCA+ pl_co_u_CDCA+ pl_li_u_CDCA- x_pl_u_CDCA;
dx_pl_u_DCA = + pl_si_u_DCA+ pl_co_u_DCA+ pl_li_u_DCA- x_pl_u_DCA;
dx_pl_u_UDCA = + pl_si_u_UDCA+ pl_co_u_UDCA+ pl_li_u_UDCA- x_pl_u_UDCA;
dx_pl_u_LCA = + pl_si_u_LCA+ pl_co_u_LCA+ pl_li_u_LCA- x_pl_u_LCA;
dx_pl_u_LCAs = + pl_si_u_LCAs+ pl_co_u_LCAs+ pl_li_u_LCAs- x_pl_u_LCAs;
dx_pl_u_o = + pl_si_u_o+ pl_co_u_o+ pl_li_u_o- x_pl_u_o;
dx_pl_u_tr = + pl_si_u_tr+ pl_co_u_tr+ pl_li_u_tr- x_pl_u_tr;
dx_pl_t_CA = + pl_si_t_CA+ pl_co_t_CA+ pl_li_t_CA- x_pl_t_CA;
dx_pl_t_CDCA = + pl_si_t_CDCA+ pl_co_t_CDCA+ pl_li_t_CDCA- x_pl_t_CDCA;
dx_pl_t_DCA = + pl_si_t_DCA+ pl_co_t_DCA+ pl_li_t_DCA- x_pl_t_DCA;
dx_pl_t_UDCA = + pl_si_t_UDCA+ pl_co_t_UDCA+ pl_li_t_UDCA- x_pl_t_UDCA;
dx_pl_t_LCA = + pl_si_t_LCA+ pl_co_t_LCA+ pl_li_t_LCA- x_pl_t_LCA;
dx_pl_t_LCAs = + pl_si_t_LCAs+ pl_co_t_LCAs+ pl_li_t_LCAs- x_pl_t_LCAs;
dx_pl_t_o = + pl_si_t_o+ pl_co_t_o+ pl_li_t_o- x_pl_t_o;
dx_pl_t_tr = + pl_si_t_tr+ pl_co_t_tr+ pl_li_t_tr- x_pl_t_tr;
dx_pl_g_CA = + pl_si_g_CA+ pl_co_g_CA+ pl_li_g_CA- x_pl_g_CA;
dx_pl_g_CDCA = + pl_si_g_CDCA+ pl_co_g_CDCA+ pl_li_g_CDCA- x_pl_g_CDCA;
dx_pl_g_DCA = + pl_si_g_DCA+ pl_co_g_DCA+ pl_li_g_DCA- x_pl_g_DCA;
dx_pl_g_UDCA = + pl_si_g_UDCA+ pl_co_g_UDCA+ pl_li_g_UDCA- x_pl_g_UDCA;
dx_pl_g_LCA = + pl_si_g_LCA+ pl_co_g_LCA+ pl_li_g_LCA- x_pl_g_LCA;
dx_pl_g_LCAs = + pl_si_g_LCAs+ pl_co_g_LCAs+ pl_li_g_LCAs- x_pl_g_LCAs;
dx_pl_g_o = + pl_si_g_o+ pl_co_g_o+ pl_li_g_o- x_pl_g_o;
dx_pl_g_tr = + pl_si_g_tr+ pl_co_g_tr+ pl_li_g_tr- x_pl_g_tr;

% D.7  ODE : Cumulative fluxes 
dx_cum_secreted_BA = + si1_li_u_CA+ si1_gb_u_CA+ si1_li_u_CDCA+ si1_gb_u_CDCA+ si1_li_u_DCA+ si1_gb_u_DCA+ si1_li_u_UDCA+ si1_gb_u_UDCA+ si1_li_u_LCA+ si1_gb_u_LCA+ si1_li_u_LCAs+ si1_gb_u_LCAs+ si1_li_u_o+ si1_gb_u_o+ si1_li_u_tr+ si1_gb_u_tr+ si1_li_t_CA+ si1_gb_t_CA+ si1_li_t_CDCA+ si1_gb_t_CDCA+ si1_li_t_DCA+ si1_gb_t_DCA+ si1_li_t_UDCA+ si1_gb_t_UDCA+ si1_li_t_LCA+ si1_gb_t_LCA+ si1_li_t_LCAs+ si1_gb_t_LCAs+ si1_li_t_o+ si1_gb_t_o+ si1_li_t_tr+ si1_gb_t_tr+ si1_li_g_CA+ si1_gb_g_CA+ si1_li_g_CDCA+ si1_gb_g_CDCA+ si1_li_g_DCA+ si1_gb_g_DCA+ si1_li_g_UDCA+ si1_gb_g_UDCA+ si1_li_g_LCA+ si1_gb_g_LCA+ si1_li_g_LCAs+ si1_gb_g_LCAs+ si1_li_g_o+ si1_gb_g_o+ si1_li_g_tr+ si1_gb_g_tr;
 
dx_cum_colon_BA =  + si_trans_in_u_CA_11 + si_trans_in_u_CDCA_11 + si_trans_in_u_DCA_11 + si_trans_in_u_UDCA_11 + si_trans_in_u_LCA_11 + si_trans_in_u_LCAs_11 + si_trans_in_u_o_11 + si_trans_in_u_tr_11 + si_trans_in_t_CA_11 + si_trans_in_t_CDCA_11 + si_trans_in_t_DCA_11 + si_trans_in_t_UDCA_11 + si_trans_in_t_LCA_11 + si_trans_in_t_LCAs_11 + si_trans_in_t_o_11 + si_trans_in_t_tr_11 + si_trans_in_g_CA_11 + si_trans_in_g_CDCA_11 + si_trans_in_g_DCA_11 + si_trans_in_g_UDCA_11 + si_trans_in_g_LCA_11 + si_trans_in_g_LCAs_11 + si_trans_in_g_o_11 + si_trans_in_g_tr_11;
 
dx_cum_excreted_BA =  + co_trans_in_u_CA_6 + co_trans_in_u_CDCA_6 + co_trans_in_u_DCA_6 + co_trans_in_u_UDCA_6 + co_trans_in_u_LCA_6 + co_trans_in_u_LCAs_6 + co_trans_in_u_o_6 + co_trans_in_u_tr_6 + co_trans_in_t_CA_6 + co_trans_in_t_CDCA_6 + co_trans_in_t_DCA_6 + co_trans_in_t_UDCA_6 + co_trans_in_t_LCA_6 + co_trans_in_t_LCAs_6 + co_trans_in_t_o_6 + co_trans_in_t_tr_6 + co_trans_in_g_CA_6 + co_trans_in_g_CDCA_6 + co_trans_in_g_DCA_6 + co_trans_in_g_UDCA_6 + co_trans_in_g_LCA_6 + co_trans_in_g_LCAs_6 + co_trans_in_g_o_6 + co_trans_in_g_tr_6;
 
% D.8  ODE vector 
dx(1) = dx_li_u_CA;
dx(2) = dx_li_u_CDCA;
dx(3) = dx_li_u_DCA;
dx(4) = dx_li_u_UDCA;
dx(5) = dx_li_u_LCA;
dx(6) = dx_li_u_LCAs;
dx(7) = dx_li_u_o;
dx(8) = dx_li_u_tr;
dx(9) = dx_li_t_CA;
dx(10) = dx_li_t_CDCA;
dx(11) = dx_li_t_DCA;
dx(12) = dx_li_t_UDCA;
dx(13) = dx_li_t_LCA;
dx(14) = dx_li_t_LCAs;
dx(15) = dx_li_t_o;
dx(16) = dx_li_t_tr;
dx(17) = dx_li_g_CA;
dx(18) = dx_li_g_CDCA;
dx(19) = dx_li_g_DCA;
dx(20) = dx_li_g_UDCA;
dx(21) = dx_li_g_LCA;
dx(22) = dx_li_g_LCAs;
dx(23) = dx_li_g_o;
dx(24) = dx_li_g_tr;
dx(25) = dx_gb_u_CA;
dx(26) = dx_gb_u_CDCA;
dx(27) = dx_gb_u_DCA;
dx(28) = dx_gb_u_UDCA;
dx(29) = dx_gb_u_LCA;
dx(30) = dx_gb_u_LCAs;
dx(31) = dx_gb_u_o;
dx(32) = dx_gb_u_tr;
dx(33) = dx_gb_t_CA;
dx(34) = dx_gb_t_CDCA;
dx(35) = dx_gb_t_DCA;
dx(36) = dx_gb_t_UDCA;
dx(37) = dx_gb_t_LCA;
dx(38) = dx_gb_t_LCAs;
dx(39) = dx_gb_t_o;
dx(40) = dx_gb_t_tr;
dx(41) = dx_gb_g_CA;
dx(42) = dx_gb_g_CDCA;
dx(43) = dx_gb_g_DCA;
dx(44) = dx_gb_g_UDCA;
dx(45) = dx_gb_g_LCA;
dx(46) = dx_gb_g_LCAs;
dx(47) = dx_gb_g_o;
dx(48) = dx_gb_g_tr;
dx(49) = dx_si1_u_CA;
dx(50) = dx_si1_u_CDCA;
dx(51) = dx_si1_u_DCA;
dx(52) = dx_si1_u_UDCA;
dx(53) = dx_si1_u_LCA;
dx(54) = dx_si1_u_LCAs;
dx(55) = dx_si1_u_o;
dx(56) = dx_si1_u_tr;
dx(57) = dx_si1_t_CA;
dx(58) = dx_si1_t_CDCA;
dx(59) = dx_si1_t_DCA;
dx(60) = dx_si1_t_UDCA;
dx(61) = dx_si1_t_LCA;
dx(62) = dx_si1_t_LCAs;
dx(63) = dx_si1_t_o;
dx(64) = dx_si1_t_tr;
dx(65) = dx_si1_g_CA;
dx(66) = dx_si1_g_CDCA;
dx(67) = dx_si1_g_DCA;
dx(68) = dx_si1_g_UDCA;
dx(69) = dx_si1_g_LCA;
dx(70) = dx_si1_g_LCAs;
dx(71) = dx_si1_g_o;
dx(72) = dx_si1_g_tr;
dx(73) = dx_si2_u_CA;
dx(74) = dx_si2_u_CDCA;
dx(75) = dx_si2_u_DCA;
dx(76) = dx_si2_u_UDCA;
dx(77) = dx_si2_u_LCA;
dx(78) = dx_si2_u_LCAs;
dx(79) = dx_si2_u_o;
dx(80) = dx_si2_u_tr;
dx(81) = dx_si2_t_CA;
dx(82) = dx_si2_t_CDCA;
dx(83) = dx_si2_t_DCA;
dx(84) = dx_si2_t_UDCA;
dx(85) = dx_si2_t_LCA;
dx(86) = dx_si2_t_LCAs;
dx(87) = dx_si2_t_o;
dx(88) = dx_si2_t_tr;
dx(89) = dx_si2_g_CA;
dx(90) = dx_si2_g_CDCA;
dx(91) = dx_si2_g_DCA;
dx(92) = dx_si2_g_UDCA;
dx(93) = dx_si2_g_LCA;
dx(94) = dx_si2_g_LCAs;
dx(95) = dx_si2_g_o;
dx(96) = dx_si2_g_tr;
dx(97) = dx_si3_u_CA;
dx(98) = dx_si3_u_CDCA;
dx(99) = dx_si3_u_DCA;
dx(100) = dx_si3_u_UDCA;
dx(101) = dx_si3_u_LCA;
dx(102) = dx_si3_u_LCAs;
dx(103) = dx_si3_u_o;
dx(104) = dx_si3_u_tr;
dx(105) = dx_si3_t_CA;
dx(106) = dx_si3_t_CDCA;
dx(107) = dx_si3_t_DCA;
dx(108) = dx_si3_t_UDCA;
dx(109) = dx_si3_t_LCA;
dx(110) = dx_si3_t_LCAs;
dx(111) = dx_si3_t_o;
dx(112) = dx_si3_t_tr;
dx(113) = dx_si3_g_CA;
dx(114) = dx_si3_g_CDCA;
dx(115) = dx_si3_g_DCA;
dx(116) = dx_si3_g_UDCA;
dx(117) = dx_si3_g_LCA;
dx(118) = dx_si3_g_LCAs;
dx(119) = dx_si3_g_o;
dx(120) = dx_si3_g_tr;
dx(121) = dx_si4_u_CA;
dx(122) = dx_si4_u_CDCA;
dx(123) = dx_si4_u_DCA;
dx(124) = dx_si4_u_UDCA;
dx(125) = dx_si4_u_LCA;
dx(126) = dx_si4_u_LCAs;
dx(127) = dx_si4_u_o;
dx(128) = dx_si4_u_tr;
dx(129) = dx_si4_t_CA;
dx(130) = dx_si4_t_CDCA;
dx(131) = dx_si4_t_DCA;
dx(132) = dx_si4_t_UDCA;
dx(133) = dx_si4_t_LCA;
dx(134) = dx_si4_t_LCAs;
dx(135) = dx_si4_t_o;
dx(136) = dx_si4_t_tr;
dx(137) = dx_si4_g_CA;
dx(138) = dx_si4_g_CDCA;
dx(139) = dx_si4_g_DCA;
dx(140) = dx_si4_g_UDCA;
dx(141) = dx_si4_g_LCA;
dx(142) = dx_si4_g_LCAs;
dx(143) = dx_si4_g_o;
dx(144) = dx_si4_g_tr;
dx(145) = dx_si5_u_CA;
dx(146) = dx_si5_u_CDCA;
dx(147) = dx_si5_u_DCA;
dx(148) = dx_si5_u_UDCA;
dx(149) = dx_si5_u_LCA;
dx(150) = dx_si5_u_LCAs;
dx(151) = dx_si5_u_o;
dx(152) = dx_si5_u_tr;
dx(153) = dx_si5_t_CA;
dx(154) = dx_si5_t_CDCA;
dx(155) = dx_si5_t_DCA;
dx(156) = dx_si5_t_UDCA;
dx(157) = dx_si5_t_LCA;
dx(158) = dx_si5_t_LCAs;
dx(159) = dx_si5_t_o;
dx(160) = dx_si5_t_tr;
dx(161) = dx_si5_g_CA;
dx(162) = dx_si5_g_CDCA;
dx(163) = dx_si5_g_DCA;
dx(164) = dx_si5_g_UDCA;
dx(165) = dx_si5_g_LCA;
dx(166) = dx_si5_g_LCAs;
dx(167) = dx_si5_g_o;
dx(168) = dx_si5_g_tr;
dx(169) = dx_si6_u_CA;
dx(170) = dx_si6_u_CDCA;
dx(171) = dx_si6_u_DCA;
dx(172) = dx_si6_u_UDCA;
dx(173) = dx_si6_u_LCA;
dx(174) = dx_si6_u_LCAs;
dx(175) = dx_si6_u_o;
dx(176) = dx_si6_u_tr;
dx(177) = dx_si6_t_CA;
dx(178) = dx_si6_t_CDCA;
dx(179) = dx_si6_t_DCA;
dx(180) = dx_si6_t_UDCA;
dx(181) = dx_si6_t_LCA;
dx(182) = dx_si6_t_LCAs;
dx(183) = dx_si6_t_o;
dx(184) = dx_si6_t_tr;
dx(185) = dx_si6_g_CA;
dx(186) = dx_si6_g_CDCA;
dx(187) = dx_si6_g_DCA;
dx(188) = dx_si6_g_UDCA;
dx(189) = dx_si6_g_LCA;
dx(190) = dx_si6_g_LCAs;
dx(191) = dx_si6_g_o;
dx(192) = dx_si6_g_tr;
dx(193) = dx_si7_u_CA;
dx(194) = dx_si7_u_CDCA;
dx(195) = dx_si7_u_DCA;
dx(196) = dx_si7_u_UDCA;
dx(197) = dx_si7_u_LCA;
dx(198) = dx_si7_u_LCAs;
dx(199) = dx_si7_u_o;
dx(200) = dx_si7_u_tr;
dx(201) = dx_si7_t_CA;
dx(202) = dx_si7_t_CDCA;
dx(203) = dx_si7_t_DCA;
dx(204) = dx_si7_t_UDCA;
dx(205) = dx_si7_t_LCA;
dx(206) = dx_si7_t_LCAs;
dx(207) = dx_si7_t_o;
dx(208) = dx_si7_t_tr;
dx(209) = dx_si7_g_CA;
dx(210) = dx_si7_g_CDCA;
dx(211) = dx_si7_g_DCA;
dx(212) = dx_si7_g_UDCA;
dx(213) = dx_si7_g_LCA;
dx(214) = dx_si7_g_LCAs;
dx(215) = dx_si7_g_o;
dx(216) = dx_si7_g_tr;
dx(217) = dx_si8_u_CA;
dx(218) = dx_si8_u_CDCA;
dx(219) = dx_si8_u_DCA;
dx(220) = dx_si8_u_UDCA;
dx(221) = dx_si8_u_LCA;
dx(222) = dx_si8_u_LCAs;
dx(223) = dx_si8_u_o;
dx(224) = dx_si8_u_tr;
dx(225) = dx_si8_t_CA;
dx(226) = dx_si8_t_CDCA;
dx(227) = dx_si8_t_DCA;
dx(228) = dx_si8_t_UDCA;
dx(229) = dx_si8_t_LCA;
dx(230) = dx_si8_t_LCAs;
dx(231) = dx_si8_t_o;
dx(232) = dx_si8_t_tr;
dx(233) = dx_si8_g_CA;
dx(234) = dx_si8_g_CDCA;
dx(235) = dx_si8_g_DCA;
dx(236) = dx_si8_g_UDCA;
dx(237) = dx_si8_g_LCA;
dx(238) = dx_si8_g_LCAs;
dx(239) = dx_si8_g_o;
dx(240) = dx_si8_g_tr;
dx(241) = dx_si9_u_CA;
dx(242) = dx_si9_u_CDCA;
dx(243) = dx_si9_u_DCA;
dx(244) = dx_si9_u_UDCA;
dx(245) = dx_si9_u_LCA;
dx(246) = dx_si9_u_LCAs;
dx(247) = dx_si9_u_o;
dx(248) = dx_si9_u_tr;
dx(249) = dx_si9_t_CA;
dx(250) = dx_si9_t_CDCA;
dx(251) = dx_si9_t_DCA;
dx(252) = dx_si9_t_UDCA;
dx(253) = dx_si9_t_LCA;
dx(254) = dx_si9_t_LCAs;
dx(255) = dx_si9_t_o;
dx(256) = dx_si9_t_tr;
dx(257) = dx_si9_g_CA;
dx(258) = dx_si9_g_CDCA;
dx(259) = dx_si9_g_DCA;
dx(260) = dx_si9_g_UDCA;
dx(261) = dx_si9_g_LCA;
dx(262) = dx_si9_g_LCAs;
dx(263) = dx_si9_g_o;
dx(264) = dx_si9_g_tr;
dx(265) = dx_si10_u_CA;
dx(266) = dx_si10_u_CDCA;
dx(267) = dx_si10_u_DCA;
dx(268) = dx_si10_u_UDCA;
dx(269) = dx_si10_u_LCA;
dx(270) = dx_si10_u_LCAs;
dx(271) = dx_si10_u_o;
dx(272) = dx_si10_u_tr;
dx(273) = dx_si10_t_CA;
dx(274) = dx_si10_t_CDCA;
dx(275) = dx_si10_t_DCA;
dx(276) = dx_si10_t_UDCA;
dx(277) = dx_si10_t_LCA;
dx(278) = dx_si10_t_LCAs;
dx(279) = dx_si10_t_o;
dx(280) = dx_si10_t_tr;
dx(281) = dx_si10_g_CA;
dx(282) = dx_si10_g_CDCA;
dx(283) = dx_si10_g_DCA;
dx(284) = dx_si10_g_UDCA;
dx(285) = dx_si10_g_LCA;
dx(286) = dx_si10_g_LCAs;
dx(287) = dx_si10_g_o;
dx(288) = dx_si10_g_tr;
dx(289) = dx_co1_u_CA;
dx(290) = dx_co1_u_CDCA;
dx(291) = dx_co1_u_DCA;
dx(292) = dx_co1_u_UDCA;
dx(293) = dx_co1_u_LCA;
dx(294) = dx_co1_u_LCAs;
dx(295) = dx_co1_u_o;
dx(296) = dx_co1_u_tr;
dx(297) = dx_co1_t_CA;
dx(298) = dx_co1_t_CDCA;
dx(299) = dx_co1_t_DCA;
dx(300) = dx_co1_t_UDCA;
dx(301) = dx_co1_t_LCA;
dx(302) = dx_co1_t_LCAs;
dx(303) = dx_co1_t_o;
dx(304) = dx_co1_t_tr;
dx(305) = dx_co1_g_CA;
dx(306) = dx_co1_g_CDCA;
dx(307) = dx_co1_g_DCA;
dx(308) = dx_co1_g_UDCA;
dx(309) = dx_co1_g_LCA;
dx(310) = dx_co1_g_LCAs;
dx(311) = dx_co1_g_o;
dx(312) = dx_co1_g_tr;
dx(313) = dx_co2_u_CA;
dx(314) = dx_co2_u_CDCA;
dx(315) = dx_co2_u_DCA;
dx(316) = dx_co2_u_UDCA;
dx(317) = dx_co2_u_LCA;
dx(318) = dx_co2_u_LCAs;
dx(319) = dx_co2_u_o;
dx(320) = dx_co2_u_tr;
dx(321) = dx_co2_t_CA;
dx(322) = dx_co2_t_CDCA;
dx(323) = dx_co2_t_DCA;
dx(324) = dx_co2_t_UDCA;
dx(325) = dx_co2_t_LCA;
dx(326) = dx_co2_t_LCAs;
dx(327) = dx_co2_t_o;
dx(328) = dx_co2_t_tr;
dx(329) = dx_co2_g_CA;
dx(330) = dx_co2_g_CDCA;
dx(331) = dx_co2_g_DCA;
dx(332) = dx_co2_g_UDCA;
dx(333) = dx_co2_g_LCA;
dx(334) = dx_co2_g_LCAs;
dx(335) = dx_co2_g_o;
dx(336) = dx_co2_g_tr;
dx(337) = dx_co3_u_CA;
dx(338) = dx_co3_u_CDCA;
dx(339) = dx_co3_u_DCA;
dx(340) = dx_co3_u_UDCA;
dx(341) = dx_co3_u_LCA;
dx(342) = dx_co3_u_LCAs;
dx(343) = dx_co3_u_o;
dx(344) = dx_co3_u_tr;
dx(345) = dx_co3_t_CA;
dx(346) = dx_co3_t_CDCA;
dx(347) = dx_co3_t_DCA;
dx(348) = dx_co3_t_UDCA;
dx(349) = dx_co3_t_LCA;
dx(350) = dx_co3_t_LCAs;
dx(351) = dx_co3_t_o;
dx(352) = dx_co3_t_tr;
dx(353) = dx_co3_g_CA;
dx(354) = dx_co3_g_CDCA;
dx(355) = dx_co3_g_DCA;
dx(356) = dx_co3_g_UDCA;
dx(357) = dx_co3_g_LCA;
dx(358) = dx_co3_g_LCAs;
dx(359) = dx_co3_g_o;
dx(360) = dx_co3_g_tr;
dx(361) = dx_co4_u_CA;
dx(362) = dx_co4_u_CDCA;
dx(363) = dx_co4_u_DCA;
dx(364) = dx_co4_u_UDCA;
dx(365) = dx_co4_u_LCA;
dx(366) = dx_co4_u_LCAs;
dx(367) = dx_co4_u_o;
dx(368) = dx_co4_u_tr;
dx(369) = dx_co4_t_CA;
dx(370) = dx_co4_t_CDCA;
dx(371) = dx_co4_t_DCA;
dx(372) = dx_co4_t_UDCA;
dx(373) = dx_co4_t_LCA;
dx(374) = dx_co4_t_LCAs;
dx(375) = dx_co4_t_o;
dx(376) = dx_co4_t_tr;
dx(377) = dx_co4_g_CA;
dx(378) = dx_co4_g_CDCA;
dx(379) = dx_co4_g_DCA;
dx(380) = dx_co4_g_UDCA;
dx(381) = dx_co4_g_LCA;
dx(382) = dx_co4_g_LCAs;
dx(383) = dx_co4_g_o;
dx(384) = dx_co4_g_tr;
dx(385) = dx_co5_u_CA;
dx(386) = dx_co5_u_CDCA;
dx(387) = dx_co5_u_DCA;
dx(388) = dx_co5_u_UDCA;
dx(389) = dx_co5_u_LCA;
dx(390) = dx_co5_u_LCAs;
dx(391) = dx_co5_u_o;
dx(392) = dx_co5_u_tr;
dx(393) = dx_co5_t_CA;
dx(394) = dx_co5_t_CDCA;
dx(395) = dx_co5_t_DCA;
dx(396) = dx_co5_t_UDCA;
dx(397) = dx_co5_t_LCA;
dx(398) = dx_co5_t_LCAs;
dx(399) = dx_co5_t_o;
dx(400) = dx_co5_t_tr;
dx(401) = dx_co5_g_CA;
dx(402) = dx_co5_g_CDCA;
dx(403) = dx_co5_g_DCA;
dx(404) = dx_co5_g_UDCA;
dx(405) = dx_co5_g_LCA;
dx(406) = dx_co5_g_LCAs;
dx(407) = dx_co5_g_o;
dx(408) = dx_co5_g_tr;
dx(409) = dx_fa_u_CA;
dx(410) = dx_fa_u_CDCA;
dx(411) = dx_fa_u_DCA;
dx(412) = dx_fa_u_UDCA;
dx(413) = dx_fa_u_LCA;
dx(414) = dx_fa_u_LCAs;
dx(415) = dx_fa_u_o;
dx(416) = dx_fa_u_tr;
dx(417) = dx_fa_t_CA;
dx(418) = dx_fa_t_CDCA;
dx(419) = dx_fa_t_DCA;
dx(420) = dx_fa_t_UDCA;
dx(421) = dx_fa_t_LCA;
dx(422) = dx_fa_t_LCAs;
dx(423) = dx_fa_t_o;
dx(424) = dx_fa_t_tr;
dx(425) = dx_fa_g_CA;
dx(426) = dx_fa_g_CDCA;
dx(427) = dx_fa_g_DCA;
dx(428) = dx_fa_g_UDCA;
dx(429) = dx_fa_g_LCA;
dx(430) = dx_fa_g_LCAs;
dx(431) = dx_fa_g_o;
dx(432) = dx_fa_g_tr;
dx(433) = dx_pl_u_CA;
dx(434) = dx_pl_u_CDCA;
dx(435) = dx_pl_u_DCA;
dx(436) = dx_pl_u_UDCA;
dx(437) = dx_pl_u_LCA;
dx(438) = dx_pl_u_LCAs;
dx(439) = dx_pl_u_o;
dx(440) = dx_pl_u_tr;
dx(441) = dx_pl_t_CA;
dx(442) = dx_pl_t_CDCA;
dx(443) = dx_pl_t_DCA;
dx(444) = dx_pl_t_UDCA;
dx(445) = dx_pl_t_LCA;
dx(446) = dx_pl_t_LCAs;
dx(447) = dx_pl_t_o;
dx(448) = dx_pl_t_tr;
dx(449) = dx_pl_g_CA;
dx(450) = dx_pl_g_CDCA;
dx(451) = dx_pl_g_DCA;
dx(452) = dx_pl_g_UDCA;
dx(453) = dx_pl_g_LCA;
dx(454) = dx_pl_g_LCAs;
dx(455) = dx_pl_g_o;
dx(456) = dx_pl_g_tr;
dx(457) = dx_cum_secreted_BA;
dx(458) = dx_cum_colon_BA;
dx(459) = dx_cum_excreted_BA;
dx = dx(:);
