# Supplementary material for: In Silico Analysis Identifies Intestinal Transit as a Key Determinant of Systemic Bile Acid Metabolism
Source: Front Physiol. 2018 Jun 8;9:631. doi: 10.3389/fphys.2018.00631 (PMC6008656; doi:10.3389/fphys.2018.00631)
Supplement: Supplementary file 2 [file Data_Sheet_2.zip › BA_model_package/Human_MST/BA_human_model_v9_for_tracer_par.m]

function [p_vec] = BA_human_model_v9_for_tracer_par(p)
%  FUNCTION Human_MST/BA_human_model_v9_for_tracer_par(p)
%
%  Description:
%   BA_human_model_v9_to_fit_full_par. This version of the ode file
%   is for a model version including tracer.
%
%  Contact: Eindhoven University of Technology, F.L.P. Sips (f.l.p.sips@tue.nl)

p_vec(1) = p.GIr_beta_GB;
p_vec(2) = p.GIr_beta_SI;
p_vec(3) = p.GIr_delta_GB;
p_vec(4) = p.GIr_delta_SI;
p_vec(5) = p.k_xl;
p_vec(6) = p.frac_gb;
p_vec(7) = p.k_xg;
p_vec(8) = p.k_xi_up_si;
p_vec(9) = p.k_xi_up_co;
p_vec(10) = p.vmax_asbt_s;
p_vec(11) = p.vmax_asbt;
p_vec(12) = p.km_asbt;
p_vec(13) = p.frac_li_u;
p_vec(14) = p.frac_li_c_1;
p_vec(15) = p.frac_li_c_2;
p_vec(16) = p.frac_li_c_3;
p_vec(17) = p.frac_li_s;
p_vec(18) = p.frac_tu;
p_vec(19) = p.k_ut;
p_vec(20) = p.k_ug;
p_vec(21) = p.k_bact_dsi;
p_vec(22) = p.k_si_1;
p_vec(23) = p.k_si_2;
p_vec(24) = p.k_co_1;
p_vec(25) = p.k_u;
p_vec(26) = p.frac_CA;
p_vec(27) = p.k_tr_1;
p_vec(28) = p.k_tr_2;
p_vec(29) = p.k_tr_3;
p_vec(30) = p.k_tr_4;
p_vec(31) = p.k_tr_5;
p_vec(32) = p.k_tr_6;
p_vec(33) = p.k_tr_7;

end
