# Supplementary material for: In Silico Analysis Identifies Intestinal Transit as a Key Determinant of Systemic Bile Acid Metabolism
Source: Front Physiol. 2018 Jun 8;9:631. doi: 10.3389/fphys.2018.00631 (PMC6008656; doi:10.3389/fphys.2018.00631)
Supplement: Supplementary file 2 [file Data_Sheet_2.zip › BA_model_package/Human_MST/BA_human_model_v9_to_fit_CF.m]

function [E] = BA_human_model_v9_to_fit_CF(data_vec, results)
%  FUNCTION Human_MST/BA_human_model_v9_to_fit_CF(data_vec, results)
%
%  Description:
%   Calculate cost function.
%
%  Inputs:
%   [1] data_vec        - vector of data values
%   [2] results         - structure of simulation results, where
%                         > results.fas.v contain all variables in the
%                           model in the fasting state
%                         > results.mea.y contain meal shape outputs
%                         > results.transit contain transit outputs
%
%  Outputs:
%   [1] E               - Vector of 76 weighted cost function values
%
%  Contact: Eindhoven University of Technology, F.L.P. Sips (f.l.p.sips@tue.nl)


if ~isempty(results) 
 
E              = zeros(76,1);
model_vec      = zeros(76,1);
weights_vec    = zeros(76,1);

model_vec(1) =  ( + results.fas.v.pl_u_CA * results.fas.v.V_P + results.fas.v.pl_g_CA * results.fas.v.V_P + results.fas.v.pl_t_CA * results.fas.v.V_P)/( + results.fas.v.pl_u_CA * results.fas.v.V_P + results.fas.v.pl_g_CA * results.fas.v.V_P + results.fas.v.pl_t_CA * results.fas.v.V_P + results.fas.v.pl_u_CDCA * results.fas.v.V_P + results.fas.v.pl_g_CDCA * results.fas.v.V_P + results.fas.v.pl_t_CDCA * results.fas.v.V_P + results.fas.v.pl_u_DCA * results.fas.v.V_P + results.fas.v.pl_g_DCA * results.fas.v.V_P + results.fas.v.pl_t_DCA * results.fas.v.V_P + results.fas.v.pl_u_UDCA * results.fas.v.V_P + results.fas.v.pl_g_UDCA * results.fas.v.V_P + results.fas.v.pl_t_UDCA * results.fas.v.V_P + results.fas.v.pl_u_LCA * results.fas.v.V_P + results.fas.v.pl_u_LCAs * results.fas.v.V_P + results.fas.v.pl_g_LCA * results.fas.v.V_P + results.fas.v.pl_g_LCAs * results.fas.v.V_P + results.fas.v.pl_t_LCA * results.fas.v.V_P + results.fas.v.pl_t_LCAs * results.fas.v.V_P + results.fas.v.pl_u_o * results.fas.v.V_P + results.fas.v.pl_g_o * results.fas.v.V_P + results.fas.v.pl_t_o * results.fas.v.V_P) * 100;
weights_vec(1) =  6;
model_vec(2) =  ( + results.fas.v.pl_u_CDCA * results.fas.v.V_P + results.fas.v.pl_g_CDCA * results.fas.v.V_P + results.fas.v.pl_t_CDCA * results.fas.v.V_P)/( + results.fas.v.pl_u_CA * results.fas.v.V_P + results.fas.v.pl_g_CA * results.fas.v.V_P + results.fas.v.pl_t_CA * results.fas.v.V_P + results.fas.v.pl_u_CDCA * results.fas.v.V_P + results.fas.v.pl_g_CDCA * results.fas.v.V_P + results.fas.v.pl_t_CDCA * results.fas.v.V_P + results.fas.v.pl_u_DCA * results.fas.v.V_P + results.fas.v.pl_g_DCA * results.fas.v.V_P + results.fas.v.pl_t_DCA * results.fas.v.V_P + results.fas.v.pl_u_UDCA * results.fas.v.V_P + results.fas.v.pl_g_UDCA * results.fas.v.V_P + results.fas.v.pl_t_UDCA * results.fas.v.V_P + results.fas.v.pl_u_LCA * results.fas.v.V_P + results.fas.v.pl_u_LCAs * results.fas.v.V_P + results.fas.v.pl_g_LCA * results.fas.v.V_P + results.fas.v.pl_g_LCAs * results.fas.v.V_P + results.fas.v.pl_t_LCA * results.fas.v.V_P + results.fas.v.pl_t_LCAs * results.fas.v.V_P + results.fas.v.pl_u_o * results.fas.v.V_P + results.fas.v.pl_g_o * results.fas.v.V_P + results.fas.v.pl_t_o * results.fas.v.V_P) * 100;
weights_vec(2) =  6;
model_vec(3) =  ( + results.fas.v.pl_u_DCA * results.fas.v.V_P + results.fas.v.pl_g_DCA * results.fas.v.V_P + results.fas.v.pl_t_DCA * results.fas.v.V_P)/( + results.fas.v.pl_u_CA * results.fas.v.V_P + results.fas.v.pl_g_CA * results.fas.v.V_P + results.fas.v.pl_t_CA * results.fas.v.V_P + results.fas.v.pl_u_CDCA * results.fas.v.V_P + results.fas.v.pl_g_CDCA * results.fas.v.V_P + results.fas.v.pl_t_CDCA * results.fas.v.V_P + results.fas.v.pl_u_DCA * results.fas.v.V_P + results.fas.v.pl_g_DCA * results.fas.v.V_P + results.fas.v.pl_t_DCA * results.fas.v.V_P + results.fas.v.pl_u_UDCA * results.fas.v.V_P + results.fas.v.pl_g_UDCA * results.fas.v.V_P + results.fas.v.pl_t_UDCA * results.fas.v.V_P + results.fas.v.pl_u_LCA * results.fas.v.V_P + results.fas.v.pl_u_LCAs * results.fas.v.V_P + results.fas.v.pl_g_LCA * results.fas.v.V_P + results.fas.v.pl_g_LCAs * results.fas.v.V_P + results.fas.v.pl_t_LCA * results.fas.v.V_P + results.fas.v.pl_t_LCAs * results.fas.v.V_P + results.fas.v.pl_u_o * results.fas.v.V_P + results.fas.v.pl_g_o * results.fas.v.V_P + results.fas.v.pl_t_o * results.fas.v.V_P) * 100;
weights_vec(3) =  6;
model_vec(4) =  ( + results.fas.v.pl_u_UDCA * results.fas.v.V_P + results.fas.v.pl_g_UDCA * results.fas.v.V_P + results.fas.v.pl_t_UDCA * results.fas.v.V_P)/( + results.fas.v.pl_u_CA * results.fas.v.V_P + results.fas.v.pl_g_CA * results.fas.v.V_P + results.fas.v.pl_t_CA * results.fas.v.V_P + results.fas.v.pl_u_CDCA * results.fas.v.V_P + results.fas.v.pl_g_CDCA * results.fas.v.V_P + results.fas.v.pl_t_CDCA * results.fas.v.V_P + results.fas.v.pl_u_DCA * results.fas.v.V_P + results.fas.v.pl_g_DCA * results.fas.v.V_P + results.fas.v.pl_t_DCA * results.fas.v.V_P + results.fas.v.pl_u_UDCA * results.fas.v.V_P + results.fas.v.pl_g_UDCA * results.fas.v.V_P + results.fas.v.pl_t_UDCA * results.fas.v.V_P + results.fas.v.pl_u_LCA * results.fas.v.V_P + results.fas.v.pl_u_LCAs * results.fas.v.V_P + results.fas.v.pl_g_LCA * results.fas.v.V_P + results.fas.v.pl_g_LCAs * results.fas.v.V_P + results.fas.v.pl_t_LCA * results.fas.v.V_P + results.fas.v.pl_t_LCAs * results.fas.v.V_P + results.fas.v.pl_u_o * results.fas.v.V_P + results.fas.v.pl_g_o * results.fas.v.V_P + results.fas.v.pl_t_o * results.fas.v.V_P) * 100;
weights_vec(4) =  6;
model_vec(5) =  ( + results.fas.v.pl_u_LCA * results.fas.v.V_P + results.fas.v.pl_u_LCAs * results.fas.v.V_P + results.fas.v.pl_g_LCA * results.fas.v.V_P + results.fas.v.pl_g_LCAs * results.fas.v.V_P + results.fas.v.pl_t_LCA * results.fas.v.V_P + results.fas.v.pl_t_LCAs * results.fas.v.V_P)/( + results.fas.v.pl_u_CA * results.fas.v.V_P + results.fas.v.pl_g_CA * results.fas.v.V_P + results.fas.v.pl_t_CA * results.fas.v.V_P + results.fas.v.pl_u_CDCA * results.fas.v.V_P + results.fas.v.pl_g_CDCA * results.fas.v.V_P + results.fas.v.pl_t_CDCA * results.fas.v.V_P + results.fas.v.pl_u_DCA * results.fas.v.V_P + results.fas.v.pl_g_DCA * results.fas.v.V_P + results.fas.v.pl_t_DCA * results.fas.v.V_P + results.fas.v.pl_u_UDCA * results.fas.v.V_P + results.fas.v.pl_g_UDCA * results.fas.v.V_P + results.fas.v.pl_t_UDCA * results.fas.v.V_P + results.fas.v.pl_u_LCA * results.fas.v.V_P + results.fas.v.pl_u_LCAs * results.fas.v.V_P + results.fas.v.pl_g_LCA * results.fas.v.V_P + results.fas.v.pl_g_LCAs * results.fas.v.V_P + results.fas.v.pl_t_LCA * results.fas.v.V_P + results.fas.v.pl_t_LCAs * results.fas.v.V_P + results.fas.v.pl_u_o * results.fas.v.V_P + results.fas.v.pl_g_o * results.fas.v.V_P + results.fas.v.pl_t_o * results.fas.v.V_P) * 100;
weights_vec(5) =  6;
model_vec(6) =  ( + results.fas.v.pl_u_o * results.fas.v.V_P + results.fas.v.pl_g_o * results.fas.v.V_P + results.fas.v.pl_t_o * results.fas.v.V_P)/( + results.fas.v.pl_u_CA * results.fas.v.V_P + results.fas.v.pl_g_CA * results.fas.v.V_P + results.fas.v.pl_t_CA * results.fas.v.V_P + results.fas.v.pl_u_CDCA * results.fas.v.V_P + results.fas.v.pl_g_CDCA * results.fas.v.V_P + results.fas.v.pl_t_CDCA * results.fas.v.V_P + results.fas.v.pl_u_DCA * results.fas.v.V_P + results.fas.v.pl_g_DCA * results.fas.v.V_P + results.fas.v.pl_t_DCA * results.fas.v.V_P + results.fas.v.pl_u_UDCA * results.fas.v.V_P + results.fas.v.pl_g_UDCA * results.fas.v.V_P + results.fas.v.pl_t_UDCA * results.fas.v.V_P + results.fas.v.pl_u_LCA * results.fas.v.V_P + results.fas.v.pl_u_LCAs * results.fas.v.V_P + results.fas.v.pl_g_LCA * results.fas.v.V_P + results.fas.v.pl_g_LCAs * results.fas.v.V_P + results.fas.v.pl_t_LCA * results.fas.v.V_P + results.fas.v.pl_t_LCAs * results.fas.v.V_P + results.fas.v.pl_u_o * results.fas.v.V_P + results.fas.v.pl_g_o * results.fas.v.V_P + results.fas.v.pl_t_o * results.fas.v.V_P) * 100;
weights_vec(6) =  6;
model_vec(7) =  ( + results.fas.v.pl_u_CA * results.fas.v.V_P + results.fas.v.pl_g_CA * results.fas.v.V_P + results.fas.v.pl_t_CA * results.fas.v.V_P)/( + results.fas.v.pl_u_CA * results.fas.v.V_P + results.fas.v.pl_g_CA * results.fas.v.V_P + results.fas.v.pl_t_CA * results.fas.v.V_P + results.fas.v.pl_u_CDCA * results.fas.v.V_P + results.fas.v.pl_g_CDCA * results.fas.v.V_P + results.fas.v.pl_t_CDCA * results.fas.v.V_P + results.fas.v.pl_u_DCA * results.fas.v.V_P + results.fas.v.pl_g_DCA * results.fas.v.V_P + results.fas.v.pl_t_DCA * results.fas.v.V_P) * 100;
weights_vec(7) =  3;
model_vec(8) =  ( + results.fas.v.pl_u_CDCA * results.fas.v.V_P + results.fas.v.pl_g_CDCA * results.fas.v.V_P + results.fas.v.pl_t_CDCA * results.fas.v.V_P)/( + results.fas.v.pl_u_CA * results.fas.v.V_P + results.fas.v.pl_g_CA * results.fas.v.V_P + results.fas.v.pl_t_CA * results.fas.v.V_P + results.fas.v.pl_u_CDCA * results.fas.v.V_P + results.fas.v.pl_g_CDCA * results.fas.v.V_P + results.fas.v.pl_t_CDCA * results.fas.v.V_P + results.fas.v.pl_u_DCA * results.fas.v.V_P + results.fas.v.pl_g_DCA * results.fas.v.V_P + results.fas.v.pl_t_DCA * results.fas.v.V_P) * 100;
weights_vec(8) =  3;
model_vec(9) =  ( + results.fas.v.pl_u_DCA * results.fas.v.V_P + results.fas.v.pl_g_DCA * results.fas.v.V_P + results.fas.v.pl_t_DCA * results.fas.v.V_P)/( + results.fas.v.pl_u_CA * results.fas.v.V_P + results.fas.v.pl_g_CA * results.fas.v.V_P + results.fas.v.pl_t_CA * results.fas.v.V_P + results.fas.v.pl_u_CDCA * results.fas.v.V_P + results.fas.v.pl_g_CDCA * results.fas.v.V_P + results.fas.v.pl_t_CDCA * results.fas.v.V_P + results.fas.v.pl_u_DCA * results.fas.v.V_P + results.fas.v.pl_g_DCA * results.fas.v.V_P + results.fas.v.pl_t_DCA * results.fas.v.V_P) * 100;
weights_vec(9) =  3;
model_vec(10) =  ( + results.fas.v.li_u_CA + results.fas.v.li_g_CA + results.fas.v.li_t_CA)/( + results.fas.v.li_u_CA + results.fas.v.li_g_CA + results.fas.v.li_t_CA + results.fas.v.li_u_CDCA + results.fas.v.li_g_CDCA + results.fas.v.li_t_CDCA + results.fas.v.li_u_DCA + results.fas.v.li_g_DCA + results.fas.v.li_t_DCA + results.fas.v.li_u_UDCA + results.fas.v.li_g_UDCA + results.fas.v.li_t_UDCA + results.fas.v.li_u_LCA + results.fas.v.li_u_LCAs + results.fas.v.li_g_LCA + results.fas.v.li_g_LCAs + results.fas.v.li_t_LCA + results.fas.v.li_t_LCAs) * 100;
weights_vec(10) =  5;
model_vec(11) =  ( + results.fas.v.li_u_CDCA + results.fas.v.li_g_CDCA + results.fas.v.li_t_CDCA)/( + results.fas.v.li_u_CA + results.fas.v.li_g_CA + results.fas.v.li_t_CA + results.fas.v.li_u_CDCA + results.fas.v.li_g_CDCA + results.fas.v.li_t_CDCA + results.fas.v.li_u_DCA + results.fas.v.li_g_DCA + results.fas.v.li_t_DCA + results.fas.v.li_u_UDCA + results.fas.v.li_g_UDCA + results.fas.v.li_t_UDCA + results.fas.v.li_u_LCA + results.fas.v.li_u_LCAs + results.fas.v.li_g_LCA + results.fas.v.li_g_LCAs + results.fas.v.li_t_LCA + results.fas.v.li_t_LCAs) * 100;
weights_vec(11) =  5;
model_vec(12) =  ( + results.fas.v.li_u_DCA + results.fas.v.li_g_DCA + results.fas.v.li_t_DCA)/( + results.fas.v.li_u_CA + results.fas.v.li_g_CA + results.fas.v.li_t_CA + results.fas.v.li_u_CDCA + results.fas.v.li_g_CDCA + results.fas.v.li_t_CDCA + results.fas.v.li_u_DCA + results.fas.v.li_g_DCA + results.fas.v.li_t_DCA + results.fas.v.li_u_UDCA + results.fas.v.li_g_UDCA + results.fas.v.li_t_UDCA + results.fas.v.li_u_LCA + results.fas.v.li_u_LCAs + results.fas.v.li_g_LCA + results.fas.v.li_g_LCAs + results.fas.v.li_t_LCA + results.fas.v.li_t_LCAs) * 100;
weights_vec(12) =  5;
model_vec(13) =  ( + results.fas.v.li_u_UDCA + results.fas.v.li_g_UDCA + results.fas.v.li_t_UDCA)/( + results.fas.v.li_u_CA + results.fas.v.li_g_CA + results.fas.v.li_t_CA + results.fas.v.li_u_CDCA + results.fas.v.li_g_CDCA + results.fas.v.li_t_CDCA + results.fas.v.li_u_DCA + results.fas.v.li_g_DCA + results.fas.v.li_t_DCA + results.fas.v.li_u_UDCA + results.fas.v.li_g_UDCA + results.fas.v.li_t_UDCA + results.fas.v.li_u_LCA + results.fas.v.li_u_LCAs + results.fas.v.li_g_LCA + results.fas.v.li_g_LCAs + results.fas.v.li_t_LCA + results.fas.v.li_t_LCAs) * 100;
weights_vec(13) =  5;
model_vec(14) =  ( + results.fas.v.li_u_LCA + results.fas.v.li_u_LCAs + results.fas.v.li_g_LCA + results.fas.v.li_g_LCAs + results.fas.v.li_t_LCA + results.fas.v.li_t_LCAs)/( + results.fas.v.li_u_CA + results.fas.v.li_g_CA + results.fas.v.li_t_CA + results.fas.v.li_u_CDCA + results.fas.v.li_g_CDCA + results.fas.v.li_t_CDCA + results.fas.v.li_u_DCA + results.fas.v.li_g_DCA + results.fas.v.li_t_DCA + results.fas.v.li_u_UDCA + results.fas.v.li_g_UDCA + results.fas.v.li_t_UDCA + results.fas.v.li_u_LCA + results.fas.v.li_u_LCAs + results.fas.v.li_g_LCA + results.fas.v.li_g_LCAs + results.fas.v.li_t_LCA + results.fas.v.li_t_LCAs) * 100;
weights_vec(14) =  5;
model_vec(15) = results.fas.v.frac_CA * 100;
weights_vec(15) =  2;
model_vec(16) = results.fas.v.frac_CDCA * 100;
weights_vec(16) =  2;
model_vec(17) =  ( + results.fas.v.gb_u_CA + results.fas.v.gb_g_CA + results.fas.v.gb_t_CA)/( + results.fas.v.gb_u_CA + results.fas.v.gb_g_CA + results.fas.v.gb_t_CA + results.fas.v.gb_u_CDCA + results.fas.v.gb_g_CDCA + results.fas.v.gb_t_CDCA + results.fas.v.gb_u_DCA + results.fas.v.gb_g_DCA + results.fas.v.gb_t_DCA + results.fas.v.gb_u_UDCA + results.fas.v.gb_g_UDCA + results.fas.v.gb_t_UDCA + results.fas.v.gb_u_LCA + results.fas.v.gb_u_LCAs + results.fas.v.gb_g_LCA + results.fas.v.gb_g_LCAs + results.fas.v.gb_t_LCA + results.fas.v.gb_t_LCAs + results.fas.v.gb_u_o + results.fas.v.gb_g_o + results.fas.v.gb_t_o) * 100;
weights_vec(17) =  6;
model_vec(18) =  ( + results.fas.v.gb_u_CDCA + results.fas.v.gb_g_CDCA + results.fas.v.gb_t_CDCA)/( + results.fas.v.gb_u_CA + results.fas.v.gb_g_CA + results.fas.v.gb_t_CA + results.fas.v.gb_u_CDCA + results.fas.v.gb_g_CDCA + results.fas.v.gb_t_CDCA + results.fas.v.gb_u_DCA + results.fas.v.gb_g_DCA + results.fas.v.gb_t_DCA + results.fas.v.gb_u_UDCA + results.fas.v.gb_g_UDCA + results.fas.v.gb_t_UDCA + results.fas.v.gb_u_LCA + results.fas.v.gb_u_LCAs + results.fas.v.gb_g_LCA + results.fas.v.gb_g_LCAs + results.fas.v.gb_t_LCA + results.fas.v.gb_t_LCAs + results.fas.v.gb_u_o + results.fas.v.gb_g_o + results.fas.v.gb_t_o) * 100;
weights_vec(18) =  6;
model_vec(19) =  ( + results.fas.v.gb_u_DCA + results.fas.v.gb_g_DCA + results.fas.v.gb_t_DCA)/( + results.fas.v.gb_u_CA + results.fas.v.gb_g_CA + results.fas.v.gb_t_CA + results.fas.v.gb_u_CDCA + results.fas.v.gb_g_CDCA + results.fas.v.gb_t_CDCA + results.fas.v.gb_u_DCA + results.fas.v.gb_g_DCA + results.fas.v.gb_t_DCA + results.fas.v.gb_u_UDCA + results.fas.v.gb_g_UDCA + results.fas.v.gb_t_UDCA + results.fas.v.gb_u_LCA + results.fas.v.gb_u_LCAs + results.fas.v.gb_g_LCA + results.fas.v.gb_g_LCAs + results.fas.v.gb_t_LCA + results.fas.v.gb_t_LCAs + results.fas.v.gb_u_o + results.fas.v.gb_g_o + results.fas.v.gb_t_o) * 100;
weights_vec(19) =  6;
model_vec(20) =  ( + results.fas.v.gb_u_UDCA + results.fas.v.gb_g_UDCA + results.fas.v.gb_t_UDCA)/( + results.fas.v.gb_u_CA + results.fas.v.gb_g_CA + results.fas.v.gb_t_CA + results.fas.v.gb_u_CDCA + results.fas.v.gb_g_CDCA + results.fas.v.gb_t_CDCA + results.fas.v.gb_u_DCA + results.fas.v.gb_g_DCA + results.fas.v.gb_t_DCA + results.fas.v.gb_u_UDCA + results.fas.v.gb_g_UDCA + results.fas.v.gb_t_UDCA + results.fas.v.gb_u_LCA + results.fas.v.gb_u_LCAs + results.fas.v.gb_g_LCA + results.fas.v.gb_g_LCAs + results.fas.v.gb_t_LCA + results.fas.v.gb_t_LCAs + results.fas.v.gb_u_o + results.fas.v.gb_g_o + results.fas.v.gb_t_o) * 100;
weights_vec(20) =  6;
model_vec(21) =  ( + results.fas.v.gb_u_LCA + results.fas.v.gb_u_LCAs + results.fas.v.gb_g_LCA + results.fas.v.gb_g_LCAs + results.fas.v.gb_t_LCA + results.fas.v.gb_t_LCAs)/( + results.fas.v.gb_u_CA + results.fas.v.gb_g_CA + results.fas.v.gb_t_CA + results.fas.v.gb_u_CDCA + results.fas.v.gb_g_CDCA + results.fas.v.gb_t_CDCA + results.fas.v.gb_u_DCA + results.fas.v.gb_g_DCA + results.fas.v.gb_t_DCA + results.fas.v.gb_u_UDCA + results.fas.v.gb_g_UDCA + results.fas.v.gb_t_UDCA + results.fas.v.gb_u_LCA + results.fas.v.gb_u_LCAs + results.fas.v.gb_g_LCA + results.fas.v.gb_g_LCAs + results.fas.v.gb_t_LCA + results.fas.v.gb_t_LCAs + results.fas.v.gb_u_o + results.fas.v.gb_g_o + results.fas.v.gb_t_o) * 100;
weights_vec(21) =  6;
model_vec(22) =  ( + results.fas.v.gb_u_o + results.fas.v.gb_g_o + results.fas.v.gb_t_o)/( + results.fas.v.gb_u_CA + results.fas.v.gb_g_CA + results.fas.v.gb_t_CA + results.fas.v.gb_u_CDCA + results.fas.v.gb_g_CDCA + results.fas.v.gb_t_CDCA + results.fas.v.gb_u_DCA + results.fas.v.gb_g_DCA + results.fas.v.gb_t_DCA + results.fas.v.gb_u_UDCA + results.fas.v.gb_g_UDCA + results.fas.v.gb_t_UDCA + results.fas.v.gb_u_LCA + results.fas.v.gb_u_LCAs + results.fas.v.gb_g_LCA + results.fas.v.gb_g_LCAs + results.fas.v.gb_t_LCA + results.fas.v.gb_t_LCAs + results.fas.v.gb_u_o + results.fas.v.gb_g_o + results.fas.v.gb_t_o) * 100;
weights_vec(22) =  6;
model_vec(23) =  ( + results.fas.v.gb_u_CA + results.fas.v.gb_g_CA + results.fas.v.gb_t_CA)/( + results.fas.v.gb_u_CA + results.fas.v.gb_g_CA + results.fas.v.gb_t_CA + results.fas.v.gb_u_CDCA + results.fas.v.gb_g_CDCA + results.fas.v.gb_t_CDCA + results.fas.v.gb_u_DCA + results.fas.v.gb_g_DCA + results.fas.v.gb_t_DCA + results.fas.v.gb_u_UDCA + results.fas.v.gb_g_UDCA + results.fas.v.gb_t_UDCA + results.fas.v.gb_u_LCA + results.fas.v.gb_g_LCA + results.fas.v.gb_t_LCA + results.fas.v.gb_u_o + results.fas.v.gb_g_o + results.fas.v.gb_t_o) * 100;
weights_vec(23) =  6;
model_vec(24) =  ( + results.fas.v.gb_u_CDCA + results.fas.v.gb_g_CDCA + results.fas.v.gb_t_CDCA)/( + results.fas.v.gb_u_CA + results.fas.v.gb_g_CA + results.fas.v.gb_t_CA + results.fas.v.gb_u_CDCA + results.fas.v.gb_g_CDCA + results.fas.v.gb_t_CDCA + results.fas.v.gb_u_DCA + results.fas.v.gb_g_DCA + results.fas.v.gb_t_DCA + results.fas.v.gb_u_UDCA + results.fas.v.gb_g_UDCA + results.fas.v.gb_t_UDCA + results.fas.v.gb_u_LCA + results.fas.v.gb_g_LCA + results.fas.v.gb_t_LCA + results.fas.v.gb_u_o + results.fas.v.gb_g_o + results.fas.v.gb_t_o) * 100;
weights_vec(24) =  6;
model_vec(25) =  ( + results.fas.v.gb_u_DCA + results.fas.v.gb_g_DCA + results.fas.v.gb_t_DCA)/( + results.fas.v.gb_u_CA + results.fas.v.gb_g_CA + results.fas.v.gb_t_CA + results.fas.v.gb_u_CDCA + results.fas.v.gb_g_CDCA + results.fas.v.gb_t_CDCA + results.fas.v.gb_u_DCA + results.fas.v.gb_g_DCA + results.fas.v.gb_t_DCA + results.fas.v.gb_u_UDCA + results.fas.v.gb_g_UDCA + results.fas.v.gb_t_UDCA + results.fas.v.gb_u_LCA + results.fas.v.gb_g_LCA + results.fas.v.gb_t_LCA + results.fas.v.gb_u_o + results.fas.v.gb_g_o + results.fas.v.gb_t_o) * 100;
weights_vec(25) =  6;
model_vec(26) =  ( + results.fas.v.gb_u_UDCA + results.fas.v.gb_g_UDCA + results.fas.v.gb_t_UDCA)/( + results.fas.v.gb_u_CA + results.fas.v.gb_g_CA + results.fas.v.gb_t_CA + results.fas.v.gb_u_CDCA + results.fas.v.gb_g_CDCA + results.fas.v.gb_t_CDCA + results.fas.v.gb_u_DCA + results.fas.v.gb_g_DCA + results.fas.v.gb_t_DCA + results.fas.v.gb_u_UDCA + results.fas.v.gb_g_UDCA + results.fas.v.gb_t_UDCA + results.fas.v.gb_u_LCA + results.fas.v.gb_g_LCA + results.fas.v.gb_t_LCA + results.fas.v.gb_u_o + results.fas.v.gb_g_o + results.fas.v.gb_t_o) * 100;
weights_vec(26) =  6;
model_vec(27) =  ( + results.fas.v.gb_u_LCA + results.fas.v.gb_g_LCA + results.fas.v.gb_t_LCA)/( + results.fas.v.gb_u_CA + results.fas.v.gb_g_CA + results.fas.v.gb_t_CA + results.fas.v.gb_u_CDCA + results.fas.v.gb_g_CDCA + results.fas.v.gb_t_CDCA + results.fas.v.gb_u_DCA + results.fas.v.gb_g_DCA + results.fas.v.gb_t_DCA + results.fas.v.gb_u_UDCA + results.fas.v.gb_g_UDCA + results.fas.v.gb_t_UDCA + results.fas.v.gb_u_LCA + results.fas.v.gb_g_LCA + results.fas.v.gb_t_LCA + results.fas.v.gb_u_o + results.fas.v.gb_g_o + results.fas.v.gb_t_o) * 100;
weights_vec(27) =  6;
model_vec(28) =  ( + results.fas.v.gb_u_o + results.fas.v.gb_g_o + results.fas.v.gb_t_o)/( + results.fas.v.gb_u_CA + results.fas.v.gb_g_CA + results.fas.v.gb_t_CA + results.fas.v.gb_u_CDCA + results.fas.v.gb_g_CDCA + results.fas.v.gb_t_CDCA + results.fas.v.gb_u_DCA + results.fas.v.gb_g_DCA + results.fas.v.gb_t_DCA + results.fas.v.gb_u_UDCA + results.fas.v.gb_g_UDCA + results.fas.v.gb_t_UDCA + results.fas.v.gb_u_LCA + results.fas.v.gb_g_LCA + results.fas.v.gb_t_LCA + results.fas.v.gb_u_o + results.fas.v.gb_g_o + results.fas.v.gb_t_o) * 100;
weights_vec(28) =  6;
model_vec(29) =  ( + results.fas.v.pl_u_CA + ((results.fas.v.x_si_u_CA + results.fas.v.x_co_u_CA)/ results.fas.v.Q_P) + results.fas.v.pl_g_CA + ((results.fas.v.x_si_g_CA + results.fas.v.x_co_g_CA)/ results.fas.v.Q_P) + results.fas.v.pl_t_CA + ((results.fas.v.x_si_t_CA + results.fas.v.x_co_t_CA)/ results.fas.v.Q_P))/( + results.fas.v.pl_u_CA + ((results.fas.v.x_si_u_CA + results.fas.v.x_co_u_CA)/ results.fas.v.Q_P) + results.fas.v.pl_g_CA + ((results.fas.v.x_si_g_CA + results.fas.v.x_co_g_CA)/ results.fas.v.Q_P) + results.fas.v.pl_t_CA + ((results.fas.v.x_si_t_CA + results.fas.v.x_co_t_CA)/ results.fas.v.Q_P) + results.fas.v.pl_u_CDCA + ((results.fas.v.x_si_u_CDCA + results.fas.v.x_co_u_CDCA)/ results.fas.v.Q_P) + results.fas.v.pl_g_CDCA + ((results.fas.v.x_si_g_CDCA + results.fas.v.x_co_g_CDCA)/ results.fas.v.Q_P) + results.fas.v.pl_t_CDCA + ((results.fas.v.x_si_t_CDCA + results.fas.v.x_co_t_CDCA)/ results.fas.v.Q_P) + results.fas.v.pl_u_DCA + ((results.fas.v.x_si_u_DCA + results.fas.v.x_co_u_DCA)/ results.fas.v.Q_P) + results.fas.v.pl_g_DCA + ((results.fas.v.x_si_g_DCA + results.fas.v.x_co_g_DCA)/ results.fas.v.Q_P) + results.fas.v.pl_t_DCA + ((results.fas.v.x_si_t_DCA + results.fas.v.x_co_t_DCA)/ results.fas.v.Q_P) + results.fas.v.pl_u_UDCA + ((results.fas.v.x_si_u_UDCA + results.fas.v.x_co_u_UDCA)/ results.fas.v.Q_P) + results.fas.v.pl_g_UDCA + ((results.fas.v.x_si_g_UDCA + results.fas.v.x_co_g_UDCA)/ results.fas.v.Q_P) + results.fas.v.pl_t_UDCA + ((results.fas.v.x_si_t_UDCA + results.fas.v.x_co_t_UDCA)/ results.fas.v.Q_P) + results.fas.v.pl_u_LCA + ((results.fas.v.x_si_u_LCA + results.fas.v.x_co_u_LCA)/ results.fas.v.Q_P) + results.fas.v.pl_g_LCA + ((results.fas.v.x_si_g_LCA + results.fas.v.x_co_g_LCA)/ results.fas.v.Q_P) + results.fas.v.pl_t_LCA + ((results.fas.v.x_si_t_LCA + results.fas.v.x_co_t_LCA)/ results.fas.v.Q_P)) * 100;
weights_vec(29) =  5;
model_vec(30) =  ( + results.fas.v.pl_u_CDCA + ((results.fas.v.x_si_u_CDCA + results.fas.v.x_co_u_CDCA)/ results.fas.v.Q_P) + results.fas.v.pl_g_CDCA + ((results.fas.v.x_si_g_CDCA + results.fas.v.x_co_g_CDCA)/ results.fas.v.Q_P) + results.fas.v.pl_t_CDCA + ((results.fas.v.x_si_t_CDCA + results.fas.v.x_co_t_CDCA)/ results.fas.v.Q_P))/( + results.fas.v.pl_u_CA + ((results.fas.v.x_si_u_CA + results.fas.v.x_co_u_CA)/ results.fas.v.Q_P) + results.fas.v.pl_g_CA + ((results.fas.v.x_si_g_CA + results.fas.v.x_co_g_CA)/ results.fas.v.Q_P) + results.fas.v.pl_t_CA + ((results.fas.v.x_si_t_CA + results.fas.v.x_co_t_CA)/ results.fas.v.Q_P) + results.fas.v.pl_u_CDCA + ((results.fas.v.x_si_u_CDCA + results.fas.v.x_co_u_CDCA)/ results.fas.v.Q_P) + results.fas.v.pl_g_CDCA + ((results.fas.v.x_si_g_CDCA + results.fas.v.x_co_g_CDCA)/ results.fas.v.Q_P) + results.fas.v.pl_t_CDCA + ((results.fas.v.x_si_t_CDCA + results.fas.v.x_co_t_CDCA)/ results.fas.v.Q_P) + results.fas.v.pl_u_DCA + ((results.fas.v.x_si_u_DCA + results.fas.v.x_co_u_DCA)/ results.fas.v.Q_P) + results.fas.v.pl_g_DCA + ((results.fas.v.x_si_g_DCA + results.fas.v.x_co_g_DCA)/ results.fas.v.Q_P) + results.fas.v.pl_t_DCA + ((results.fas.v.x_si_t_DCA + results.fas.v.x_co_t_DCA)/ results.fas.v.Q_P) + results.fas.v.pl_u_UDCA + ((results.fas.v.x_si_u_UDCA + results.fas.v.x_co_u_UDCA)/ results.fas.v.Q_P) + results.fas.v.pl_g_UDCA + ((results.fas.v.x_si_g_UDCA + results.fas.v.x_co_g_UDCA)/ results.fas.v.Q_P) + results.fas.v.pl_t_UDCA + ((results.fas.v.x_si_t_UDCA + results.fas.v.x_co_t_UDCA)/ results.fas.v.Q_P) + results.fas.v.pl_u_LCA + ((results.fas.v.x_si_u_LCA + results.fas.v.x_co_u_LCA)/ results.fas.v.Q_P) + results.fas.v.pl_g_LCA + ((results.fas.v.x_si_g_LCA + results.fas.v.x_co_g_LCA)/ results.fas.v.Q_P) + results.fas.v.pl_t_LCA + ((results.fas.v.x_si_t_LCA + results.fas.v.x_co_t_LCA)/ results.fas.v.Q_P)) * 100;
weights_vec(30) =  5;
model_vec(31) =  ( + results.fas.v.pl_u_DCA + ((results.fas.v.x_si_u_DCA + results.fas.v.x_co_u_DCA)/ results.fas.v.Q_P) + results.fas.v.pl_g_DCA + ((results.fas.v.x_si_g_DCA + results.fas.v.x_co_g_DCA)/ results.fas.v.Q_P) + results.fas.v.pl_t_DCA + ((results.fas.v.x_si_t_DCA + results.fas.v.x_co_t_DCA)/ results.fas.v.Q_P))/( + results.fas.v.pl_u_CA + ((results.fas.v.x_si_u_CA + results.fas.v.x_co_u_CA)/ results.fas.v.Q_P) + results.fas.v.pl_g_CA + ((results.fas.v.x_si_g_CA + results.fas.v.x_co_g_CA)/ results.fas.v.Q_P) + results.fas.v.pl_t_CA + ((results.fas.v.x_si_t_CA + results.fas.v.x_co_t_CA)/ results.fas.v.Q_P) + results.fas.v.pl_u_CDCA + ((results.fas.v.x_si_u_CDCA + results.fas.v.x_co_u_CDCA)/ results.fas.v.Q_P) + results.fas.v.pl_g_CDCA + ((results.fas.v.x_si_g_CDCA + results.fas.v.x_co_g_CDCA)/ results.fas.v.Q_P) + results.fas.v.pl_t_CDCA + ((results.fas.v.x_si_t_CDCA + results.fas.v.x_co_t_CDCA)/ results.fas.v.Q_P) + results.fas.v.pl_u_DCA + ((results.fas.v.x_si_u_DCA + results.fas.v.x_co_u_DCA)/ results.fas.v.Q_P) + results.fas.v.pl_g_DCA + ((results.fas.v.x_si_g_DCA + results.fas.v.x_co_g_DCA)/ results.fas.v.Q_P) + results.fas.v.pl_t_DCA + ((results.fas.v.x_si_t_DCA + results.fas.v.x_co_t_DCA)/ results.fas.v.Q_P) + results.fas.v.pl_u_UDCA + ((results.fas.v.x_si_u_UDCA + results.fas.v.x_co_u_UDCA)/ results.fas.v.Q_P) + results.fas.v.pl_g_UDCA + ((results.fas.v.x_si_g_UDCA + results.fas.v.x_co_g_UDCA)/ results.fas.v.Q_P) + results.fas.v.pl_t_UDCA + ((results.fas.v.x_si_t_UDCA + results.fas.v.x_co_t_UDCA)/ results.fas.v.Q_P) + results.fas.v.pl_u_LCA + ((results.fas.v.x_si_u_LCA + results.fas.v.x_co_u_LCA)/ results.fas.v.Q_P) + results.fas.v.pl_g_LCA + ((results.fas.v.x_si_g_LCA + results.fas.v.x_co_g_LCA)/ results.fas.v.Q_P) + results.fas.v.pl_t_LCA + ((results.fas.v.x_si_t_LCA + results.fas.v.x_co_t_LCA)/ results.fas.v.Q_P)) * 100;
weights_vec(31) =  5;
model_vec(32) =  ( + results.fas.v.pl_u_UDCA + ((results.fas.v.x_si_u_UDCA + results.fas.v.x_co_u_UDCA)/ results.fas.v.Q_P) + results.fas.v.pl_g_UDCA + ((results.fas.v.x_si_g_UDCA + results.fas.v.x_co_g_UDCA)/ results.fas.v.Q_P) + results.fas.v.pl_t_UDCA + ((results.fas.v.x_si_t_UDCA + results.fas.v.x_co_t_UDCA)/ results.fas.v.Q_P))/( + results.fas.v.pl_u_CA + ((results.fas.v.x_si_u_CA + results.fas.v.x_co_u_CA)/ results.fas.v.Q_P) + results.fas.v.pl_g_CA + ((results.fas.v.x_si_g_CA + results.fas.v.x_co_g_CA)/ results.fas.v.Q_P) + results.fas.v.pl_t_CA + ((results.fas.v.x_si_t_CA + results.fas.v.x_co_t_CA)/ results.fas.v.Q_P) + results.fas.v.pl_u_CDCA + ((results.fas.v.x_si_u_CDCA + results.fas.v.x_co_u_CDCA)/ results.fas.v.Q_P) + results.fas.v.pl_g_CDCA + ((results.fas.v.x_si_g_CDCA + results.fas.v.x_co_g_CDCA)/ results.fas.v.Q_P) + results.fas.v.pl_t_CDCA + ((results.fas.v.x_si_t_CDCA + results.fas.v.x_co_t_CDCA)/ results.fas.v.Q_P) + results.fas.v.pl_u_DCA + ((results.fas.v.x_si_u_DCA + results.fas.v.x_co_u_DCA)/ results.fas.v.Q_P) + results.fas.v.pl_g_DCA + ((results.fas.v.x_si_g_DCA + results.fas.v.x_co_g_DCA)/ results.fas.v.Q_P) + results.fas.v.pl_t_DCA + ((results.fas.v.x_si_t_DCA + results.fas.v.x_co_t_DCA)/ results.fas.v.Q_P) + results.fas.v.pl_u_UDCA + ((results.fas.v.x_si_u_UDCA + results.fas.v.x_co_u_UDCA)/ results.fas.v.Q_P) + results.fas.v.pl_g_UDCA + ((results.fas.v.x_si_g_UDCA + results.fas.v.x_co_g_UDCA)/ results.fas.v.Q_P) + results.fas.v.pl_t_UDCA + ((results.fas.v.x_si_t_UDCA + results.fas.v.x_co_t_UDCA)/ results.fas.v.Q_P) + results.fas.v.pl_u_LCA + ((results.fas.v.x_si_u_LCA + results.fas.v.x_co_u_LCA)/ results.fas.v.Q_P) + results.fas.v.pl_g_LCA + ((results.fas.v.x_si_g_LCA + results.fas.v.x_co_g_LCA)/ results.fas.v.Q_P) + results.fas.v.pl_t_LCA + ((results.fas.v.x_si_t_LCA + results.fas.v.x_co_t_LCA)/ results.fas.v.Q_P)) * 100;
weights_vec(32) =  5;
model_vec(33) =  ( + results.fas.v.pl_u_LCA + ((results.fas.v.x_si_u_LCA + results.fas.v.x_co_u_LCA)/ results.fas.v.Q_P) + results.fas.v.pl_g_LCA + ((results.fas.v.x_si_g_LCA + results.fas.v.x_co_g_LCA)/ results.fas.v.Q_P) + results.fas.v.pl_t_LCA + ((results.fas.v.x_si_t_LCA + results.fas.v.x_co_t_LCA)/ results.fas.v.Q_P))/( + results.fas.v.pl_u_CA + ((results.fas.v.x_si_u_CA + results.fas.v.x_co_u_CA)/ results.fas.v.Q_P) + results.fas.v.pl_g_CA + ((results.fas.v.x_si_g_CA + results.fas.v.x_co_g_CA)/ results.fas.v.Q_P) + results.fas.v.pl_t_CA + ((results.fas.v.x_si_t_CA + results.fas.v.x_co_t_CA)/ results.fas.v.Q_P) + results.fas.v.pl_u_CDCA + ((results.fas.v.x_si_u_CDCA + results.fas.v.x_co_u_CDCA)/ results.fas.v.Q_P) + results.fas.v.pl_g_CDCA + ((results.fas.v.x_si_g_CDCA + results.fas.v.x_co_g_CDCA)/ results.fas.v.Q_P) + results.fas.v.pl_t_CDCA + ((results.fas.v.x_si_t_CDCA + results.fas.v.x_co_t_CDCA)/ results.fas.v.Q_P) + results.fas.v.pl_u_DCA + ((results.fas.v.x_si_u_DCA + results.fas.v.x_co_u_DCA)/ results.fas.v.Q_P) + results.fas.v.pl_g_DCA + ((results.fas.v.x_si_g_DCA + results.fas.v.x_co_g_DCA)/ results.fas.v.Q_P) + results.fas.v.pl_t_DCA + ((results.fas.v.x_si_t_DCA + results.fas.v.x_co_t_DCA)/ results.fas.v.Q_P) + results.fas.v.pl_u_UDCA + ((results.fas.v.x_si_u_UDCA + results.fas.v.x_co_u_UDCA)/ results.fas.v.Q_P) + results.fas.v.pl_g_UDCA + ((results.fas.v.x_si_g_UDCA + results.fas.v.x_co_g_UDCA)/ results.fas.v.Q_P) + results.fas.v.pl_t_UDCA + ((results.fas.v.x_si_t_UDCA + results.fas.v.x_co_t_UDCA)/ results.fas.v.Q_P) + results.fas.v.pl_u_LCA + ((results.fas.v.x_si_u_LCA + results.fas.v.x_co_u_LCA)/ results.fas.v.Q_P) + results.fas.v.pl_g_LCA + ((results.fas.v.x_si_g_LCA + results.fas.v.x_co_g_LCA)/ results.fas.v.Q_P) + results.fas.v.pl_t_LCA + ((results.fas.v.x_si_t_LCA + results.fas.v.x_co_t_LCA)/ results.fas.v.Q_P)) * 100;
weights_vec(33) =  5;
model_vec(34) =  ( + results.fas.v.fa_u_CA + results.fas.v.fa_g_CA + results.fas.v.fa_t_CA)/( + results.fas.v.fa_u_CA + results.fas.v.fa_g_CA + results.fas.v.fa_t_CA + results.fas.v.fa_u_CDCA + results.fas.v.fa_g_CDCA + results.fas.v.fa_t_CDCA + results.fas.v.fa_u_DCA + results.fas.v.fa_g_DCA + results.fas.v.fa_t_DCA + results.fas.v.fa_u_UDCA + results.fas.v.fa_g_UDCA + results.fas.v.fa_t_UDCA + results.fas.v.fa_u_LCA + results.fas.v.fa_u_LCAs + results.fas.v.fa_g_LCA + results.fas.v.fa_g_LCAs + results.fas.v.fa_t_LCA + results.fas.v.fa_t_LCAs + results.fas.v.fa_u_o + results.fas.v.fa_g_o + results.fas.v.fa_t_o) * 100;
weights_vec(34) =  6;
model_vec(35) =  ( + results.fas.v.fa_u_CDCA + results.fas.v.fa_g_CDCA + results.fas.v.fa_t_CDCA)/( + results.fas.v.fa_u_CA + results.fas.v.fa_g_CA + results.fas.v.fa_t_CA + results.fas.v.fa_u_CDCA + results.fas.v.fa_g_CDCA + results.fas.v.fa_t_CDCA + results.fas.v.fa_u_DCA + results.fas.v.fa_g_DCA + results.fas.v.fa_t_DCA + results.fas.v.fa_u_UDCA + results.fas.v.fa_g_UDCA + results.fas.v.fa_t_UDCA + results.fas.v.fa_u_LCA + results.fas.v.fa_u_LCAs + results.fas.v.fa_g_LCA + results.fas.v.fa_g_LCAs + results.fas.v.fa_t_LCA + results.fas.v.fa_t_LCAs + results.fas.v.fa_u_o + results.fas.v.fa_g_o + results.fas.v.fa_t_o) * 100;
weights_vec(35) =  6;
model_vec(36) =  ( + results.fas.v.fa_u_DCA + results.fas.v.fa_g_DCA + results.fas.v.fa_t_DCA)/( + results.fas.v.fa_u_CA + results.fas.v.fa_g_CA + results.fas.v.fa_t_CA + results.fas.v.fa_u_CDCA + results.fas.v.fa_g_CDCA + results.fas.v.fa_t_CDCA + results.fas.v.fa_u_DCA + results.fas.v.fa_g_DCA + results.fas.v.fa_t_DCA + results.fas.v.fa_u_UDCA + results.fas.v.fa_g_UDCA + results.fas.v.fa_t_UDCA + results.fas.v.fa_u_LCA + results.fas.v.fa_u_LCAs + results.fas.v.fa_g_LCA + results.fas.v.fa_g_LCAs + results.fas.v.fa_t_LCA + results.fas.v.fa_t_LCAs + results.fas.v.fa_u_o + results.fas.v.fa_g_o + results.fas.v.fa_t_o) * 100;
weights_vec(36) =  6;
model_vec(37) =  ( + results.fas.v.fa_u_UDCA + results.fas.v.fa_g_UDCA + results.fas.v.fa_t_UDCA)/( + results.fas.v.fa_u_CA + results.fas.v.fa_g_CA + results.fas.v.fa_t_CA + results.fas.v.fa_u_CDCA + results.fas.v.fa_g_CDCA + results.fas.v.fa_t_CDCA + results.fas.v.fa_u_DCA + results.fas.v.fa_g_DCA + results.fas.v.fa_t_DCA + results.fas.v.fa_u_UDCA + results.fas.v.fa_g_UDCA + results.fas.v.fa_t_UDCA + results.fas.v.fa_u_LCA + results.fas.v.fa_u_LCAs + results.fas.v.fa_g_LCA + results.fas.v.fa_g_LCAs + results.fas.v.fa_t_LCA + results.fas.v.fa_t_LCAs + results.fas.v.fa_u_o + results.fas.v.fa_g_o + results.fas.v.fa_t_o) * 100;
weights_vec(37) =  6;
model_vec(38) =  ( + results.fas.v.fa_u_LCA + results.fas.v.fa_u_LCAs + results.fas.v.fa_g_LCA + results.fas.v.fa_g_LCAs + results.fas.v.fa_t_LCA + results.fas.v.fa_t_LCAs)/( + results.fas.v.fa_u_CA + results.fas.v.fa_g_CA + results.fas.v.fa_t_CA + results.fas.v.fa_u_CDCA + results.fas.v.fa_g_CDCA + results.fas.v.fa_t_CDCA + results.fas.v.fa_u_DCA + results.fas.v.fa_g_DCA + results.fas.v.fa_t_DCA + results.fas.v.fa_u_UDCA + results.fas.v.fa_g_UDCA + results.fas.v.fa_t_UDCA + results.fas.v.fa_u_LCA + results.fas.v.fa_u_LCAs + results.fas.v.fa_g_LCA + results.fas.v.fa_g_LCAs + results.fas.v.fa_t_LCA + results.fas.v.fa_t_LCAs + results.fas.v.fa_u_o + results.fas.v.fa_g_o + results.fas.v.fa_t_o) * 100;
weights_vec(38) =  6;
model_vec(39) =  ( + results.fas.v.fa_u_o + results.fas.v.fa_g_o + results.fas.v.fa_t_o)/( + results.fas.v.fa_u_CA + results.fas.v.fa_g_CA + results.fas.v.fa_t_CA + results.fas.v.fa_u_CDCA + results.fas.v.fa_g_CDCA + results.fas.v.fa_t_CDCA + results.fas.v.fa_u_DCA + results.fas.v.fa_g_DCA + results.fas.v.fa_t_DCA + results.fas.v.fa_u_UDCA + results.fas.v.fa_g_UDCA + results.fas.v.fa_t_UDCA + results.fas.v.fa_u_LCA + results.fas.v.fa_u_LCAs + results.fas.v.fa_g_LCA + results.fas.v.fa_g_LCAs + results.fas.v.fa_t_LCA + results.fas.v.fa_t_LCAs + results.fas.v.fa_u_o + results.fas.v.fa_g_o + results.fas.v.fa_t_o) * 100;
weights_vec(39) =  6;
model_vec(40) = ( + results.fas.v.pl_u_CA * results.fas.v.V_P + results.fas.v.pl_u_CDCA * results.fas.v.V_P + results.fas.v.pl_u_DCA * results.fas.v.V_P + results.fas.v.pl_u_UDCA * results.fas.v.V_P + results.fas.v.pl_u_LCA * results.fas.v.V_P + results.fas.v.pl_u_LCAs * results.fas.v.V_P + results.fas.v.pl_u_o * results.fas.v.V_P)/( + results.fas.v.pl_u_CA * results.fas.v.V_P + results.fas.v.pl_u_CDCA * results.fas.v.V_P + results.fas.v.pl_u_DCA * results.fas.v.V_P + results.fas.v.pl_u_UDCA * results.fas.v.V_P + results.fas.v.pl_u_LCA * results.fas.v.V_P + results.fas.v.pl_u_LCAs * results.fas.v.V_P + results.fas.v.pl_u_o * results.fas.v.V_P + results.fas.v.pl_t_CA * results.fas.v.V_P + results.fas.v.pl_t_CDCA * results.fas.v.V_P + results.fas.v.pl_t_DCA * results.fas.v.V_P + results.fas.v.pl_t_UDCA * results.fas.v.V_P + results.fas.v.pl_t_LCA * results.fas.v.V_P + results.fas.v.pl_t_LCAs * results.fas.v.V_P + results.fas.v.pl_t_o * results.fas.v.V_P + results.fas.v.pl_g_CA * results.fas.v.V_P + results.fas.v.pl_g_CDCA * results.fas.v.V_P + results.fas.v.pl_g_DCA * results.fas.v.V_P + results.fas.v.pl_g_UDCA * results.fas.v.V_P + results.fas.v.pl_g_LCA * results.fas.v.V_P + results.fas.v.pl_g_LCAs * results.fas.v.V_P + results.fas.v.pl_g_o * results.fas.v.V_P) * 100;
weights_vec(40) =  3;
model_vec(41) = ( + results.fas.v.pl_t_CA * results.fas.v.V_P + results.fas.v.pl_t_CDCA * results.fas.v.V_P + results.fas.v.pl_t_DCA * results.fas.v.V_P + results.fas.v.pl_t_UDCA * results.fas.v.V_P + results.fas.v.pl_t_LCA * results.fas.v.V_P + results.fas.v.pl_t_LCAs * results.fas.v.V_P + results.fas.v.pl_t_o * results.fas.v.V_P)/( + results.fas.v.pl_u_CA * results.fas.v.V_P + results.fas.v.pl_u_CDCA * results.fas.v.V_P + results.fas.v.pl_u_DCA * results.fas.v.V_P + results.fas.v.pl_u_UDCA * results.fas.v.V_P + results.fas.v.pl_u_LCA * results.fas.v.V_P + results.fas.v.pl_u_LCAs * results.fas.v.V_P + results.fas.v.pl_u_o * results.fas.v.V_P + results.fas.v.pl_t_CA * results.fas.v.V_P + results.fas.v.pl_t_CDCA * results.fas.v.V_P + results.fas.v.pl_t_DCA * results.fas.v.V_P + results.fas.v.pl_t_UDCA * results.fas.v.V_P + results.fas.v.pl_t_LCA * results.fas.v.V_P + results.fas.v.pl_t_LCAs * results.fas.v.V_P + results.fas.v.pl_t_o * results.fas.v.V_P + results.fas.v.pl_g_CA * results.fas.v.V_P + results.fas.v.pl_g_CDCA * results.fas.v.V_P + results.fas.v.pl_g_DCA * results.fas.v.V_P + results.fas.v.pl_g_UDCA * results.fas.v.V_P + results.fas.v.pl_g_LCA * results.fas.v.V_P + results.fas.v.pl_g_LCAs * results.fas.v.V_P + results.fas.v.pl_g_o * results.fas.v.V_P) * 100;
weights_vec(41) =  3;
model_vec(42) = ( + results.fas.v.pl_g_CA * results.fas.v.V_P + results.fas.v.pl_g_CDCA * results.fas.v.V_P + results.fas.v.pl_g_DCA * results.fas.v.V_P + results.fas.v.pl_g_UDCA * results.fas.v.V_P + results.fas.v.pl_g_LCA * results.fas.v.V_P + results.fas.v.pl_g_LCAs * results.fas.v.V_P + results.fas.v.pl_g_o * results.fas.v.V_P)/( + results.fas.v.pl_u_CA * results.fas.v.V_P + results.fas.v.pl_u_CDCA * results.fas.v.V_P + results.fas.v.pl_u_DCA * results.fas.v.V_P + results.fas.v.pl_u_UDCA * results.fas.v.V_P + results.fas.v.pl_u_LCA * results.fas.v.V_P + results.fas.v.pl_u_LCAs * results.fas.v.V_P + results.fas.v.pl_u_o * results.fas.v.V_P + results.fas.v.pl_t_CA * results.fas.v.V_P + results.fas.v.pl_t_CDCA * results.fas.v.V_P + results.fas.v.pl_t_DCA * results.fas.v.V_P + results.fas.v.pl_t_UDCA * results.fas.v.V_P + results.fas.v.pl_t_LCA * results.fas.v.V_P + results.fas.v.pl_t_LCAs * results.fas.v.V_P + results.fas.v.pl_t_o * results.fas.v.V_P + results.fas.v.pl_g_CA * results.fas.v.V_P + results.fas.v.pl_g_CDCA * results.fas.v.V_P + results.fas.v.pl_g_DCA * results.fas.v.V_P + results.fas.v.pl_g_UDCA * results.fas.v.V_P + results.fas.v.pl_g_LCA * results.fas.v.V_P + results.fas.v.pl_g_LCAs * results.fas.v.V_P + results.fas.v.pl_g_o * results.fas.v.V_P) * 100;
weights_vec(42) =  3;
model_vec(43) = ( + results.fas.v.gb_t_CA + results.fas.v.gb_t_CDCA + results.fas.v.gb_t_DCA + results.fas.v.gb_t_UDCA + results.fas.v.gb_t_LCA + results.fas.v.gb_t_LCAs + results.fas.v.gb_t_o)/( + results.fas.v.gb_t_CA + results.fas.v.gb_t_CDCA + results.fas.v.gb_t_DCA + results.fas.v.gb_t_UDCA + results.fas.v.gb_t_LCA + results.fas.v.gb_t_LCAs + results.fas.v.gb_t_o + results.fas.v.gb_g_CA + results.fas.v.gb_g_CDCA + results.fas.v.gb_g_DCA + results.fas.v.gb_g_UDCA + results.fas.v.gb_g_LCA + results.fas.v.gb_g_LCAs + results.fas.v.gb_g_o) * 100;
weights_vec(43) =  2;
model_vec(44) = ( + results.fas.v.gb_g_CA + results.fas.v.gb_g_CDCA + results.fas.v.gb_g_DCA + results.fas.v.gb_g_UDCA + results.fas.v.gb_g_LCA + results.fas.v.gb_g_LCAs + results.fas.v.gb_g_o)/( + results.fas.v.gb_t_CA + results.fas.v.gb_t_CDCA + results.fas.v.gb_t_DCA + results.fas.v.gb_t_UDCA + results.fas.v.gb_t_LCA + results.fas.v.gb_t_LCAs + results.fas.v.gb_t_o + results.fas.v.gb_g_CA + results.fas.v.gb_g_CDCA + results.fas.v.gb_g_DCA + results.fas.v.gb_g_UDCA + results.fas.v.gb_g_LCA + results.fas.v.gb_g_LCAs + results.fas.v.gb_g_o) * 100;
weights_vec(44) =  2;
model_vec(45) = ( + results.fas.v.fa_u_CA + results.fas.v.fa_u_CDCA + results.fas.v.fa_u_DCA + results.fas.v.fa_u_UDCA + results.fas.v.fa_u_LCA + results.fas.v.fa_u_LCAs + results.fas.v.fa_u_o)/( + results.fas.v.fa_u_CA + results.fas.v.fa_u_CDCA + results.fas.v.fa_u_DCA + results.fas.v.fa_u_UDCA + results.fas.v.fa_u_LCA + results.fas.v.fa_u_LCAs + results.fas.v.fa_u_o + results.fas.v.fa_g_CA + results.fas.v.fa_t_CA + results.fas.v.fa_g_CDCA + results.fas.v.fa_t_CDCA + results.fas.v.fa_g_DCA + results.fas.v.fa_t_DCA + results.fas.v.fa_g_UDCA + results.fas.v.fa_t_UDCA + results.fas.v.fa_g_LCA + results.fas.v.fa_t_LCA + results.fas.v.fa_g_LCAs + results.fas.v.fa_t_LCAs + results.fas.v.fa_g_o + results.fas.v.fa_t_o) * 100;
weights_vec(45) =  2;
model_vec(46) = ( + results.fas.v.fa_g_CA + results.fas.v.fa_t_CA + results.fas.v.fa_g_CDCA + results.fas.v.fa_t_CDCA + results.fas.v.fa_g_DCA + results.fas.v.fa_t_DCA + results.fas.v.fa_g_UDCA + results.fas.v.fa_t_UDCA + results.fas.v.fa_g_LCA + results.fas.v.fa_t_LCA + results.fas.v.fa_g_LCAs + results.fas.v.fa_t_LCAs + results.fas.v.fa_g_o + results.fas.v.fa_t_o)/( + results.fas.v.fa_u_CA + results.fas.v.fa_u_CDCA + results.fas.v.fa_u_DCA + results.fas.v.fa_u_UDCA + results.fas.v.fa_u_LCA + results.fas.v.fa_u_LCAs + results.fas.v.fa_u_o + results.fas.v.fa_g_CA + results.fas.v.fa_t_CA + results.fas.v.fa_g_CDCA + results.fas.v.fa_t_CDCA + results.fas.v.fa_g_DCA + results.fas.v.fa_t_DCA + results.fas.v.fa_g_UDCA + results.fas.v.fa_t_UDCA + results.fas.v.fa_g_LCA + results.fas.v.fa_t_LCA + results.fas.v.fa_g_LCAs + results.fas.v.fa_t_LCAs + results.fas.v.fa_g_o + results.fas.v.fa_t_o) * 100;
weights_vec(46) =  2;
model_vec(47) = ( + results.fas.v.pl_u_LCAs * results.fas.v.V_P + results.fas.v.pl_g_LCAs * results.fas.v.V_P + results.fas.v.pl_t_LCAs * results.fas.v.V_P)/( + results.fas.v.pl_u_CA * results.fas.v.V_P + results.fas.v.pl_g_CA * results.fas.v.V_P + results.fas.v.pl_t_CA * results.fas.v.V_P + results.fas.v.pl_u_CDCA * results.fas.v.V_P + results.fas.v.pl_g_CDCA * results.fas.v.V_P + results.fas.v.pl_t_CDCA * results.fas.v.V_P + results.fas.v.pl_u_DCA * results.fas.v.V_P + results.fas.v.pl_g_DCA * results.fas.v.V_P + results.fas.v.pl_t_DCA * results.fas.v.V_P + results.fas.v.pl_u_UDCA * results.fas.v.V_P + results.fas.v.pl_g_UDCA * results.fas.v.V_P + results.fas.v.pl_t_UDCA * results.fas.v.V_P + results.fas.v.pl_u_LCA * results.fas.v.V_P + results.fas.v.pl_u_LCAs * results.fas.v.V_P + results.fas.v.pl_g_LCA * results.fas.v.V_P + results.fas.v.pl_g_LCAs * results.fas.v.V_P + results.fas.v.pl_t_LCA * results.fas.v.V_P + results.fas.v.pl_t_LCAs * results.fas.v.V_P + results.fas.v.pl_u_o * results.fas.v.V_P + results.fas.v.pl_g_o * results.fas.v.V_P + results.fas.v.pl_t_o * results.fas.v.V_P) * 100;
weights_vec(47) =  2;
model_vec(48) = ( + results.fas.v.pl_u_LCAs * results.fas.v.V_P + results.fas.v.pl_g_LCAs * results.fas.v.V_P + results.fas.v.pl_t_LCAs * results.fas.v.V_P)/( + results.fas.v.pl_u_LCAs * results.fas.v.V_P + results.fas.v.pl_g_LCAs * results.fas.v.V_P + results.fas.v.pl_t_LCAs * results.fas.v.V_P + results.fas.v.pl_u_LCA * results.fas.v.V_P + results.fas.v.pl_g_LCA * results.fas.v.V_P + results.fas.v.pl_t_LCA * results.fas.v.V_P) * 100;
weights_vec(48) =  2;
model_vec(49) = ( + results.fas.v.gb_u_LCAs + results.fas.v.gb_g_LCAs + results.fas.v.gb_t_LCAs)/( + results.fas.v.gb_u_LCAs + results.fas.v.gb_g_LCAs + results.fas.v.gb_t_LCAs + results.fas.v.gb_u_LCA + results.fas.v.gb_g_LCA + results.fas.v.gb_t_LCA) * 100;
weights_vec(49) =  1;
model_vec(50) = ( + results.fas.v.fa_u_LCAs + results.fas.v.fa_g_LCAs + results.fas.v.fa_t_LCAs)/( + results.fas.v.fa_u_CA + results.fas.v.fa_g_CA + results.fas.v.fa_t_CA + results.fas.v.fa_u_CDCA + results.fas.v.fa_g_CDCA + results.fas.v.fa_t_CDCA + results.fas.v.fa_u_DCA + results.fas.v.fa_g_DCA + results.fas.v.fa_t_DCA + results.fas.v.fa_u_UDCA + results.fas.v.fa_g_UDCA + results.fas.v.fa_t_UDCA + results.fas.v.fa_u_LCA + results.fas.v.fa_u_LCAs + results.fas.v.fa_g_LCA + results.fas.v.fa_g_LCAs + results.fas.v.fa_t_LCA + results.fas.v.fa_t_LCAs + results.fas.v.fa_u_o + results.fas.v.fa_g_o + results.fas.v.fa_t_o) * 100;
weights_vec(50) =  1;
model_vec(51) = ( + results.fas.v.pl_u_CA + results.fas.v.pl_g_CA + results.fas.v.pl_t_CA + results.fas.v.pl_u_CDCA + results.fas.v.pl_g_CDCA + results.fas.v.pl_t_CDCA + results.fas.v.pl_u_DCA + results.fas.v.pl_g_DCA + results.fas.v.pl_t_DCA + results.fas.v.pl_u_UDCA + results.fas.v.pl_g_UDCA + results.fas.v.pl_t_UDCA + results.fas.v.pl_u_LCA + results.fas.v.pl_u_LCAs + results.fas.v.pl_g_LCA + results.fas.v.pl_g_LCAs + results.fas.v.pl_t_LCA + results.fas.v.pl_t_LCAs + results.fas.v.pl_u_o + results.fas.v.pl_g_o + results.fas.v.pl_t_o);
weights_vec(51) =  1;
model_vec(52) = ( + results.fas.v.pl_u_CA + ( (results.fas.v.x_si_u_CA + results.fas.v.x_co_u_CA)/ results.fas.v.Q_P) + results.fas.v.pl_g_CA + ( (results.fas.v.x_si_g_CA + results.fas.v.x_co_g_CA)/ results.fas.v.Q_P) + results.fas.v.pl_t_CA + ( (results.fas.v.x_si_t_CA + results.fas.v.x_co_t_CA)/ results.fas.v.Q_P) + results.fas.v.pl_u_CDCA + ( (results.fas.v.x_si_u_CDCA + results.fas.v.x_co_u_CDCA)/ results.fas.v.Q_P) + results.fas.v.pl_g_CDCA + ( (results.fas.v.x_si_g_CDCA + results.fas.v.x_co_g_CDCA)/ results.fas.v.Q_P) + results.fas.v.pl_t_CDCA + ( (results.fas.v.x_si_t_CDCA + results.fas.v.x_co_t_CDCA)/ results.fas.v.Q_P) + results.fas.v.pl_u_DCA + ( (results.fas.v.x_si_u_DCA + results.fas.v.x_co_u_DCA)/ results.fas.v.Q_P) + results.fas.v.pl_g_DCA + ( (results.fas.v.x_si_g_DCA + results.fas.v.x_co_g_DCA)/ results.fas.v.Q_P) + results.fas.v.pl_t_DCA + ( (results.fas.v.x_si_t_DCA + results.fas.v.x_co_t_DCA)/ results.fas.v.Q_P) + results.fas.v.pl_u_UDCA + ( (results.fas.v.x_si_u_UDCA + results.fas.v.x_co_u_UDCA)/ results.fas.v.Q_P) + results.fas.v.pl_g_UDCA + ( (results.fas.v.x_si_g_UDCA + results.fas.v.x_co_g_UDCA)/ results.fas.v.Q_P) + results.fas.v.pl_t_UDCA + ( (results.fas.v.x_si_t_UDCA + results.fas.v.x_co_t_UDCA)/ results.fas.v.Q_P) + results.fas.v.pl_u_LCA + ( (results.fas.v.x_si_u_LCA + results.fas.v.x_co_u_LCA)/ results.fas.v.Q_P) + results.fas.v.pl_u_LCAs + ( (results.fas.v.x_si_u_LCAs + results.fas.v.x_co_u_LCAs)/ results.fas.v.Q_P) + results.fas.v.pl_g_LCA + ( (results.fas.v.x_si_g_LCA + results.fas.v.x_co_g_LCA)/ results.fas.v.Q_P) + results.fas.v.pl_g_LCAs + ( (results.fas.v.x_si_g_LCAs + results.fas.v.x_co_g_LCAs)/ results.fas.v.Q_P) + results.fas.v.pl_t_LCA + ( (results.fas.v.x_si_t_LCA + results.fas.v.x_co_t_LCA)/ results.fas.v.Q_P) + results.fas.v.pl_t_LCAs + ( (results.fas.v.x_si_t_LCAs + results.fas.v.x_co_t_LCAs)/ results.fas.v.Q_P) + results.fas.v.pl_u_o + ( (results.fas.v.x_si_u_o + results.fas.v.x_co_u_o)/ results.fas.v.Q_P) + results.fas.v.pl_g_o + ( (results.fas.v.x_si_g_o + results.fas.v.x_co_g_o)/ results.fas.v.Q_P) + results.fas.v.pl_t_o + ( (results.fas.v.x_si_t_o + results.fas.v.x_co_t_o)/ results.fas.v.Q_P));
weights_vec(52) =  1;
model_vec(53) =( + results.fas.v.li_u_CA + results.fas.v.li_g_CA + results.fas.v.li_t_CA + results.fas.v.li_u_CDCA + results.fas.v.li_g_CDCA + results.fas.v.li_t_CDCA + results.fas.v.li_u_DCA + results.fas.v.li_g_DCA + results.fas.v.li_t_DCA + results.fas.v.li_u_UDCA + results.fas.v.li_g_UDCA + results.fas.v.li_t_UDCA + results.fas.v.li_u_LCA + results.fas.v.li_u_LCAs + results.fas.v.li_g_LCA + results.fas.v.li_g_LCAs + results.fas.v.li_t_LCA + results.fas.v.li_t_LCAs + results.fas.v.li_u_o + results.fas.v.li_g_o + results.fas.v.li_t_o);
weights_vec(53) =  1;
model_vec(54) = (( + results.fas.v.gb_u_CA + results.fas.v.gb_g_CA + results.fas.v.gb_t_CA + results.fas.v.gb_u_CDCA + results.fas.v.gb_g_CDCA + results.fas.v.gb_t_CDCA + results.fas.v.gb_u_DCA + results.fas.v.gb_g_DCA + results.fas.v.gb_t_DCA + results.fas.v.gb_u_UDCA + results.fas.v.gb_g_UDCA + results.fas.v.gb_t_UDCA + results.fas.v.gb_u_LCA + results.fas.v.gb_u_LCAs + results.fas.v.gb_g_LCA + results.fas.v.gb_g_LCAs + results.fas.v.gb_t_LCA + results.fas.v.gb_t_LCAs + results.fas.v.gb_u_o + results.fas.v.gb_g_o + results.fas.v.gb_t_o))/1000;
weights_vec(54) =  1;
model_vec(55) = (( + results.fas.v.gb_u_CA + results.fas.v.gb_g_CA + results.fas.v.gb_t_CA + results.fas.v.gb_u_CDCA + results.fas.v.gb_g_CDCA + results.fas.v.gb_t_CDCA + results.fas.v.gb_u_DCA + results.fas.v.gb_g_DCA + results.fas.v.gb_t_DCA + results.fas.v.gb_u_UDCA + results.fas.v.gb_g_UDCA + results.fas.v.gb_t_UDCA + results.fas.v.gb_u_LCA + results.fas.v.gb_u_LCAs + results.fas.v.gb_g_LCA + results.fas.v.gb_g_LCAs + results.fas.v.gb_t_LCA + results.fas.v.gb_t_LCAs + results.fas.v.gb_u_o + results.fas.v.gb_g_o + results.fas.v.gb_t_o)) / (( + results.fas.v.li_u_CA + results.fas.v.gb_u_CA + results.fas.v.si1_u_CA + results.fas.v.si2_u_CA + results.fas.v.si3_u_CA + results.fas.v.si4_u_CA + results.fas.v.si5_u_CA + results.fas.v.si6_u_CA + results.fas.v.si7_u_CA + results.fas.v.si8_u_CA + results.fas.v.si9_u_CA + results.fas.v.si10_u_CA + results.fas.v.co1_u_CA + results.fas.v.co2_u_CA + results.fas.v.co3_u_CA + results.fas.v.co4_u_CA + results.fas.v.co5_u_CA + results.fas.v.pl_u_CA * results.fas.v.V_P + results.fas.v.li_g_CA + results.fas.v.gb_g_CA + results.fas.v.si1_g_CA + results.fas.v.si2_g_CA + results.fas.v.si3_g_CA + results.fas.v.si4_g_CA + results.fas.v.si5_g_CA + results.fas.v.si6_g_CA + results.fas.v.si7_g_CA + results.fas.v.si8_g_CA + results.fas.v.si9_g_CA + results.fas.v.si10_g_CA + results.fas.v.co1_g_CA + results.fas.v.co2_g_CA + results.fas.v.co3_g_CA + results.fas.v.co4_g_CA + results.fas.v.co5_g_CA + results.fas.v.pl_g_CA * results.fas.v.V_P + results.fas.v.li_t_CA + results.fas.v.gb_t_CA + results.fas.v.si1_t_CA + results.fas.v.si2_t_CA + results.fas.v.si3_t_CA + results.fas.v.si4_t_CA + results.fas.v.si5_t_CA + results.fas.v.si6_t_CA + results.fas.v.si7_t_CA + results.fas.v.si8_t_CA + results.fas.v.si9_t_CA + results.fas.v.si10_t_CA + results.fas.v.co1_t_CA + results.fas.v.co2_t_CA + results.fas.v.co3_t_CA + results.fas.v.co4_t_CA + results.fas.v.co5_t_CA + results.fas.v.pl_t_CA * results.fas.v.V_P + results.fas.v.li_u_CDCA + results.fas.v.gb_u_CDCA + results.fas.v.si1_u_CDCA + results.fas.v.si2_u_CDCA + results.fas.v.si3_u_CDCA + results.fas.v.si4_u_CDCA + results.fas.v.si5_u_CDCA + results.fas.v.si6_u_CDCA + results.fas.v.si7_u_CDCA + results.fas.v.si8_u_CDCA + results.fas.v.si9_u_CDCA + results.fas.v.si10_u_CDCA + results.fas.v.co1_u_CDCA + results.fas.v.co2_u_CDCA + results.fas.v.co3_u_CDCA + results.fas.v.co4_u_CDCA + results.fas.v.co5_u_CDCA + results.fas.v.pl_u_CDCA * results.fas.v.V_P + results.fas.v.li_g_CDCA + results.fas.v.gb_g_CDCA + results.fas.v.si1_g_CDCA + results.fas.v.si2_g_CDCA + results.fas.v.si3_g_CDCA + results.fas.v.si4_g_CDCA + results.fas.v.si5_g_CDCA + results.fas.v.si6_g_CDCA + results.fas.v.si7_g_CDCA + results.fas.v.si8_g_CDCA + results.fas.v.si9_g_CDCA + results.fas.v.si10_g_CDCA + results.fas.v.co1_g_CDCA + results.fas.v.co2_g_CDCA + results.fas.v.co3_g_CDCA + results.fas.v.co4_g_CDCA + results.fas.v.co5_g_CDCA + results.fas.v.pl_g_CDCA * results.fas.v.V_P + results.fas.v.li_t_CDCA + results.fas.v.gb_t_CDCA + results.fas.v.si1_t_CDCA + results.fas.v.si2_t_CDCA + results.fas.v.si3_t_CDCA + results.fas.v.si4_t_CDCA + results.fas.v.si5_t_CDCA + results.fas.v.si6_t_CDCA + results.fas.v.si7_t_CDCA + results.fas.v.si8_t_CDCA + results.fas.v.si9_t_CDCA + results.fas.v.si10_t_CDCA + results.fas.v.co1_t_CDCA + results.fas.v.co2_t_CDCA + results.fas.v.co3_t_CDCA + results.fas.v.co4_t_CDCA + results.fas.v.co5_t_CDCA + results.fas.v.pl_t_CDCA * results.fas.v.V_P + results.fas.v.li_u_DCA + results.fas.v.gb_u_DCA + results.fas.v.si1_u_DCA + results.fas.v.si2_u_DCA + results.fas.v.si3_u_DCA + results.fas.v.si4_u_DCA + results.fas.v.si5_u_DCA + results.fas.v.si6_u_DCA + results.fas.v.si7_u_DCA + results.fas.v.si8_u_DCA + results.fas.v.si9_u_DCA + results.fas.v.si10_u_DCA + results.fas.v.co1_u_DCA + results.fas.v.co2_u_DCA + results.fas.v.co3_u_DCA + results.fas.v.co4_u_DCA + results.fas.v.co5_u_DCA + results.fas.v.pl_u_DCA * results.fas.v.V_P + results.fas.v.li_g_DCA + results.fas.v.gb_g_DCA + results.fas.v.si1_g_DCA + results.fas.v.si2_g_DCA + results.fas.v.si3_g_DCA + results.fas.v.si4_g_DCA + results.fas.v.si5_g_DCA + results.fas.v.si6_g_DCA + results.fas.v.si7_g_DCA + results.fas.v.si8_g_DCA + results.fas.v.si9_g_DCA + results.fas.v.si10_g_DCA + results.fas.v.co1_g_DCA + results.fas.v.co2_g_DCA + results.fas.v.co3_g_DCA + results.fas.v.co4_g_DCA + results.fas.v.co5_g_DCA + results.fas.v.pl_g_DCA * results.fas.v.V_P + results.fas.v.li_t_DCA + results.fas.v.gb_t_DCA + results.fas.v.si1_t_DCA + results.fas.v.si2_t_DCA + results.fas.v.si3_t_DCA + results.fas.v.si4_t_DCA + results.fas.v.si5_t_DCA + results.fas.v.si6_t_DCA + results.fas.v.si7_t_DCA + results.fas.v.si8_t_DCA + results.fas.v.si9_t_DCA + results.fas.v.si10_t_DCA + results.fas.v.co1_t_DCA + results.fas.v.co2_t_DCA + results.fas.v.co3_t_DCA + results.fas.v.co4_t_DCA + results.fas.v.co5_t_DCA + results.fas.v.pl_t_DCA * results.fas.v.V_P + results.fas.v.li_u_UDCA + results.fas.v.gb_u_UDCA + results.fas.v.si1_u_UDCA + results.fas.v.si2_u_UDCA + results.fas.v.si3_u_UDCA + results.fas.v.si4_u_UDCA + results.fas.v.si5_u_UDCA + results.fas.v.si6_u_UDCA + results.fas.v.si7_u_UDCA + results.fas.v.si8_u_UDCA + results.fas.v.si9_u_UDCA + results.fas.v.si10_u_UDCA + results.fas.v.co1_u_UDCA + results.fas.v.co2_u_UDCA + results.fas.v.co3_u_UDCA + results.fas.v.co4_u_UDCA + results.fas.v.co5_u_UDCA + results.fas.v.pl_u_UDCA * results.fas.v.V_P + results.fas.v.li_g_UDCA + results.fas.v.gb_g_UDCA + results.fas.v.si1_g_UDCA + results.fas.v.si2_g_UDCA + results.fas.v.si3_g_UDCA + results.fas.v.si4_g_UDCA + results.fas.v.si5_g_UDCA + results.fas.v.si6_g_UDCA + results.fas.v.si7_g_UDCA + results.fas.v.si8_g_UDCA + results.fas.v.si9_g_UDCA + results.fas.v.si10_g_UDCA + results.fas.v.co1_g_UDCA + results.fas.v.co2_g_UDCA + results.fas.v.co3_g_UDCA + results.fas.v.co4_g_UDCA + results.fas.v.co5_g_UDCA + results.fas.v.pl_g_UDCA * results.fas.v.V_P + results.fas.v.li_t_UDCA + results.fas.v.gb_t_UDCA + results.fas.v.si1_t_UDCA + results.fas.v.si2_t_UDCA + results.fas.v.si3_t_UDCA + results.fas.v.si4_t_UDCA + results.fas.v.si5_t_UDCA + results.fas.v.si6_t_UDCA + results.fas.v.si7_t_UDCA + results.fas.v.si8_t_UDCA + results.fas.v.si9_t_UDCA + results.fas.v.si10_t_UDCA + results.fas.v.co1_t_UDCA + results.fas.v.co2_t_UDCA + results.fas.v.co3_t_UDCA + results.fas.v.co4_t_UDCA + results.fas.v.co5_t_UDCA + results.fas.v.pl_t_UDCA * results.fas.v.V_P + results.fas.v.li_u_LCA + results.fas.v.li_u_LCAs + results.fas.v.gb_u_LCA + results.fas.v.gb_u_LCAs + results.fas.v.si1_u_LCA + results.fas.v.si1_u_LCAs + results.fas.v.si2_u_LCA + results.fas.v.si2_u_LCAs + results.fas.v.si3_u_LCA + results.fas.v.si3_u_LCAs + results.fas.v.si4_u_LCA + results.fas.v.si4_u_LCAs + results.fas.v.si5_u_LCA + results.fas.v.si5_u_LCAs + results.fas.v.si6_u_LCA + results.fas.v.si6_u_LCAs + results.fas.v.si7_u_LCA + results.fas.v.si7_u_LCAs + results.fas.v.si8_u_LCA + results.fas.v.si8_u_LCAs + results.fas.v.si9_u_LCA + results.fas.v.si9_u_LCAs + results.fas.v.si10_u_LCA + results.fas.v.si10_u_LCAs + results.fas.v.co1_u_LCA + results.fas.v.co1_u_LCAs + results.fas.v.co2_u_LCA + results.fas.v.co2_u_LCAs + results.fas.v.co3_u_LCA + results.fas.v.co3_u_LCAs + results.fas.v.co4_u_LCA + results.fas.v.co4_u_LCAs + results.fas.v.co5_u_LCA + results.fas.v.co5_u_LCAs + results.fas.v.pl_u_LCA * results.fas.v.V_P + results.fas.v.pl_u_LCAs * results.fas.v.V_P + results.fas.v.li_g_LCA + results.fas.v.li_g_LCAs + results.fas.v.gb_g_LCA + results.fas.v.gb_g_LCAs + results.fas.v.si1_g_LCA + results.fas.v.si1_g_LCAs + results.fas.v.si2_g_LCA + results.fas.v.si2_g_LCAs + results.fas.v.si3_g_LCA + results.fas.v.si3_g_LCAs + results.fas.v.si4_g_LCA + results.fas.v.si4_g_LCAs + results.fas.v.si5_g_LCA + results.fas.v.si5_g_LCAs + results.fas.v.si6_g_LCA + results.fas.v.si6_g_LCAs + results.fas.v.si7_g_LCA + results.fas.v.si7_g_LCAs + results.fas.v.si8_g_LCA + results.fas.v.si8_g_LCAs + results.fas.v.si9_g_LCA + results.fas.v.si9_g_LCAs + results.fas.v.si10_g_LCA + results.fas.v.si10_g_LCAs + results.fas.v.co1_g_LCA + results.fas.v.co1_g_LCAs + results.fas.v.co2_g_LCA + results.fas.v.co2_g_LCAs + results.fas.v.co3_g_LCA + results.fas.v.co3_g_LCAs + results.fas.v.co4_g_LCA + results.fas.v.co4_g_LCAs + results.fas.v.co5_g_LCA + results.fas.v.co5_g_LCAs + results.fas.v.pl_g_LCA * results.fas.v.V_P + results.fas.v.pl_g_LCAs * results.fas.v.V_P + results.fas.v.li_t_LCA + results.fas.v.li_t_LCAs + results.fas.v.gb_t_LCA + results.fas.v.gb_t_LCAs + results.fas.v.si1_t_LCA + results.fas.v.si1_t_LCAs + results.fas.v.si2_t_LCA + results.fas.v.si2_t_LCAs + results.fas.v.si3_t_LCA + results.fas.v.si3_t_LCAs + results.fas.v.si4_t_LCA + results.fas.v.si4_t_LCAs + results.fas.v.si5_t_LCA + results.fas.v.si5_t_LCAs + results.fas.v.si6_t_LCA + results.fas.v.si6_t_LCAs + results.fas.v.si7_t_LCA + results.fas.v.si7_t_LCAs + results.fas.v.si8_t_LCA + results.fas.v.si8_t_LCAs + results.fas.v.si9_t_LCA + results.fas.v.si9_t_LCAs + results.fas.v.si10_t_LCA + results.fas.v.si10_t_LCAs + results.fas.v.co1_t_LCA + results.fas.v.co1_t_LCAs + results.fas.v.co2_t_LCA + results.fas.v.co2_t_LCAs + results.fas.v.co3_t_LCA + results.fas.v.co3_t_LCAs + results.fas.v.co4_t_LCA + results.fas.v.co4_t_LCAs + results.fas.v.co5_t_LCA + results.fas.v.co5_t_LCAs + results.fas.v.pl_t_LCA * results.fas.v.V_P + results.fas.v.pl_t_LCAs * results.fas.v.V_P + results.fas.v.li_u_o + results.fas.v.gb_u_o + results.fas.v.si1_u_o + results.fas.v.si2_u_o + results.fas.v.si3_u_o + results.fas.v.si4_u_o + results.fas.v.si5_u_o + results.fas.v.si6_u_o + results.fas.v.si7_u_o + results.fas.v.si8_u_o + results.fas.v.si9_u_o + results.fas.v.si10_u_o + results.fas.v.co1_u_o + results.fas.v.co2_u_o + results.fas.v.co3_u_o + results.fas.v.co4_u_o + results.fas.v.co5_u_o + results.fas.v.pl_u_o * results.fas.v.V_P + results.fas.v.li_g_o + results.fas.v.gb_g_o + results.fas.v.si1_g_o + results.fas.v.si2_g_o + results.fas.v.si3_g_o + results.fas.v.si4_g_o + results.fas.v.si5_g_o + results.fas.v.si6_g_o + results.fas.v.si7_g_o + results.fas.v.si8_g_o + results.fas.v.si9_g_o + results.fas.v.si10_g_o + results.fas.v.co1_g_o + results.fas.v.co2_g_o + results.fas.v.co3_g_o + results.fas.v.co4_g_o + results.fas.v.co5_g_o + results.fas.v.pl_g_o * results.fas.v.V_P + results.fas.v.li_t_o + results.fas.v.gb_t_o + results.fas.v.si1_t_o + results.fas.v.si2_t_o + results.fas.v.si3_t_o + results.fas.v.si4_t_o + results.fas.v.si5_t_o + results.fas.v.si6_t_o + results.fas.v.si7_t_o + results.fas.v.si8_t_o + results.fas.v.si9_t_o + results.fas.v.si10_t_o + results.fas.v.co1_t_o + results.fas.v.co2_t_o + results.fas.v.co3_t_o + results.fas.v.co4_t_o + results.fas.v.co5_t_o + results.fas.v.pl_t_o * results.fas.v.V_P)) * 100;
weights_vec(55) =  1;
model_vec(56) = (( + results.fas.v.li_u_CA + results.fas.v.gb_u_CA + results.fas.v.si1_u_CA + results.fas.v.si2_u_CA + results.fas.v.si3_u_CA + results.fas.v.si4_u_CA + results.fas.v.si5_u_CA + results.fas.v.si6_u_CA + results.fas.v.si7_u_CA + results.fas.v.si8_u_CA + results.fas.v.si9_u_CA + results.fas.v.si10_u_CA + results.fas.v.co1_u_CA + results.fas.v.co2_u_CA + results.fas.v.co3_u_CA + results.fas.v.co4_u_CA + results.fas.v.co5_u_CA + results.fas.v.pl_u_CA * results.fas.v.V_P + results.fas.v.li_g_CA + results.fas.v.gb_g_CA + results.fas.v.si1_g_CA + results.fas.v.si2_g_CA + results.fas.v.si3_g_CA + results.fas.v.si4_g_CA + results.fas.v.si5_g_CA + results.fas.v.si6_g_CA + results.fas.v.si7_g_CA + results.fas.v.si8_g_CA + results.fas.v.si9_g_CA + results.fas.v.si10_g_CA + results.fas.v.co1_g_CA + results.fas.v.co2_g_CA + results.fas.v.co3_g_CA + results.fas.v.co4_g_CA + results.fas.v.co5_g_CA + results.fas.v.pl_g_CA * results.fas.v.V_P + results.fas.v.li_t_CA + results.fas.v.gb_t_CA + results.fas.v.si1_t_CA + results.fas.v.si2_t_CA + results.fas.v.si3_t_CA + results.fas.v.si4_t_CA + results.fas.v.si5_t_CA + results.fas.v.si6_t_CA + results.fas.v.si7_t_CA + results.fas.v.si8_t_CA + results.fas.v.si9_t_CA + results.fas.v.si10_t_CA + results.fas.v.co1_t_CA + results.fas.v.co2_t_CA + results.fas.v.co3_t_CA + results.fas.v.co4_t_CA + results.fas.v.co5_t_CA + results.fas.v.pl_t_CA * results.fas.v.V_P + results.fas.v.li_u_CDCA + results.fas.v.gb_u_CDCA + results.fas.v.si1_u_CDCA + results.fas.v.si2_u_CDCA + results.fas.v.si3_u_CDCA + results.fas.v.si4_u_CDCA + results.fas.v.si5_u_CDCA + results.fas.v.si6_u_CDCA + results.fas.v.si7_u_CDCA + results.fas.v.si8_u_CDCA + results.fas.v.si9_u_CDCA + results.fas.v.si10_u_CDCA + results.fas.v.co1_u_CDCA + results.fas.v.co2_u_CDCA + results.fas.v.co3_u_CDCA + results.fas.v.co4_u_CDCA + results.fas.v.co5_u_CDCA + results.fas.v.pl_u_CDCA * results.fas.v.V_P + results.fas.v.li_g_CDCA + results.fas.v.gb_g_CDCA + results.fas.v.si1_g_CDCA + results.fas.v.si2_g_CDCA + results.fas.v.si3_g_CDCA + results.fas.v.si4_g_CDCA + results.fas.v.si5_g_CDCA + results.fas.v.si6_g_CDCA + results.fas.v.si7_g_CDCA + results.fas.v.si8_g_CDCA + results.fas.v.si9_g_CDCA + results.fas.v.si10_g_CDCA + results.fas.v.co1_g_CDCA + results.fas.v.co2_g_CDCA + results.fas.v.co3_g_CDCA + results.fas.v.co4_g_CDCA + results.fas.v.co5_g_CDCA + results.fas.v.pl_g_CDCA * results.fas.v.V_P + results.fas.v.li_t_CDCA + results.fas.v.gb_t_CDCA + results.fas.v.si1_t_CDCA + results.fas.v.si2_t_CDCA + results.fas.v.si3_t_CDCA + results.fas.v.si4_t_CDCA + results.fas.v.si5_t_CDCA + results.fas.v.si6_t_CDCA + results.fas.v.si7_t_CDCA + results.fas.v.si8_t_CDCA + results.fas.v.si9_t_CDCA + results.fas.v.si10_t_CDCA + results.fas.v.co1_t_CDCA + results.fas.v.co2_t_CDCA + results.fas.v.co3_t_CDCA + results.fas.v.co4_t_CDCA + results.fas.v.co5_t_CDCA + results.fas.v.pl_t_CDCA * results.fas.v.V_P + results.fas.v.li_u_DCA + results.fas.v.gb_u_DCA + results.fas.v.si1_u_DCA + results.fas.v.si2_u_DCA + results.fas.v.si3_u_DCA + results.fas.v.si4_u_DCA + results.fas.v.si5_u_DCA + results.fas.v.si6_u_DCA + results.fas.v.si7_u_DCA + results.fas.v.si8_u_DCA + results.fas.v.si9_u_DCA + results.fas.v.si10_u_DCA + results.fas.v.co1_u_DCA + results.fas.v.co2_u_DCA + results.fas.v.co3_u_DCA + results.fas.v.co4_u_DCA + results.fas.v.co5_u_DCA + results.fas.v.pl_u_DCA * results.fas.v.V_P + results.fas.v.li_g_DCA + results.fas.v.gb_g_DCA + results.fas.v.si1_g_DCA + results.fas.v.si2_g_DCA + results.fas.v.si3_g_DCA + results.fas.v.si4_g_DCA + results.fas.v.si5_g_DCA + results.fas.v.si6_g_DCA + results.fas.v.si7_g_DCA + results.fas.v.si8_g_DCA + results.fas.v.si9_g_DCA + results.fas.v.si10_g_DCA + results.fas.v.co1_g_DCA + results.fas.v.co2_g_DCA + results.fas.v.co3_g_DCA + results.fas.v.co4_g_DCA + results.fas.v.co5_g_DCA + results.fas.v.pl_g_DCA * results.fas.v.V_P + results.fas.v.li_t_DCA + results.fas.v.gb_t_DCA + results.fas.v.si1_t_DCA + results.fas.v.si2_t_DCA + results.fas.v.si3_t_DCA + results.fas.v.si4_t_DCA + results.fas.v.si5_t_DCA + results.fas.v.si6_t_DCA + results.fas.v.si7_t_DCA + results.fas.v.si8_t_DCA + results.fas.v.si9_t_DCA + results.fas.v.si10_t_DCA + results.fas.v.co1_t_DCA + results.fas.v.co2_t_DCA + results.fas.v.co3_t_DCA + results.fas.v.co4_t_DCA + results.fas.v.co5_t_DCA + results.fas.v.pl_t_DCA * results.fas.v.V_P + results.fas.v.li_u_UDCA + results.fas.v.gb_u_UDCA + results.fas.v.si1_u_UDCA + results.fas.v.si2_u_UDCA + results.fas.v.si3_u_UDCA + results.fas.v.si4_u_UDCA + results.fas.v.si5_u_UDCA + results.fas.v.si6_u_UDCA + results.fas.v.si7_u_UDCA + results.fas.v.si8_u_UDCA + results.fas.v.si9_u_UDCA + results.fas.v.si10_u_UDCA + results.fas.v.co1_u_UDCA + results.fas.v.co2_u_UDCA + results.fas.v.co3_u_UDCA + results.fas.v.co4_u_UDCA + results.fas.v.co5_u_UDCA + results.fas.v.pl_u_UDCA * results.fas.v.V_P + results.fas.v.li_g_UDCA + results.fas.v.gb_g_UDCA + results.fas.v.si1_g_UDCA + results.fas.v.si2_g_UDCA + results.fas.v.si3_g_UDCA + results.fas.v.si4_g_UDCA + results.fas.v.si5_g_UDCA + results.fas.v.si6_g_UDCA + results.fas.v.si7_g_UDCA + results.fas.v.si8_g_UDCA + results.fas.v.si9_g_UDCA + results.fas.v.si10_g_UDCA + results.fas.v.co1_g_UDCA + results.fas.v.co2_g_UDCA + results.fas.v.co3_g_UDCA + results.fas.v.co4_g_UDCA + results.fas.v.co5_g_UDCA + results.fas.v.pl_g_UDCA * results.fas.v.V_P + results.fas.v.li_t_UDCA + results.fas.v.gb_t_UDCA + results.fas.v.si1_t_UDCA + results.fas.v.si2_t_UDCA + results.fas.v.si3_t_UDCA + results.fas.v.si4_t_UDCA + results.fas.v.si5_t_UDCA + results.fas.v.si6_t_UDCA + results.fas.v.si7_t_UDCA + results.fas.v.si8_t_UDCA + results.fas.v.si9_t_UDCA + results.fas.v.si10_t_UDCA + results.fas.v.co1_t_UDCA + results.fas.v.co2_t_UDCA + results.fas.v.co3_t_UDCA + results.fas.v.co4_t_UDCA + results.fas.v.co5_t_UDCA + results.fas.v.pl_t_UDCA * results.fas.v.V_P + results.fas.v.li_u_LCA + results.fas.v.li_u_LCAs + results.fas.v.gb_u_LCA + results.fas.v.gb_u_LCAs + results.fas.v.si1_u_LCA + results.fas.v.si1_u_LCAs + results.fas.v.si2_u_LCA + results.fas.v.si2_u_LCAs + results.fas.v.si3_u_LCA + results.fas.v.si3_u_LCAs + results.fas.v.si4_u_LCA + results.fas.v.si4_u_LCAs + results.fas.v.si5_u_LCA + results.fas.v.si5_u_LCAs + results.fas.v.si6_u_LCA + results.fas.v.si6_u_LCAs + results.fas.v.si7_u_LCA + results.fas.v.si7_u_LCAs + results.fas.v.si8_u_LCA + results.fas.v.si8_u_LCAs + results.fas.v.si9_u_LCA + results.fas.v.si9_u_LCAs + results.fas.v.si10_u_LCA + results.fas.v.si10_u_LCAs + results.fas.v.co1_u_LCA + results.fas.v.co1_u_LCAs + results.fas.v.co2_u_LCA + results.fas.v.co2_u_LCAs + results.fas.v.co3_u_LCA + results.fas.v.co3_u_LCAs + results.fas.v.co4_u_LCA + results.fas.v.co4_u_LCAs + results.fas.v.co5_u_LCA + results.fas.v.co5_u_LCAs + results.fas.v.pl_u_LCA * results.fas.v.V_P + results.fas.v.pl_u_LCAs * results.fas.v.V_P + results.fas.v.li_g_LCA + results.fas.v.li_g_LCAs + results.fas.v.gb_g_LCA + results.fas.v.gb_g_LCAs + results.fas.v.si1_g_LCA + results.fas.v.si1_g_LCAs + results.fas.v.si2_g_LCA + results.fas.v.si2_g_LCAs + results.fas.v.si3_g_LCA + results.fas.v.si3_g_LCAs + results.fas.v.si4_g_LCA + results.fas.v.si4_g_LCAs + results.fas.v.si5_g_LCA + results.fas.v.si5_g_LCAs + results.fas.v.si6_g_LCA + results.fas.v.si6_g_LCAs + results.fas.v.si7_g_LCA + results.fas.v.si7_g_LCAs + results.fas.v.si8_g_LCA + results.fas.v.si8_g_LCAs + results.fas.v.si9_g_LCA + results.fas.v.si9_g_LCAs + results.fas.v.si10_g_LCA + results.fas.v.si10_g_LCAs + results.fas.v.co1_g_LCA + results.fas.v.co1_g_LCAs + results.fas.v.co2_g_LCA + results.fas.v.co2_g_LCAs + results.fas.v.co3_g_LCA + results.fas.v.co3_g_LCAs + results.fas.v.co4_g_LCA + results.fas.v.co4_g_LCAs + results.fas.v.co5_g_LCA + results.fas.v.co5_g_LCAs + results.fas.v.pl_g_LCA * results.fas.v.V_P + results.fas.v.pl_g_LCAs * results.fas.v.V_P + results.fas.v.li_t_LCA + results.fas.v.li_t_LCAs + results.fas.v.gb_t_LCA + results.fas.v.gb_t_LCAs + results.fas.v.si1_t_LCA + results.fas.v.si1_t_LCAs + results.fas.v.si2_t_LCA + results.fas.v.si2_t_LCAs + results.fas.v.si3_t_LCA + results.fas.v.si3_t_LCAs + results.fas.v.si4_t_LCA + results.fas.v.si4_t_LCAs + results.fas.v.si5_t_LCA + results.fas.v.si5_t_LCAs + results.fas.v.si6_t_LCA + results.fas.v.si6_t_LCAs + results.fas.v.si7_t_LCA + results.fas.v.si7_t_LCAs + results.fas.v.si8_t_LCA + results.fas.v.si8_t_LCAs + results.fas.v.si9_t_LCA + results.fas.v.si9_t_LCAs + results.fas.v.si10_t_LCA + results.fas.v.si10_t_LCAs + results.fas.v.co1_t_LCA + results.fas.v.co1_t_LCAs + results.fas.v.co2_t_LCA + results.fas.v.co2_t_LCAs + results.fas.v.co3_t_LCA + results.fas.v.co3_t_LCAs + results.fas.v.co4_t_LCA + results.fas.v.co4_t_LCAs + results.fas.v.co5_t_LCA + results.fas.v.co5_t_LCAs + results.fas.v.pl_t_LCA * results.fas.v.V_P + results.fas.v.pl_t_LCAs * results.fas.v.V_P + results.fas.v.li_u_o + results.fas.v.gb_u_o + results.fas.v.si1_u_o + results.fas.v.si2_u_o + results.fas.v.si3_u_o + results.fas.v.si4_u_o + results.fas.v.si5_u_o + results.fas.v.si6_u_o + results.fas.v.si7_u_o + results.fas.v.si8_u_o + results.fas.v.si9_u_o + results.fas.v.si10_u_o + results.fas.v.co1_u_o + results.fas.v.co2_u_o + results.fas.v.co3_u_o + results.fas.v.co4_u_o + results.fas.v.co5_u_o + results.fas.v.pl_u_o * results.fas.v.V_P + results.fas.v.li_g_o + results.fas.v.gb_g_o + results.fas.v.si1_g_o + results.fas.v.si2_g_o + results.fas.v.si3_g_o + results.fas.v.si4_g_o + results.fas.v.si5_g_o + results.fas.v.si6_g_o + results.fas.v.si7_g_o + results.fas.v.si8_g_o + results.fas.v.si9_g_o + results.fas.v.si10_g_o + results.fas.v.co1_g_o + results.fas.v.co2_g_o + results.fas.v.co3_g_o + results.fas.v.co4_g_o + results.fas.v.co5_g_o + results.fas.v.pl_g_o * results.fas.v.V_P + results.fas.v.li_t_o + results.fas.v.gb_t_o + results.fas.v.si1_t_o + results.fas.v.si2_t_o + results.fas.v.si3_t_o + results.fas.v.si4_t_o + results.fas.v.si5_t_o + results.fas.v.si6_t_o + results.fas.v.si7_t_o + results.fas.v.si8_t_o + results.fas.v.si9_t_o + results.fas.v.si10_t_o + results.fas.v.co1_t_o + results.fas.v.co2_t_o + results.fas.v.co3_t_o + results.fas.v.co4_t_o + results.fas.v.co5_t_o + results.fas.v.pl_t_o * results.fas.v.V_P))/1000;
weights_vec(56) =  1;
model_vec(57) = (( + results.fas.v.li_u_CA + results.fas.v.gb_u_CA + results.fas.v.si1_u_CA + results.fas.v.si2_u_CA + results.fas.v.si3_u_CA + results.fas.v.si4_u_CA + results.fas.v.si5_u_CA + results.fas.v.si6_u_CA + results.fas.v.si7_u_CA + results.fas.v.si8_u_CA + results.fas.v.si9_u_CA + results.fas.v.si10_u_CA + results.fas.v.co1_u_CA + results.fas.v.co2_u_CA + results.fas.v.co3_u_CA + results.fas.v.co4_u_CA + results.fas.v.co5_u_CA + results.fas.v.pl_u_CA * results.fas.v.V_P + results.fas.v.li_g_CA + results.fas.v.gb_g_CA + results.fas.v.si1_g_CA + results.fas.v.si2_g_CA + results.fas.v.si3_g_CA + results.fas.v.si4_g_CA + results.fas.v.si5_g_CA + results.fas.v.si6_g_CA + results.fas.v.si7_g_CA + results.fas.v.si8_g_CA + results.fas.v.si9_g_CA + results.fas.v.si10_g_CA + results.fas.v.co1_g_CA + results.fas.v.co2_g_CA + results.fas.v.co3_g_CA + results.fas.v.co4_g_CA + results.fas.v.co5_g_CA + results.fas.v.pl_g_CA * results.fas.v.V_P + results.fas.v.li_t_CA + results.fas.v.gb_t_CA + results.fas.v.si1_t_CA + results.fas.v.si2_t_CA + results.fas.v.si3_t_CA + results.fas.v.si4_t_CA + results.fas.v.si5_t_CA + results.fas.v.si6_t_CA + results.fas.v.si7_t_CA + results.fas.v.si8_t_CA + results.fas.v.si9_t_CA + results.fas.v.si10_t_CA + results.fas.v.co1_t_CA + results.fas.v.co2_t_CA + results.fas.v.co3_t_CA + results.fas.v.co4_t_CA + results.fas.v.co5_t_CA + results.fas.v.pl_t_CA * results.fas.v.V_P))/1000;
weights_vec(57) =  1;
model_vec(58) = (( + results.fas.v.li_u_CDCA + results.fas.v.gb_u_CDCA + results.fas.v.si1_u_CDCA + results.fas.v.si2_u_CDCA + results.fas.v.si3_u_CDCA + results.fas.v.si4_u_CDCA + results.fas.v.si5_u_CDCA + results.fas.v.si6_u_CDCA + results.fas.v.si7_u_CDCA + results.fas.v.si8_u_CDCA + results.fas.v.si9_u_CDCA + results.fas.v.si10_u_CDCA + results.fas.v.co1_u_CDCA + results.fas.v.co2_u_CDCA + results.fas.v.co3_u_CDCA + results.fas.v.co4_u_CDCA + results.fas.v.co5_u_CDCA + results.fas.v.pl_u_CDCA * results.fas.v.V_P + results.fas.v.li_g_CDCA + results.fas.v.gb_g_CDCA + results.fas.v.si1_g_CDCA + results.fas.v.si2_g_CDCA + results.fas.v.si3_g_CDCA + results.fas.v.si4_g_CDCA + results.fas.v.si5_g_CDCA + results.fas.v.si6_g_CDCA + results.fas.v.si7_g_CDCA + results.fas.v.si8_g_CDCA + results.fas.v.si9_g_CDCA + results.fas.v.si10_g_CDCA + results.fas.v.co1_g_CDCA + results.fas.v.co2_g_CDCA + results.fas.v.co3_g_CDCA + results.fas.v.co4_g_CDCA + results.fas.v.co5_g_CDCA + results.fas.v.pl_g_CDCA * results.fas.v.V_P + results.fas.v.li_t_CDCA + results.fas.v.gb_t_CDCA + results.fas.v.si1_t_CDCA + results.fas.v.si2_t_CDCA + results.fas.v.si3_t_CDCA + results.fas.v.si4_t_CDCA + results.fas.v.si5_t_CDCA + results.fas.v.si6_t_CDCA + results.fas.v.si7_t_CDCA + results.fas.v.si8_t_CDCA + results.fas.v.si9_t_CDCA + results.fas.v.si10_t_CDCA + results.fas.v.co1_t_CDCA + results.fas.v.co2_t_CDCA + results.fas.v.co3_t_CDCA + results.fas.v.co4_t_CDCA + results.fas.v.co5_t_CDCA + results.fas.v.pl_t_CDCA * results.fas.v.V_P))/1000;
weights_vec(58) =  1;
model_vec(59) = (( + results.fas.v.li_u_DCA + results.fas.v.gb_u_DCA + results.fas.v.si1_u_DCA + results.fas.v.si2_u_DCA + results.fas.v.si3_u_DCA + results.fas.v.si4_u_DCA + results.fas.v.si5_u_DCA + results.fas.v.si6_u_DCA + results.fas.v.si7_u_DCA + results.fas.v.si8_u_DCA + results.fas.v.si9_u_DCA + results.fas.v.si10_u_DCA + results.fas.v.co1_u_DCA + results.fas.v.co2_u_DCA + results.fas.v.co3_u_DCA + results.fas.v.co4_u_DCA + results.fas.v.co5_u_DCA + results.fas.v.pl_u_DCA * results.fas.v.V_P + results.fas.v.li_g_DCA + results.fas.v.gb_g_DCA + results.fas.v.si1_g_DCA + results.fas.v.si2_g_DCA + results.fas.v.si3_g_DCA + results.fas.v.si4_g_DCA + results.fas.v.si5_g_DCA + results.fas.v.si6_g_DCA + results.fas.v.si7_g_DCA + results.fas.v.si8_g_DCA + results.fas.v.si9_g_DCA + results.fas.v.si10_g_DCA + results.fas.v.co1_g_DCA + results.fas.v.co2_g_DCA + results.fas.v.co3_g_DCA + results.fas.v.co4_g_DCA + results.fas.v.co5_g_DCA + results.fas.v.pl_g_DCA * results.fas.v.V_P + results.fas.v.li_t_DCA + results.fas.v.gb_t_DCA + results.fas.v.si1_t_DCA + results.fas.v.si2_t_DCA + results.fas.v.si3_t_DCA + results.fas.v.si4_t_DCA + results.fas.v.si5_t_DCA + results.fas.v.si6_t_DCA + results.fas.v.si7_t_DCA + results.fas.v.si8_t_DCA + results.fas.v.si9_t_DCA + results.fas.v.si10_t_DCA + results.fas.v.co1_t_DCA + results.fas.v.co2_t_DCA + results.fas.v.co3_t_DCA + results.fas.v.co4_t_DCA + results.fas.v.co5_t_DCA + results.fas.v.pl_t_DCA * results.fas.v.V_P))/1000;
weights_vec(59) =  1;
model_vec(60) = results.fas.v.k_u * 60*24/1000;
weights_vec(60) =  1;
model_vec(61) = results.fas.v.cum_secreted_BA / results.fas.v.weight;
weights_vec(61) =  1;
model_vec(62) = (+ results.fas.v.si1_li_u_CA+ results.fas.v.si1_gb_u_CA+ results.fas.v.si1_li_u_CDCA+ results.fas.v.si1_gb_u_CDCA+ results.fas.v.si1_li_u_DCA+ results.fas.v.si1_gb_u_DCA+ results.fas.v.si1_li_u_UDCA+ results.fas.v.si1_gb_u_UDCA+ results.fas.v.si1_li_u_LCA+ results.fas.v.si1_gb_u_LCA+ results.fas.v.si1_li_u_LCAs+ results.fas.v.si1_gb_u_LCAs+ results.fas.v.si1_li_u_o+ results.fas.v.si1_gb_u_o+ results.fas.v.si1_li_t_CA+ results.fas.v.si1_gb_t_CA+ results.fas.v.si1_li_t_CDCA+ results.fas.v.si1_gb_t_CDCA+ results.fas.v.si1_li_t_DCA+ results.fas.v.si1_gb_t_DCA+ results.fas.v.si1_li_t_UDCA+ results.fas.v.si1_gb_t_UDCA+ results.fas.v.si1_li_t_LCA+ results.fas.v.si1_gb_t_LCA+ results.fas.v.si1_li_t_LCAs+ results.fas.v.si1_gb_t_LCAs+ results.fas.v.si1_li_t_o+ results.fas.v.si1_gb_t_o+ results.fas.v.si1_li_g_CA+ results.fas.v.si1_gb_g_CA+ results.fas.v.si1_li_g_CDCA+ results.fas.v.si1_gb_g_CDCA+ results.fas.v.si1_li_g_DCA+ results.fas.v.si1_gb_g_DCA+ results.fas.v.si1_li_g_UDCA+ results.fas.v.si1_gb_g_UDCA+ results.fas.v.si1_li_g_LCA+ results.fas.v.si1_gb_g_LCA+ results.fas.v.si1_li_g_LCAs+ results.fas.v.si1_gb_g_LCAs+ results.fas.v.si1_li_g_o+ results.fas.v.si1_gb_g_o) * 60 / results.fas.v.weight;
weights_vec(62) =  1;
model_vec(63) = results.fas.v.k_u * results.fas.v.frac_CA * 60*24/1000 / ((( + results.fas.v.li_u_CA + results.fas.v.gb_u_CA + results.fas.v.si1_u_CA + results.fas.v.si2_u_CA + results.fas.v.si3_u_CA + results.fas.v.si4_u_CA + results.fas.v.si5_u_CA + results.fas.v.si6_u_CA + results.fas.v.si7_u_CA + results.fas.v.si8_u_CA + results.fas.v.si9_u_CA + results.fas.v.si10_u_CA + results.fas.v.co1_u_CA + results.fas.v.co2_u_CA + results.fas.v.co3_u_CA + results.fas.v.co4_u_CA + results.fas.v.co5_u_CA + results.fas.v.pl_u_CA * results.fas.v.V_P + results.fas.v.li_g_CA + results.fas.v.gb_g_CA + results.fas.v.si1_g_CA + results.fas.v.si2_g_CA + results.fas.v.si3_g_CA + results.fas.v.si4_g_CA + results.fas.v.si5_g_CA + results.fas.v.si6_g_CA + results.fas.v.si7_g_CA + results.fas.v.si8_g_CA + results.fas.v.si9_g_CA + results.fas.v.si10_g_CA + results.fas.v.co1_g_CA + results.fas.v.co2_g_CA + results.fas.v.co3_g_CA + results.fas.v.co4_g_CA + results.fas.v.co5_g_CA + results.fas.v.pl_g_CA * results.fas.v.V_P + results.fas.v.li_t_CA + results.fas.v.gb_t_CA + results.fas.v.si1_t_CA + results.fas.v.si2_t_CA + results.fas.v.si3_t_CA + results.fas.v.si4_t_CA + results.fas.v.si5_t_CA + results.fas.v.si6_t_CA + results.fas.v.si7_t_CA + results.fas.v.si8_t_CA + results.fas.v.si9_t_CA + results.fas.v.si10_t_CA + results.fas.v.co1_t_CA + results.fas.v.co2_t_CA + results.fas.v.co3_t_CA + results.fas.v.co4_t_CA + results.fas.v.co5_t_CA + results.fas.v.pl_t_CA * results.fas.v.V_P))/1000);
weights_vec(63) =  1;
model_vec(64) = results.fas.v.k_u * results.fas.v.frac_CDCA * 60*24/1000 / ((( + results.fas.v.li_u_CDCA + results.fas.v.gb_u_CDCA + results.fas.v.si1_u_CDCA + results.fas.v.si2_u_CDCA + results.fas.v.si3_u_CDCA + results.fas.v.si4_u_CDCA + results.fas.v.si5_u_CDCA + results.fas.v.si6_u_CDCA + results.fas.v.si7_u_CDCA + results.fas.v.si8_u_CDCA + results.fas.v.si9_u_CDCA + results.fas.v.si10_u_CDCA + results.fas.v.co1_u_CDCA + results.fas.v.co2_u_CDCA + results.fas.v.co3_u_CDCA + results.fas.v.co4_u_CDCA + results.fas.v.co5_u_CDCA + results.fas.v.pl_u_CDCA * results.fas.v.V_P + results.fas.v.li_g_CDCA + results.fas.v.gb_g_CDCA + results.fas.v.si1_g_CDCA + results.fas.v.si2_g_CDCA + results.fas.v.si3_g_CDCA + results.fas.v.si4_g_CDCA + results.fas.v.si5_g_CDCA + results.fas.v.si6_g_CDCA + results.fas.v.si7_g_CDCA + results.fas.v.si8_g_CDCA + results.fas.v.si9_g_CDCA + results.fas.v.si10_g_CDCA + results.fas.v.co1_g_CDCA + results.fas.v.co2_g_CDCA + results.fas.v.co3_g_CDCA + results.fas.v.co4_g_CDCA + results.fas.v.co5_g_CDCA + results.fas.v.pl_g_CDCA * results.fas.v.V_P + results.fas.v.li_t_CDCA + results.fas.v.gb_t_CDCA + results.fas.v.si1_t_CDCA + results.fas.v.si2_t_CDCA + results.fas.v.si3_t_CDCA + results.fas.v.si4_t_CDCA + results.fas.v.si5_t_CDCA + results.fas.v.si6_t_CDCA + results.fas.v.si7_t_CDCA + results.fas.v.si8_t_CDCA + results.fas.v.si9_t_CDCA + results.fas.v.si10_t_CDCA + results.fas.v.co1_t_CDCA + results.fas.v.co2_t_CDCA + results.fas.v.co3_t_CDCA + results.fas.v.co4_t_CDCA + results.fas.v.co5_t_CDCA + results.fas.v.pl_t_CDCA * results.fas.v.V_P))/1000);
weights_vec(64) =  1;
model_vec(65) = results.mea.y.max_all;
weights_vec(65) =  1;
model_vec(66) = results.mea.y.max_conjugated;
weights_vec(66) =  1;
model_vec(67) = results.mea.y.max_unconjugated;
weights_vec(67) =  1;
model_vec(68) = results.mea.y.m30_all;
weights_vec(68) =  1;
model_vec(69) = results.mea.y.m30_conjugated;
weights_vec(69) =  1;
model_vec(70) = results.mea.y.m30_unconjugated;
weights_vec(70) =  1;
model_vec(71) = results.mea.y.tom_all;
weights_vec(71) =  1;
model_vec(72) = results.mea.y.tom_conjugated;
weights_vec(72) =  1;
model_vec(73) = results.mea.y.tom_unconjugated;
weights_vec(73) =  1;
model_vec(74) = results.transit.y.trans_sif;
weights_vec(74) =  1;
model_vec(75) = results.transit.y.trans_sim;
weights_vec(75) =  1;
model_vec(76) = results.transit.y.trans_co;
weights_vec(76) =  1;

E = ((data_vec - model_vec)./data_vec)./weights_vec;
else
 
E              = ones(76,1) * 1e2;
end 
 
