# Supplementary material for: In Silico Analysis Identifies Intestinal Transit as a Key Determinant of Systemic Bile Acid Metabolism
Source: Front Physiol. 2018 Jun 8;9:631. doi: 10.3389/fphys.2018.00631 (PMC6008656; doi:10.3389/fphys.2018.00631)
Supplement: Supplementary file 2 [file Data_Sheet_2.zip › BA_model_package/Human_MST/BA_human_model_v9_to_fit_var_full.m]

function [v] = BA_human_model_v9_to_fit_var_full(t, x, p, u)
%  FUNCTION Human_MST/BA_human_model_v9_to_fit_var_full(t, x, p, u)
%
%  Description:
%   Calculate fluxes / Retrieve variables of full simulation
%
%  Inputs:
%   [1] t               - current time (scalar)
%   [2] x               - values of state variables at time t (vector)
%   [3] p               - parameter values (vector containing 33 values)
%   [4] u               - inputs and constants (vector containing 128 values)
%
%  Outputs:
%   [1] v               - all calculates states, variables, and fluxes
%                         (structure)
%
%  Contact: Eindhoven University of Technology, F.L.P. Sips (f.l.p.sips@tue.nl)

% A.1 States 
v.li_u_CA = x(1);
v.li_u_CDCA = x(2);
v.li_u_DCA = x(3);
v.li_u_UDCA = x(4);
v.li_u_LCA = x(5);
v.li_u_LCAs = x(6);
v.li_u_o = x(7);
v.li_t_CA = x(8);
v.li_t_CDCA = x(9);
v.li_t_DCA = x(10);
v.li_t_UDCA = x(11);
v.li_t_LCA = x(12);
v.li_t_LCAs = x(13);
v.li_t_o = x(14);
v.li_g_CA = x(15);
v.li_g_CDCA = x(16);
v.li_g_DCA = x(17);
v.li_g_UDCA = x(18);
v.li_g_LCA = x(19);
v.li_g_LCAs = x(20);
v.li_g_o = x(21);
v.gb_u_CA = x(22);
v.gb_u_CDCA = x(23);
v.gb_u_DCA = x(24);
v.gb_u_UDCA = x(25);
v.gb_u_LCA = x(26);
v.gb_u_LCAs = x(27);
v.gb_u_o = x(28);
v.gb_t_CA = x(29);
v.gb_t_CDCA = x(30);
v.gb_t_DCA = x(31);
v.gb_t_UDCA = x(32);
v.gb_t_LCA = x(33);
v.gb_t_LCAs = x(34);
v.gb_t_o = x(35);
v.gb_g_CA = x(36);
v.gb_g_CDCA = x(37);
v.gb_g_DCA = x(38);
v.gb_g_UDCA = x(39);
v.gb_g_LCA = x(40);
v.gb_g_LCAs = x(41);
v.gb_g_o = x(42);
v.si1_u_CA = x(43);
v.si1_u_CDCA = x(44);
v.si1_u_DCA = x(45);
v.si1_u_UDCA = x(46);
v.si1_u_LCA = x(47);
v.si1_u_LCAs = x(48);
v.si1_u_o = x(49);
v.si1_t_CA = x(50);
v.si1_t_CDCA = x(51);
v.si1_t_DCA = x(52);
v.si1_t_UDCA = x(53);
v.si1_t_LCA = x(54);
v.si1_t_LCAs = x(55);
v.si1_t_o = x(56);
v.si1_g_CA = x(57);
v.si1_g_CDCA = x(58);
v.si1_g_DCA = x(59);
v.si1_g_UDCA = x(60);
v.si1_g_LCA = x(61);
v.si1_g_LCAs = x(62);
v.si1_g_o = x(63);
v.si2_u_CA = x(64);
v.si2_u_CDCA = x(65);
v.si2_u_DCA = x(66);
v.si2_u_UDCA = x(67);
v.si2_u_LCA = x(68);
v.si2_u_LCAs = x(69);
v.si2_u_o = x(70);
v.si2_t_CA = x(71);
v.si2_t_CDCA = x(72);
v.si2_t_DCA = x(73);
v.si2_t_UDCA = x(74);
v.si2_t_LCA = x(75);
v.si2_t_LCAs = x(76);
v.si2_t_o = x(77);
v.si2_g_CA = x(78);
v.si2_g_CDCA = x(79);
v.si2_g_DCA = x(80);
v.si2_g_UDCA = x(81);
v.si2_g_LCA = x(82);
v.si2_g_LCAs = x(83);
v.si2_g_o = x(84);
v.si3_u_CA = x(85);
v.si3_u_CDCA = x(86);
v.si3_u_DCA = x(87);
v.si3_u_UDCA = x(88);
v.si3_u_LCA = x(89);
v.si3_u_LCAs = x(90);
v.si3_u_o = x(91);
v.si3_t_CA = x(92);
v.si3_t_CDCA = x(93);
v.si3_t_DCA = x(94);
v.si3_t_UDCA = x(95);
v.si3_t_LCA = x(96);
v.si3_t_LCAs = x(97);
v.si3_t_o = x(98);
v.si3_g_CA = x(99);
v.si3_g_CDCA = x(100);
v.si3_g_DCA = x(101);
v.si3_g_UDCA = x(102);
v.si3_g_LCA = x(103);
v.si3_g_LCAs = x(104);
v.si3_g_o = x(105);
v.si4_u_CA = x(106);
v.si4_u_CDCA = x(107);
v.si4_u_DCA = x(108);
v.si4_u_UDCA = x(109);
v.si4_u_LCA = x(110);
v.si4_u_LCAs = x(111);
v.si4_u_o = x(112);
v.si4_t_CA = x(113);
v.si4_t_CDCA = x(114);
v.si4_t_DCA = x(115);
v.si4_t_UDCA = x(116);
v.si4_t_LCA = x(117);
v.si4_t_LCAs = x(118);
v.si4_t_o = x(119);
v.si4_g_CA = x(120);
v.si4_g_CDCA = x(121);
v.si4_g_DCA = x(122);
v.si4_g_UDCA = x(123);
v.si4_g_LCA = x(124);
v.si4_g_LCAs = x(125);
v.si4_g_o = x(126);
v.si5_u_CA = x(127);
v.si5_u_CDCA = x(128);
v.si5_u_DCA = x(129);
v.si5_u_UDCA = x(130);
v.si5_u_LCA = x(131);
v.si5_u_LCAs = x(132);
v.si5_u_o = x(133);
v.si5_t_CA = x(134);
v.si5_t_CDCA = x(135);
v.si5_t_DCA = x(136);
v.si5_t_UDCA = x(137);
v.si5_t_LCA = x(138);
v.si5_t_LCAs = x(139);
v.si5_t_o = x(140);
v.si5_g_CA = x(141);
v.si5_g_CDCA = x(142);
v.si5_g_DCA = x(143);
v.si5_g_UDCA = x(144);
v.si5_g_LCA = x(145);
v.si5_g_LCAs = x(146);
v.si5_g_o = x(147);
v.si6_u_CA = x(148);
v.si6_u_CDCA = x(149);
v.si6_u_DCA = x(150);
v.si6_u_UDCA = x(151);
v.si6_u_LCA = x(152);
v.si6_u_LCAs = x(153);
v.si6_u_o = x(154);
v.si6_t_CA = x(155);
v.si6_t_CDCA = x(156);
v.si6_t_DCA = x(157);
v.si6_t_UDCA = x(158);
v.si6_t_LCA = x(159);
v.si6_t_LCAs = x(160);
v.si6_t_o = x(161);
v.si6_g_CA = x(162);
v.si6_g_CDCA = x(163);
v.si6_g_DCA = x(164);
v.si6_g_UDCA = x(165);
v.si6_g_LCA = x(166);
v.si6_g_LCAs = x(167);
v.si6_g_o = x(168);
v.si7_u_CA = x(169);
v.si7_u_CDCA = x(170);
v.si7_u_DCA = x(171);
v.si7_u_UDCA = x(172);
v.si7_u_LCA = x(173);
v.si7_u_LCAs = x(174);
v.si7_u_o = x(175);
v.si7_t_CA = x(176);
v.si7_t_CDCA = x(177);
v.si7_t_DCA = x(178);
v.si7_t_UDCA = x(179);
v.si7_t_LCA = x(180);
v.si7_t_LCAs = x(181);
v.si7_t_o = x(182);
v.si7_g_CA = x(183);
v.si7_g_CDCA = x(184);
v.si7_g_DCA = x(185);
v.si7_g_UDCA = x(186);
v.si7_g_LCA = x(187);
v.si7_g_LCAs = x(188);
v.si7_g_o = x(189);
v.si8_u_CA = x(190);
v.si8_u_CDCA = x(191);
v.si8_u_DCA = x(192);
v.si8_u_UDCA = x(193);
v.si8_u_LCA = x(194);
v.si8_u_LCAs = x(195);
v.si8_u_o = x(196);
v.si8_t_CA = x(197);
v.si8_t_CDCA = x(198);
v.si8_t_DCA = x(199);
v.si8_t_UDCA = x(200);
v.si8_t_LCA = x(201);
v.si8_t_LCAs = x(202);
v.si8_t_o = x(203);
v.si8_g_CA = x(204);
v.si8_g_CDCA = x(205);
v.si8_g_DCA = x(206);
v.si8_g_UDCA = x(207);
v.si8_g_LCA = x(208);
v.si8_g_LCAs = x(209);
v.si8_g_o = x(210);
v.si9_u_CA = x(211);
v.si9_u_CDCA = x(212);
v.si9_u_DCA = x(213);
v.si9_u_UDCA = x(214);
v.si9_u_LCA = x(215);
v.si9_u_LCAs = x(216);
v.si9_u_o = x(217);
v.si9_t_CA = x(218);
v.si9_t_CDCA = x(219);
v.si9_t_DCA = x(220);
v.si9_t_UDCA = x(221);
v.si9_t_LCA = x(222);
v.si9_t_LCAs = x(223);
v.si9_t_o = x(224);
v.si9_g_CA = x(225);
v.si9_g_CDCA = x(226);
v.si9_g_DCA = x(227);
v.si9_g_UDCA = x(228);
v.si9_g_LCA = x(229);
v.si9_g_LCAs = x(230);
v.si9_g_o = x(231);
v.si10_u_CA = x(232);
v.si10_u_CDCA = x(233);
v.si10_u_DCA = x(234);
v.si10_u_UDCA = x(235);
v.si10_u_LCA = x(236);
v.si10_u_LCAs = x(237);
v.si10_u_o = x(238);
v.si10_t_CA = x(239);
v.si10_t_CDCA = x(240);
v.si10_t_DCA = x(241);
v.si10_t_UDCA = x(242);
v.si10_t_LCA = x(243);
v.si10_t_LCAs = x(244);
v.si10_t_o = x(245);
v.si10_g_CA = x(246);
v.si10_g_CDCA = x(247);
v.si10_g_DCA = x(248);
v.si10_g_UDCA = x(249);
v.si10_g_LCA = x(250);
v.si10_g_LCAs = x(251);
v.si10_g_o = x(252);
v.co1_u_CA = x(253);
v.co1_u_CDCA = x(254);
v.co1_u_DCA = x(255);
v.co1_u_UDCA = x(256);
v.co1_u_LCA = x(257);
v.co1_u_LCAs = x(258);
v.co1_u_o = x(259);
v.co1_t_CA = x(260);
v.co1_t_CDCA = x(261);
v.co1_t_DCA = x(262);
v.co1_t_UDCA = x(263);
v.co1_t_LCA = x(264);
v.co1_t_LCAs = x(265);
v.co1_t_o = x(266);
v.co1_g_CA = x(267);
v.co1_g_CDCA = x(268);
v.co1_g_DCA = x(269);
v.co1_g_UDCA = x(270);
v.co1_g_LCA = x(271);
v.co1_g_LCAs = x(272);
v.co1_g_o = x(273);
v.co2_u_CA = x(274);
v.co2_u_CDCA = x(275);
v.co2_u_DCA = x(276);
v.co2_u_UDCA = x(277);
v.co2_u_LCA = x(278);
v.co2_u_LCAs = x(279);
v.co2_u_o = x(280);
v.co2_t_CA = x(281);
v.co2_t_CDCA = x(282);
v.co2_t_DCA = x(283);
v.co2_t_UDCA = x(284);
v.co2_t_LCA = x(285);
v.co2_t_LCAs = x(286);
v.co2_t_o = x(287);
v.co2_g_CA = x(288);
v.co2_g_CDCA = x(289);
v.co2_g_DCA = x(290);
v.co2_g_UDCA = x(291);
v.co2_g_LCA = x(292);
v.co2_g_LCAs = x(293);
v.co2_g_o = x(294);
v.co3_u_CA = x(295);
v.co3_u_CDCA = x(296);
v.co3_u_DCA = x(297);
v.co3_u_UDCA = x(298);
v.co3_u_LCA = x(299);
v.co3_u_LCAs = x(300);
v.co3_u_o = x(301);
v.co3_t_CA = x(302);
v.co3_t_CDCA = x(303);
v.co3_t_DCA = x(304);
v.co3_t_UDCA = x(305);
v.co3_t_LCA = x(306);
v.co3_t_LCAs = x(307);
v.co3_t_o = x(308);
v.co3_g_CA = x(309);
v.co3_g_CDCA = x(310);
v.co3_g_DCA = x(311);
v.co3_g_UDCA = x(312);
v.co3_g_LCA = x(313);
v.co3_g_LCAs = x(314);
v.co3_g_o = x(315);
v.co4_u_CA = x(316);
v.co4_u_CDCA = x(317);
v.co4_u_DCA = x(318);
v.co4_u_UDCA = x(319);
v.co4_u_LCA = x(320);
v.co4_u_LCAs = x(321);
v.co4_u_o = x(322);
v.co4_t_CA = x(323);
v.co4_t_CDCA = x(324);
v.co4_t_DCA = x(325);
v.co4_t_UDCA = x(326);
v.co4_t_LCA = x(327);
v.co4_t_LCAs = x(328);
v.co4_t_o = x(329);
v.co4_g_CA = x(330);
v.co4_g_CDCA = x(331);
v.co4_g_DCA = x(332);
v.co4_g_UDCA = x(333);
v.co4_g_LCA = x(334);
v.co4_g_LCAs = x(335);
v.co4_g_o = x(336);
v.co5_u_CA = x(337);
v.co5_u_CDCA = x(338);
v.co5_u_DCA = x(339);
v.co5_u_UDCA = x(340);
v.co5_u_LCA = x(341);
v.co5_u_LCAs = x(342);
v.co5_u_o = x(343);
v.co5_t_CA = x(344);
v.co5_t_CDCA = x(345);
v.co5_t_DCA = x(346);
v.co5_t_UDCA = x(347);
v.co5_t_LCA = x(348);
v.co5_t_LCAs = x(349);
v.co5_t_o = x(350);
v.co5_g_CA = x(351);
v.co5_g_CDCA = x(352);
v.co5_g_DCA = x(353);
v.co5_g_UDCA = x(354);
v.co5_g_LCA = x(355);
v.co5_g_LCAs = x(356);
v.co5_g_o = x(357);
v.fa_u_CA = x(358);
v.fa_u_CDCA = x(359);
v.fa_u_DCA = x(360);
v.fa_u_UDCA = x(361);
v.fa_u_LCA = x(362);
v.fa_u_LCAs = x(363);
v.fa_u_o = x(364);
v.fa_t_CA = x(365);
v.fa_t_CDCA = x(366);
v.fa_t_DCA = x(367);
v.fa_t_UDCA = x(368);
v.fa_t_LCA = x(369);
v.fa_t_LCAs = x(370);
v.fa_t_o = x(371);
v.fa_g_CA = x(372);
v.fa_g_CDCA = x(373);
v.fa_g_DCA = x(374);
v.fa_g_UDCA = x(375);
v.fa_g_LCA = x(376);
v.fa_g_LCAs = x(377);
v.fa_g_o = x(378);
v.pl_u_CA = x(379);
v.pl_u_CDCA = x(380);
v.pl_u_DCA = x(381);
v.pl_u_UDCA = x(382);
v.pl_u_LCA = x(383);
v.pl_u_LCAs = x(384);
v.pl_u_o = x(385);
v.pl_t_CA = x(386);
v.pl_t_CDCA = x(387);
v.pl_t_DCA = x(388);
v.pl_t_UDCA = x(389);
v.pl_t_LCA = x(390);
v.pl_t_LCAs = x(391);
v.pl_t_o = x(392);
v.pl_g_CA = x(393);
v.pl_g_CDCA = x(394);
v.pl_g_DCA = x(395);
v.pl_g_UDCA = x(396);
v.pl_g_LCA = x(397);
v.pl_g_LCAs = x(398);
v.pl_g_o = x(399);
v.cum_secreted_BA = x(400);
v.cum_colon_BA = x(401);
v.cum_excreted_BA = x(402);

% A.2 Constants 
v.tau = u(1); 
v.k_xi_tp_si = u(2); 
v.k_xi_tp_co = u(3); 
v.k_xi_gp_si = u(4); 
v.k_xi_gp_co = u(5); 
v.k_xi_cp_si = u(6); 
v.k_xi_cp_co = u(7); 
v.V_P = u(8); 
v.Q_L = u(9); 
v.Q_P = u(10); 
v.weight = u(11); 
v.frac_cu = u(12); 
v.k_uc = u(13); 
v.k_bact_psi = u(14); 
v.k_bact_co = u(15); 
v.num_si = u(16); 
v.num_co = u(17); 
v.frac_MCAa = u(18); 
v.frac_MCAb = u(19); 
v.frac_DCA = u(20); 
v.frac_HCA = u(21); 
v.frac_HDCA = u(22); 
v.frac_MDCA = u(23); 
v.frac_UDCA = u(24); 
v.frac_LCA = u(25); 
v.frac_LCAs = u(26); 
v.frac_LCAg = u(27); 
v.frac_MCAo = u(28); 
v.frac_MCAg = u(29); 
v.frac_o = u(30); 
v.frac_tr = u(31); 
v.k_pl = u(32); 
v.si_asbt_1  = u(33); 
v.si_asbt_2  = u(34); 
v.si_asbt_3  = u(35); 
v.si_asbt_4  = u(36); 
v.si_asbt_5  = u(37); 
v.si_asbt_6  = u(38); 
v.si_asbt_7  = u(39); 
v.si_asbt_8  = u(40); 
v.si_asbt_9  = u(41); 
v.si_asbt_10  = u(42); 
v.biotr_in_1_1  = u(43); 
v.biotr_in_1_2  = u(44); 
v.biotr_in_1_4  = u(45); 
v.biotr_in_1_5  = u(46); 
v.biotr_in_1_6  = u(47); 
v.biotr_in_2_1  = u(48); 
v.biotr_in_2_2  = u(49); 
v.biotr_in_2_3  = u(50); 
v.biotr_in_2_6  = u(51); 
v.biotr_in_3_1  = u(52); 
v.biotr_in_3_2  = u(53); 
v.biotr_in_3_3  = u(54); 
v.biotr_in_3_4  = u(55); 
v.biotr_in_3_5  = u(56); 
v.biotr_in_3_6  = u(57); 
v.biotr_in_4_1  = u(58); 
v.biotr_in_4_2  = u(59); 
v.biotr_in_4_3  = u(60); 
v.biotr_in_4_4  = u(61); 
v.biotr_in_4_6  = u(62); 
v.biotr_in_5_1  = u(63); 
v.biotr_in_5_2  = u(64); 
v.biotr_in_5_3  = u(65); 
v.biotr_in_5_4  = u(66); 
v.biotr_in_5_5  = u(67); 
v.biotr_in_5_6  = u(68); 
v.biotr_in_6_1  = u(69); 
v.biotr_in_6_2  = u(70); 
v.biotr_in_6_3  = u(71); 
v.biotr_in_6_4  = u(72); 
v.biotr_in_6_6  = u(73); 
v.biotr_in_7_1  = u(74); 
v.biotr_in_7_2  = u(75); 
v.biotr_in_7_3  = u(76); 
v.biotr_in_7_4  = u(77); 
v.biotr_in_7_5  = u(78); 
v.biotr_in_7_6  = u(79); 
v.biotr_in_7_7  = u(80); 
v.biotr_li_1_1  = u(81); 
v.biotr_li_1_2  = u(82); 
v.biotr_li_1_3  = u(83); 
v.biotr_li_1_4  = u(84); 
v.biotr_li_1_5  = u(85); 
v.biotr_li_1_6  = u(86); 
v.biotr_li_1_7  = u(87); 
v.biotr_li_2_1  = u(88); 
v.biotr_li_2_2  = u(89); 
v.biotr_li_2_3  = u(90); 
v.biotr_li_2_4  = u(91); 
v.biotr_li_2_5  = u(92); 
v.biotr_li_2_6  = u(93); 
v.biotr_li_2_7  = u(94); 
v.biotr_li_3_1  = u(95); 
v.biotr_li_3_2  = u(96); 
v.biotr_li_3_3  = u(97); 
v.biotr_li_3_4  = u(98); 
v.biotr_li_3_5  = u(99); 
v.biotr_li_3_6  = u(100); 
v.biotr_li_3_7  = u(101); 
v.biotr_li_4_1  = u(102); 
v.biotr_li_4_2  = u(103); 
v.biotr_li_4_3  = u(104); 
v.biotr_li_4_4  = u(105); 
v.biotr_li_4_5  = u(106); 
v.biotr_li_4_6  = u(107); 
v.biotr_li_4_7  = u(108); 
v.biotr_li_5_1  = u(109); 
v.biotr_li_5_2  = u(110); 
v.biotr_li_5_3  = u(111); 
v.biotr_li_5_4  = u(112); 
v.biotr_li_5_5  = u(113); 
v.biotr_li_5_7  = u(114); 
v.biotr_li_6_1  = u(115); 
v.biotr_li_6_2  = u(116); 
v.biotr_li_6_3  = u(117); 
v.biotr_li_6_4  = u(118); 
v.biotr_li_6_5  = u(119); 
v.biotr_li_6_6  = u(120); 
v.biotr_li_6_7  = u(121); 
v.biotr_li_7_1  = u(122); 
v.biotr_li_7_2  = u(123); 
v.biotr_li_7_3  = u(124); 
v.biotr_li_7_4  = u(125); 
v.biotr_li_7_5  = u(126); 
v.biotr_li_7_6  = u(127); 
v.biotr_li_7_7  = u(128); 

% A.3 Parameters 
v.GIr_beta_GB = p(1); 
v.GIr_beta_SI = p(2); 
v.GIr_delta_GB = p(3); 
v.GIr_delta_SI = p(4); 
v.k_xl = p(5); 
v.frac_gb = p(6); 
v.k_xg = p(7); 
v.k_xi_up_si = p(8); 
v.k_xi_up_co = p(9); 
v.vmax_asbt_s = p(10); 
v.vmax_asbt = p(11); 
v.km_asbt = p(12); 
v.frac_li_u = p(13); 
v.frac_li_c_1 = p(14); 
v.frac_li_c_2 = p(15); 
v.frac_li_c_3 = p(16); 
v.frac_li_s = p(17); 
v.frac_tu = p(18); 
v.k_ut = p(19); 
v.k_ug = p(20); 
v.k_bact_dsi = p(21); 
v.k_si_1 = p(22); 
v.k_si_2 = p(23); 
v.k_co_1 = p(24); 
v.k_u = p(25); 
v.frac_CA = p(26); 
v.k_tr_1 = p(27); 
v.k_tr_2 = p(28); 
v.k_tr_3 = p(29); 
v.k_tr_4 = p(30); 
v.k_tr_5 = p(31); 
v.k_tr_6 = p(32); 
v.k_tr_7 = p(33); 

% A.4 Transit parameters 
v.k_si_trans_1_2 = v.k_si_1; 
v.k_si_trans_2_3 = v.k_si_1; 
v.k_si_trans_3_4 = v.k_si_1; 
v.k_si_trans_4_5 = v.k_si_1; 
v.k_si_trans_5_6 = v.k_si_1; 
v.k_si_trans_6_7 = v.k_si_1; 
v.k_si_trans_7_8 = v.k_si_1; 
v.k_si_trans_8_9 = v.k_si_1; 
v.k_si_trans_9_10 = v.k_si_2; 
v.k_si_trans_10_11 = v.k_si_2; 
v.k_co_trans_1_2 = v.k_co_1; 
v.k_co_trans_2_3 = v.k_co_1; 
v.k_co_trans_3_4 = v.k_co_1; 
v.k_co_trans_4_5 = v.k_co_1; 
v.k_co_trans_5_6 = v.k_co_1; 

% A.5 Biotransformation parameters 
v.biotr_in_1_3 = v.k_tr_1; 
v.biotr_in_1_7 = v.k_tr_7; 
v.biotr_in_2_4 = v.k_tr_2; 
v.biotr_in_2_5 = v.k_tr_3; 
v.biotr_in_2_7 = v.k_tr_7; 
v.biotr_in_3_7 = v.k_tr_7; 
v.biotr_in_4_5 = v.k_tr_4; 
v.biotr_in_4_7 = v.k_tr_7; 
v.biotr_in_5_7 = v.k_tr_7; 
v.biotr_in_6_5 = v.k_tr_5; 
v.biotr_in_6_7 = v.k_tr_7; 
v.biotr_li_5_6 = v.k_tr_6; 
v.bact_1 = v.k_bact_psi; 
v.bact_2 = v.k_bact_psi; 
v.bact_3 = v.k_bact_psi; 
v.bact_4 = v.k_bact_psi; 
v.bact_5 = v.k_bact_psi; 
v.bact_6 = v.k_bact_dsi; 
v.bact_7 = v.k_bact_dsi; 
v.bact_8 = v.k_bact_dsi; 
v.bact_9 = v.k_bact_dsi; 
v.bact_10 = v.k_bact_dsi; 
v.bact_11 = v.k_bact_co; 
v.bact_12 = v.k_bact_co; 
v.bact_13 = v.k_bact_co; 
v.bact_14 = v.k_bact_co; 
v.bact_15 = v.k_bact_co; 

% A.6 Hepatic extraction parameters 
v.hep_extr_cCA = v.frac_li_c_1; 
v.hep_extr_uCA = v.frac_li_u * v.frac_li_c_1; 
v.k_lp_cCA = v.Q_L * v.hep_extr_cCA; 
v.k_lp_uCA = v.Q_L * v.hep_extr_uCA; 
v.hep_extr_cCDCA = v.frac_li_c_2; 
v.hep_extr_uCDCA = v.frac_li_u * v.frac_li_c_2; 
v.k_lp_cCDCA = v.Q_L * v.hep_extr_cCDCA; 
v.k_lp_uCDCA = v.Q_L * v.hep_extr_uCDCA; 
v.hep_extr_cDCA = v.frac_li_c_2; 
v.hep_extr_uDCA = v.frac_li_u * v.frac_li_c_2; 
v.k_lp_cDCA = v.Q_L * v.hep_extr_cDCA; 
v.k_lp_uDCA = v.Q_L * v.hep_extr_uDCA; 
v.hep_extr_cUDCA = v.frac_li_c_2; 
v.hep_extr_uUDCA = v.frac_li_u * v.frac_li_c_2; 
v.k_lp_cUDCA = v.Q_L * v.hep_extr_cUDCA; 
v.k_lp_uUDCA = v.Q_L * v.hep_extr_uUDCA; 
v.hep_extr_cLCA = v.frac_li_c_3; 
v.hep_extr_uLCA = v.frac_li_u * v.frac_li_c_3; 
v.k_lp_cLCA = v.Q_L * v.hep_extr_cLCA; 
v.k_lp_uLCA = v.Q_L * v.hep_extr_uLCA; 
v.hep_extr_cLCAs = v.frac_li_s; 
v.hep_extr_uLCAs = v.frac_li_u * v.frac_li_s; 
v.k_lp_cLCAs = v.Q_L * v.hep_extr_cLCAs; 
v.k_lp_uLCAs = v.Q_L * v.hep_extr_uLCAs; 
v.hep_extr_co = v.frac_li_c_3; 
v.hep_extr_uo = v.frac_li_u * v.frac_li_c_3; 
v.k_lp_co = v.Q_L * v.hep_extr_co; 
v.k_lp_uo = v.Q_L * v.hep_extr_uo; 

% A.7 Dependables 
v.frac_gu = 1-v.frac_tu; 
v.frac_CDCA = 1 - ( + v.frac_CA + v.frac_DCA + v.frac_UDCA + v.frac_LCA + v.frac_LCAs + v.frac_o); 

% B.1 Postprandial status 
v.curr_GI_reflex_GB = max(GI_reflex(v.GIr_beta_GB, v.GIr_delta_GB, t - v.tau), 1); 
v.curr_GI_reflex_SI = max(GI_reflex(v.GIr_beta_SI, v.GIr_delta_SI, t - v.tau), 1); 

% B.2 Multiply parameters that are GIr-sensitive with GIr 
v.k_xg       = v.k_xg          * v.curr_GI_reflex_GB; 
v.k_si_trans_1_2 = v.k_si_trans_1_2  * v.curr_GI_reflex_SI; 
v.k_si_trans_2_3 = v.k_si_trans_2_3  * v.curr_GI_reflex_SI; 
v.k_si_trans_3_4 = v.k_si_trans_3_4  * v.curr_GI_reflex_SI; 
v.k_si_trans_4_5 = v.k_si_trans_4_5  * v.curr_GI_reflex_SI; 
v.k_si_trans_5_6 = v.k_si_trans_5_6  * v.curr_GI_reflex_SI; 
v.k_si_trans_6_7 = v.k_si_trans_6_7  * v.curr_GI_reflex_SI; 
v.k_si_trans_7_8 = v.k_si_trans_7_8  * v.curr_GI_reflex_SI; 
v.k_si_trans_8_9 = v.k_si_trans_8_9  * v.curr_GI_reflex_SI; 
v.k_si_trans_9_10 = v.k_si_trans_9_10  * v.curr_GI_reflex_SI; 
v.k_si_trans_10_11 = v.k_si_trans_10_11  * v.curr_GI_reflex_SI; 
v.k_co_trans_1_2 = v.k_co_trans_1_2  * v.curr_GI_reflex_SI; 
v.k_co_trans_2_3 = v.k_co_trans_2_3  * v.curr_GI_reflex_SI; 
v.k_co_trans_3_4 = v.k_co_trans_3_4  * v.curr_GI_reflex_SI; 
v.k_co_trans_4_5 = v.k_co_trans_4_5  * v.curr_GI_reflex_SI; 
v.k_co_trans_5_6 = v.k_co_trans_5_6  * v.curr_GI_reflex_SI; 
% C.1 Liver (out) fluxes 
v.x_li_u_CA= v.k_xl * v.li_u_CA; 
v.x_li_u_CDCA= v.k_xl * v.li_u_CDCA; 
v.x_li_u_DCA= v.k_xl * v.li_u_DCA; 
v.x_li_u_UDCA= v.k_xl * v.li_u_UDCA; 
v.x_li_u_LCA= v.k_xl * v.li_u_LCA; 
v.x_li_u_LCAs= v.k_xl * v.li_u_LCAs; 
v.x_li_u_o= v.k_xl * v.li_u_o; 
v.x_li_t_CA= v.k_xl * v.li_t_CA; 
v.x_li_t_CDCA= v.k_xl * v.li_t_CDCA; 
v.x_li_t_DCA= v.k_xl * v.li_t_DCA; 
v.x_li_t_UDCA= v.k_xl * v.li_t_UDCA; 
v.x_li_t_LCA= v.k_xl * v.li_t_LCA; 
v.x_li_t_LCAs= v.k_xl * v.li_t_LCAs; 
v.x_li_t_o= v.k_xl * v.li_t_o; 
v.x_li_g_CA= v.k_xl * v.li_g_CA; 
v.x_li_g_CDCA= v.k_xl * v.li_g_CDCA; 
v.x_li_g_DCA= v.k_xl * v.li_g_DCA; 
v.x_li_g_UDCA= v.k_xl * v.li_g_UDCA; 
v.x_li_g_LCA= v.k_xl * v.li_g_LCA; 
v.x_li_g_LCAs= v.k_xl * v.li_g_LCAs; 
v.x_li_g_o= v.k_xl * v.li_g_o; 

v.x_li_u_CA_toplasma = v.k_pl * v.li_u_CA; 
v.x_li_u_CDCA_toplasma = v.k_pl * v.li_u_CDCA; 
v.x_li_u_DCA_toplasma = v.k_pl * v.li_u_DCA; 
v.x_li_u_UDCA_toplasma = v.k_pl * v.li_u_UDCA; 
v.x_li_u_LCA_toplasma = v.k_pl * v.li_u_LCA; 
v.x_li_u_LCAs_toplasma = v.k_pl * v.li_u_LCAs; 
v.x_li_u_o_toplasma = v.k_pl * v.li_u_o; 
v.x_li_t_CA_toplasma = v.k_pl * v.li_t_CA; 
v.x_li_t_CDCA_toplasma = v.k_pl * v.li_t_CDCA; 
v.x_li_t_DCA_toplasma = v.k_pl * v.li_t_DCA; 
v.x_li_t_UDCA_toplasma = v.k_pl * v.li_t_UDCA; 
v.x_li_t_LCA_toplasma = v.k_pl * v.li_t_LCA; 
v.x_li_t_LCAs_toplasma = v.k_pl * v.li_t_LCAs; 
v.x_li_t_o_toplasma = v.k_pl * v.li_t_o; 
v.x_li_g_CA_toplasma = v.k_pl * v.li_g_CA; 
v.x_li_g_CDCA_toplasma = v.k_pl * v.li_g_CDCA; 
v.x_li_g_DCA_toplasma = v.k_pl * v.li_g_DCA; 
v.x_li_g_UDCA_toplasma = v.k_pl * v.li_g_UDCA; 
v.x_li_g_LCA_toplasma = v.k_pl * v.li_g_LCA; 
v.x_li_g_LCAs_toplasma = v.k_pl * v.li_g_LCAs; 
v.x_li_g_o_toplasma = v.k_pl * v.li_g_o; 

% C.2 Gallbladder (in) fluxes 
v.gb_li_u_CA= v.frac_gb * v.x_li_u_CA; 
v.gb_li_u_CDCA= v.frac_gb * v.x_li_u_CDCA; 
v.gb_li_u_DCA= v.frac_gb * v.x_li_u_DCA; 
v.gb_li_u_UDCA= v.frac_gb * v.x_li_u_UDCA; 
v.gb_li_u_LCA= v.frac_gb * v.x_li_u_LCA; 
v.gb_li_u_LCAs= v.frac_gb * v.x_li_u_LCAs; 
v.gb_li_u_o= v.frac_gb * v.x_li_u_o; 
v.gb_li_t_CA= v.frac_gb * v.x_li_t_CA; 
v.gb_li_t_CDCA= v.frac_gb * v.x_li_t_CDCA; 
v.gb_li_t_DCA= v.frac_gb * v.x_li_t_DCA; 
v.gb_li_t_UDCA= v.frac_gb * v.x_li_t_UDCA; 
v.gb_li_t_LCA= v.frac_gb * v.x_li_t_LCA; 
v.gb_li_t_LCAs= v.frac_gb * v.x_li_t_LCAs; 
v.gb_li_t_o= v.frac_gb * v.x_li_t_o; 
v.gb_li_g_CA= v.frac_gb * v.x_li_g_CA; 
v.gb_li_g_CDCA= v.frac_gb * v.x_li_g_CDCA; 
v.gb_li_g_DCA= v.frac_gb * v.x_li_g_DCA; 
v.gb_li_g_UDCA= v.frac_gb * v.x_li_g_UDCA; 
v.gb_li_g_LCA= v.frac_gb * v.x_li_g_LCA; 
v.gb_li_g_LCAs= v.frac_gb * v.x_li_g_LCAs; 
v.gb_li_g_o= v.frac_gb * v.x_li_g_o; 

% C.3 Gallbladder (out) fluxes 
v.x_gb_u_CA= v.k_xg * v.gb_u_CA; 
v.x_gb_u_CDCA= v.k_xg * v.gb_u_CDCA; 
v.x_gb_u_DCA= v.k_xg * v.gb_u_DCA; 
v.x_gb_u_UDCA= v.k_xg * v.gb_u_UDCA; 
v.x_gb_u_LCA= v.k_xg * v.gb_u_LCA; 
v.x_gb_u_LCAs= v.k_xg * v.gb_u_LCAs; 
v.x_gb_u_o= v.k_xg * v.gb_u_o; 
v.x_gb_t_CA= v.k_xg * v.gb_t_CA; 
v.x_gb_t_CDCA= v.k_xg * v.gb_t_CDCA; 
v.x_gb_t_DCA= v.k_xg * v.gb_t_DCA; 
v.x_gb_t_UDCA= v.k_xg * v.gb_t_UDCA; 
v.x_gb_t_LCA= v.k_xg * v.gb_t_LCA; 
v.x_gb_t_LCAs= v.k_xg * v.gb_t_LCAs; 
v.x_gb_t_o= v.k_xg * v.gb_t_o; 
v.x_gb_g_CA= v.k_xg * v.gb_g_CA; 
v.x_gb_g_CDCA= v.k_xg * v.gb_g_CDCA; 
v.x_gb_g_DCA= v.k_xg * v.gb_g_DCA; 
v.x_gb_g_UDCA= v.k_xg * v.gb_g_UDCA; 
v.x_gb_g_LCA= v.k_xg * v.gb_g_LCA; 
v.x_gb_g_LCAs= v.k_xg * v.gb_g_LCAs; 
v.x_gb_g_o= v.k_xg * v.gb_g_o; 

% C.4 Small intestine (in) fluxes 
% (directly from liver) 
v.si1_li_u_CA=(1.0-v.frac_gb) * v.x_li_u_CA;
v.si2_li_u_CA= 0.0; 
v.si3_li_u_CA= 0.0; 
v.si4_li_u_CA= 0.0; 
v.si5_li_u_CA= 0.0; 
v.si6_li_u_CA= 0.0; 
v.si7_li_u_CA= 0.0; 
v.si8_li_u_CA= 0.0; 
v.si9_li_u_CA= 0.0; 
v.si10_li_u_CA= 0.0; 
v.si1_li_u_CDCA=(1.0-v.frac_gb) * v.x_li_u_CDCA;
v.si2_li_u_CDCA= 0.0; 
v.si3_li_u_CDCA= 0.0; 
v.si4_li_u_CDCA= 0.0; 
v.si5_li_u_CDCA= 0.0; 
v.si6_li_u_CDCA= 0.0; 
v.si7_li_u_CDCA= 0.0; 
v.si8_li_u_CDCA= 0.0; 
v.si9_li_u_CDCA= 0.0; 
v.si10_li_u_CDCA= 0.0; 
v.si1_li_u_DCA=(1.0-v.frac_gb) * v.x_li_u_DCA;
v.si2_li_u_DCA= 0.0; 
v.si3_li_u_DCA= 0.0; 
v.si4_li_u_DCA= 0.0; 
v.si5_li_u_DCA= 0.0; 
v.si6_li_u_DCA= 0.0; 
v.si7_li_u_DCA= 0.0; 
v.si8_li_u_DCA= 0.0; 
v.si9_li_u_DCA= 0.0; 
v.si10_li_u_DCA= 0.0; 
v.si1_li_u_UDCA=(1.0-v.frac_gb) * v.x_li_u_UDCA;
v.si2_li_u_UDCA= 0.0; 
v.si3_li_u_UDCA= 0.0; 
v.si4_li_u_UDCA= 0.0; 
v.si5_li_u_UDCA= 0.0; 
v.si6_li_u_UDCA= 0.0; 
v.si7_li_u_UDCA= 0.0; 
v.si8_li_u_UDCA= 0.0; 
v.si9_li_u_UDCA= 0.0; 
v.si10_li_u_UDCA= 0.0; 
v.si1_li_u_LCA=(1.0-v.frac_gb) * v.x_li_u_LCA;
v.si2_li_u_LCA= 0.0; 
v.si3_li_u_LCA= 0.0; 
v.si4_li_u_LCA= 0.0; 
v.si5_li_u_LCA= 0.0; 
v.si6_li_u_LCA= 0.0; 
v.si7_li_u_LCA= 0.0; 
v.si8_li_u_LCA= 0.0; 
v.si9_li_u_LCA= 0.0; 
v.si10_li_u_LCA= 0.0; 
v.si1_li_u_LCAs=(1.0-v.frac_gb) * v.x_li_u_LCAs;
v.si2_li_u_LCAs= 0.0; 
v.si3_li_u_LCAs= 0.0; 
v.si4_li_u_LCAs= 0.0; 
v.si5_li_u_LCAs= 0.0; 
v.si6_li_u_LCAs= 0.0; 
v.si7_li_u_LCAs= 0.0; 
v.si8_li_u_LCAs= 0.0; 
v.si9_li_u_LCAs= 0.0; 
v.si10_li_u_LCAs= 0.0; 
v.si1_li_u_o=(1.0-v.frac_gb) * v.x_li_u_o;
v.si2_li_u_o= 0.0; 
v.si3_li_u_o= 0.0; 
v.si4_li_u_o= 0.0; 
v.si5_li_u_o= 0.0; 
v.si6_li_u_o= 0.0; 
v.si7_li_u_o= 0.0; 
v.si8_li_u_o= 0.0; 
v.si9_li_u_o= 0.0; 
v.si10_li_u_o= 0.0; 
v.si1_li_t_CA=(1.0-v.frac_gb) * v.x_li_t_CA;
v.si2_li_t_CA= 0.0; 
v.si3_li_t_CA= 0.0; 
v.si4_li_t_CA= 0.0; 
v.si5_li_t_CA= 0.0; 
v.si6_li_t_CA= 0.0; 
v.si7_li_t_CA= 0.0; 
v.si8_li_t_CA= 0.0; 
v.si9_li_t_CA= 0.0; 
v.si10_li_t_CA= 0.0; 
v.si1_li_t_CDCA=(1.0-v.frac_gb) * v.x_li_t_CDCA;
v.si2_li_t_CDCA= 0.0; 
v.si3_li_t_CDCA= 0.0; 
v.si4_li_t_CDCA= 0.0; 
v.si5_li_t_CDCA= 0.0; 
v.si6_li_t_CDCA= 0.0; 
v.si7_li_t_CDCA= 0.0; 
v.si8_li_t_CDCA= 0.0; 
v.si9_li_t_CDCA= 0.0; 
v.si10_li_t_CDCA= 0.0; 
v.si1_li_t_DCA=(1.0-v.frac_gb) * v.x_li_t_DCA;
v.si2_li_t_DCA= 0.0; 
v.si3_li_t_DCA= 0.0; 
v.si4_li_t_DCA= 0.0; 
v.si5_li_t_DCA= 0.0; 
v.si6_li_t_DCA= 0.0; 
v.si7_li_t_DCA= 0.0; 
v.si8_li_t_DCA= 0.0; 
v.si9_li_t_DCA= 0.0; 
v.si10_li_t_DCA= 0.0; 
v.si1_li_t_UDCA=(1.0-v.frac_gb) * v.x_li_t_UDCA;
v.si2_li_t_UDCA= 0.0; 
v.si3_li_t_UDCA= 0.0; 
v.si4_li_t_UDCA= 0.0; 
v.si5_li_t_UDCA= 0.0; 
v.si6_li_t_UDCA= 0.0; 
v.si7_li_t_UDCA= 0.0; 
v.si8_li_t_UDCA= 0.0; 
v.si9_li_t_UDCA= 0.0; 
v.si10_li_t_UDCA= 0.0; 
v.si1_li_t_LCA=(1.0-v.frac_gb) * v.x_li_t_LCA;
v.si2_li_t_LCA= 0.0; 
v.si3_li_t_LCA= 0.0; 
v.si4_li_t_LCA= 0.0; 
v.si5_li_t_LCA= 0.0; 
v.si6_li_t_LCA= 0.0; 
v.si7_li_t_LCA= 0.0; 
v.si8_li_t_LCA= 0.0; 
v.si9_li_t_LCA= 0.0; 
v.si10_li_t_LCA= 0.0; 
v.si1_li_t_LCAs=(1.0-v.frac_gb) * v.x_li_t_LCAs;
v.si2_li_t_LCAs= 0.0; 
v.si3_li_t_LCAs= 0.0; 
v.si4_li_t_LCAs= 0.0; 
v.si5_li_t_LCAs= 0.0; 
v.si6_li_t_LCAs= 0.0; 
v.si7_li_t_LCAs= 0.0; 
v.si8_li_t_LCAs= 0.0; 
v.si9_li_t_LCAs= 0.0; 
v.si10_li_t_LCAs= 0.0; 
v.si1_li_t_o=(1.0-v.frac_gb) * v.x_li_t_o;
v.si2_li_t_o= 0.0; 
v.si3_li_t_o= 0.0; 
v.si4_li_t_o= 0.0; 
v.si5_li_t_o= 0.0; 
v.si6_li_t_o= 0.0; 
v.si7_li_t_o= 0.0; 
v.si8_li_t_o= 0.0; 
v.si9_li_t_o= 0.0; 
v.si10_li_t_o= 0.0; 
v.si1_li_g_CA=(1.0-v.frac_gb) * v.x_li_g_CA;
v.si2_li_g_CA= 0.0; 
v.si3_li_g_CA= 0.0; 
v.si4_li_g_CA= 0.0; 
v.si5_li_g_CA= 0.0; 
v.si6_li_g_CA= 0.0; 
v.si7_li_g_CA= 0.0; 
v.si8_li_g_CA= 0.0; 
v.si9_li_g_CA= 0.0; 
v.si10_li_g_CA= 0.0; 
v.si1_li_g_CDCA=(1.0-v.frac_gb) * v.x_li_g_CDCA;
v.si2_li_g_CDCA= 0.0; 
v.si3_li_g_CDCA= 0.0; 
v.si4_li_g_CDCA= 0.0; 
v.si5_li_g_CDCA= 0.0; 
v.si6_li_g_CDCA= 0.0; 
v.si7_li_g_CDCA= 0.0; 
v.si8_li_g_CDCA= 0.0; 
v.si9_li_g_CDCA= 0.0; 
v.si10_li_g_CDCA= 0.0; 
v.si1_li_g_DCA=(1.0-v.frac_gb) * v.x_li_g_DCA;
v.si2_li_g_DCA= 0.0; 
v.si3_li_g_DCA= 0.0; 
v.si4_li_g_DCA= 0.0; 
v.si5_li_g_DCA= 0.0; 
v.si6_li_g_DCA= 0.0; 
v.si7_li_g_DCA= 0.0; 
v.si8_li_g_DCA= 0.0; 
v.si9_li_g_DCA= 0.0; 
v.si10_li_g_DCA= 0.0; 
v.si1_li_g_UDCA=(1.0-v.frac_gb) * v.x_li_g_UDCA;
v.si2_li_g_UDCA= 0.0; 
v.si3_li_g_UDCA= 0.0; 
v.si4_li_g_UDCA= 0.0; 
v.si5_li_g_UDCA= 0.0; 
v.si6_li_g_UDCA= 0.0; 
v.si7_li_g_UDCA= 0.0; 
v.si8_li_g_UDCA= 0.0; 
v.si9_li_g_UDCA= 0.0; 
v.si10_li_g_UDCA= 0.0; 
v.si1_li_g_LCA=(1.0-v.frac_gb) * v.x_li_g_LCA;
v.si2_li_g_LCA= 0.0; 
v.si3_li_g_LCA= 0.0; 
v.si4_li_g_LCA= 0.0; 
v.si5_li_g_LCA= 0.0; 
v.si6_li_g_LCA= 0.0; 
v.si7_li_g_LCA= 0.0; 
v.si8_li_g_LCA= 0.0; 
v.si9_li_g_LCA= 0.0; 
v.si10_li_g_LCA= 0.0; 
v.si1_li_g_LCAs=(1.0-v.frac_gb) * v.x_li_g_LCAs;
v.si2_li_g_LCAs= 0.0; 
v.si3_li_g_LCAs= 0.0; 
v.si4_li_g_LCAs= 0.0; 
v.si5_li_g_LCAs= 0.0; 
v.si6_li_g_LCAs= 0.0; 
v.si7_li_g_LCAs= 0.0; 
v.si8_li_g_LCAs= 0.0; 
v.si9_li_g_LCAs= 0.0; 
v.si10_li_g_LCAs= 0.0; 
v.si1_li_g_o=(1.0-v.frac_gb) * v.x_li_g_o;
v.si2_li_g_o= 0.0; 
v.si3_li_g_o= 0.0; 
v.si4_li_g_o= 0.0; 
v.si5_li_g_o= 0.0; 
v.si6_li_g_o= 0.0; 
v.si7_li_g_o= 0.0; 
v.si8_li_g_o= 0.0; 
v.si9_li_g_o= 0.0; 
v.si10_li_g_o= 0.0; 

% (from gallbladder) 
v.si1_gb_u_CA= v.x_gb_u_CA; 
v.si2_gb_u_CA= 0.0; 
v.si3_gb_u_CA= 0.0; 
v.si4_gb_u_CA= 0.0; 
v.si5_gb_u_CA= 0.0; 
v.si6_gb_u_CA= 0.0; 
v.si7_gb_u_CA= 0.0; 
v.si8_gb_u_CA= 0.0; 
v.si9_gb_u_CA= 0.0; 
v.si10_gb_u_CA= 0.0; 
v.si1_gb_u_CDCA= v.x_gb_u_CDCA; 
v.si2_gb_u_CDCA= 0.0; 
v.si3_gb_u_CDCA= 0.0; 
v.si4_gb_u_CDCA= 0.0; 
v.si5_gb_u_CDCA= 0.0; 
v.si6_gb_u_CDCA= 0.0; 
v.si7_gb_u_CDCA= 0.0; 
v.si8_gb_u_CDCA= 0.0; 
v.si9_gb_u_CDCA= 0.0; 
v.si10_gb_u_CDCA= 0.0; 
v.si1_gb_u_DCA= v.x_gb_u_DCA; 
v.si2_gb_u_DCA= 0.0; 
v.si3_gb_u_DCA= 0.0; 
v.si4_gb_u_DCA= 0.0; 
v.si5_gb_u_DCA= 0.0; 
v.si6_gb_u_DCA= 0.0; 
v.si7_gb_u_DCA= 0.0; 
v.si8_gb_u_DCA= 0.0; 
v.si9_gb_u_DCA= 0.0; 
v.si10_gb_u_DCA= 0.0; 
v.si1_gb_u_UDCA= v.x_gb_u_UDCA; 
v.si2_gb_u_UDCA= 0.0; 
v.si3_gb_u_UDCA= 0.0; 
v.si4_gb_u_UDCA= 0.0; 
v.si5_gb_u_UDCA= 0.0; 
v.si6_gb_u_UDCA= 0.0; 
v.si7_gb_u_UDCA= 0.0; 
v.si8_gb_u_UDCA= 0.0; 
v.si9_gb_u_UDCA= 0.0; 
v.si10_gb_u_UDCA= 0.0; 
v.si1_gb_u_LCA= v.x_gb_u_LCA; 
v.si2_gb_u_LCA= 0.0; 
v.si3_gb_u_LCA= 0.0; 
v.si4_gb_u_LCA= 0.0; 
v.si5_gb_u_LCA= 0.0; 
v.si6_gb_u_LCA= 0.0; 
v.si7_gb_u_LCA= 0.0; 
v.si8_gb_u_LCA= 0.0; 
v.si9_gb_u_LCA= 0.0; 
v.si10_gb_u_LCA= 0.0; 
v.si1_gb_u_LCAs= v.x_gb_u_LCAs; 
v.si2_gb_u_LCAs= 0.0; 
v.si3_gb_u_LCAs= 0.0; 
v.si4_gb_u_LCAs= 0.0; 
v.si5_gb_u_LCAs= 0.0; 
v.si6_gb_u_LCAs= 0.0; 
v.si7_gb_u_LCAs= 0.0; 
v.si8_gb_u_LCAs= 0.0; 
v.si9_gb_u_LCAs= 0.0; 
v.si10_gb_u_LCAs= 0.0; 
v.si1_gb_u_o= v.x_gb_u_o; 
v.si2_gb_u_o= 0.0; 
v.si3_gb_u_o= 0.0; 
v.si4_gb_u_o= 0.0; 
v.si5_gb_u_o= 0.0; 
v.si6_gb_u_o= 0.0; 
v.si7_gb_u_o= 0.0; 
v.si8_gb_u_o= 0.0; 
v.si9_gb_u_o= 0.0; 
v.si10_gb_u_o= 0.0; 
v.si1_gb_t_CA= v.x_gb_t_CA; 
v.si2_gb_t_CA= 0.0; 
v.si3_gb_t_CA= 0.0; 
v.si4_gb_t_CA= 0.0; 
v.si5_gb_t_CA= 0.0; 
v.si6_gb_t_CA= 0.0; 
v.si7_gb_t_CA= 0.0; 
v.si8_gb_t_CA= 0.0; 
v.si9_gb_t_CA= 0.0; 
v.si10_gb_t_CA= 0.0; 
v.si1_gb_t_CDCA= v.x_gb_t_CDCA; 
v.si2_gb_t_CDCA= 0.0; 
v.si3_gb_t_CDCA= 0.0; 
v.si4_gb_t_CDCA= 0.0; 
v.si5_gb_t_CDCA= 0.0; 
v.si6_gb_t_CDCA= 0.0; 
v.si7_gb_t_CDCA= 0.0; 
v.si8_gb_t_CDCA= 0.0; 
v.si9_gb_t_CDCA= 0.0; 
v.si10_gb_t_CDCA= 0.0; 
v.si1_gb_t_DCA= v.x_gb_t_DCA; 
v.si2_gb_t_DCA= 0.0; 
v.si3_gb_t_DCA= 0.0; 
v.si4_gb_t_DCA= 0.0; 
v.si5_gb_t_DCA= 0.0; 
v.si6_gb_t_DCA= 0.0; 
v.si7_gb_t_DCA= 0.0; 
v.si8_gb_t_DCA= 0.0; 
v.si9_gb_t_DCA= 0.0; 
v.si10_gb_t_DCA= 0.0; 
v.si1_gb_t_UDCA= v.x_gb_t_UDCA; 
v.si2_gb_t_UDCA= 0.0; 
v.si3_gb_t_UDCA= 0.0; 
v.si4_gb_t_UDCA= 0.0; 
v.si5_gb_t_UDCA= 0.0; 
v.si6_gb_t_UDCA= 0.0; 
v.si7_gb_t_UDCA= 0.0; 
v.si8_gb_t_UDCA= 0.0; 
v.si9_gb_t_UDCA= 0.0; 
v.si10_gb_t_UDCA= 0.0; 
v.si1_gb_t_LCA= v.x_gb_t_LCA; 
v.si2_gb_t_LCA= 0.0; 
v.si3_gb_t_LCA= 0.0; 
v.si4_gb_t_LCA= 0.0; 
v.si5_gb_t_LCA= 0.0; 
v.si6_gb_t_LCA= 0.0; 
v.si7_gb_t_LCA= 0.0; 
v.si8_gb_t_LCA= 0.0; 
v.si9_gb_t_LCA= 0.0; 
v.si10_gb_t_LCA= 0.0; 
v.si1_gb_t_LCAs= v.x_gb_t_LCAs; 
v.si2_gb_t_LCAs= 0.0; 
v.si3_gb_t_LCAs= 0.0; 
v.si4_gb_t_LCAs= 0.0; 
v.si5_gb_t_LCAs= 0.0; 
v.si6_gb_t_LCAs= 0.0; 
v.si7_gb_t_LCAs= 0.0; 
v.si8_gb_t_LCAs= 0.0; 
v.si9_gb_t_LCAs= 0.0; 
v.si10_gb_t_LCAs= 0.0; 
v.si1_gb_t_o= v.x_gb_t_o; 
v.si2_gb_t_o= 0.0; 
v.si3_gb_t_o= 0.0; 
v.si4_gb_t_o= 0.0; 
v.si5_gb_t_o= 0.0; 
v.si6_gb_t_o= 0.0; 
v.si7_gb_t_o= 0.0; 
v.si8_gb_t_o= 0.0; 
v.si9_gb_t_o= 0.0; 
v.si10_gb_t_o= 0.0; 
v.si1_gb_g_CA= v.x_gb_g_CA; 
v.si2_gb_g_CA= 0.0; 
v.si3_gb_g_CA= 0.0; 
v.si4_gb_g_CA= 0.0; 
v.si5_gb_g_CA= 0.0; 
v.si6_gb_g_CA= 0.0; 
v.si7_gb_g_CA= 0.0; 
v.si8_gb_g_CA= 0.0; 
v.si9_gb_g_CA= 0.0; 
v.si10_gb_g_CA= 0.0; 
v.si1_gb_g_CDCA= v.x_gb_g_CDCA; 
v.si2_gb_g_CDCA= 0.0; 
v.si3_gb_g_CDCA= 0.0; 
v.si4_gb_g_CDCA= 0.0; 
v.si5_gb_g_CDCA= 0.0; 
v.si6_gb_g_CDCA= 0.0; 
v.si7_gb_g_CDCA= 0.0; 
v.si8_gb_g_CDCA= 0.0; 
v.si9_gb_g_CDCA= 0.0; 
v.si10_gb_g_CDCA= 0.0; 
v.si1_gb_g_DCA= v.x_gb_g_DCA; 
v.si2_gb_g_DCA= 0.0; 
v.si3_gb_g_DCA= 0.0; 
v.si4_gb_g_DCA= 0.0; 
v.si5_gb_g_DCA= 0.0; 
v.si6_gb_g_DCA= 0.0; 
v.si7_gb_g_DCA= 0.0; 
v.si8_gb_g_DCA= 0.0; 
v.si9_gb_g_DCA= 0.0; 
v.si10_gb_g_DCA= 0.0; 
v.si1_gb_g_UDCA= v.x_gb_g_UDCA; 
v.si2_gb_g_UDCA= 0.0; 
v.si3_gb_g_UDCA= 0.0; 
v.si4_gb_g_UDCA= 0.0; 
v.si5_gb_g_UDCA= 0.0; 
v.si6_gb_g_UDCA= 0.0; 
v.si7_gb_g_UDCA= 0.0; 
v.si8_gb_g_UDCA= 0.0; 
v.si9_gb_g_UDCA= 0.0; 
v.si10_gb_g_UDCA= 0.0; 
v.si1_gb_g_LCA= v.x_gb_g_LCA; 
v.si2_gb_g_LCA= 0.0; 
v.si3_gb_g_LCA= 0.0; 
v.si4_gb_g_LCA= 0.0; 
v.si5_gb_g_LCA= 0.0; 
v.si6_gb_g_LCA= 0.0; 
v.si7_gb_g_LCA= 0.0; 
v.si8_gb_g_LCA= 0.0; 
v.si9_gb_g_LCA= 0.0; 
v.si10_gb_g_LCA= 0.0; 
v.si1_gb_g_LCAs= v.x_gb_g_LCAs; 
v.si2_gb_g_LCAs= 0.0; 
v.si3_gb_g_LCAs= 0.0; 
v.si4_gb_g_LCAs= 0.0; 
v.si5_gb_g_LCAs= 0.0; 
v.si6_gb_g_LCAs= 0.0; 
v.si7_gb_g_LCAs= 0.0; 
v.si8_gb_g_LCAs= 0.0; 
v.si9_gb_g_LCAs= 0.0; 
v.si10_gb_g_LCAs= 0.0; 
v.si1_gb_g_o= v.x_gb_g_o; 
v.si2_gb_g_o= 0.0; 
v.si3_gb_g_o= 0.0; 
v.si4_gb_g_o= 0.0; 
v.si5_gb_g_o= 0.0; 
v.si6_gb_g_o= 0.0; 
v.si7_gb_g_o= 0.0; 
v.si8_gb_g_o= 0.0; 
v.si9_gb_g_o= 0.0; 
v.si10_gb_g_o= 0.0; 

% (transit fluxes) 
v.si_trans_in_u_CA_2 = v.si1_u_CA * v.k_si_trans_1_2; 
v.si_trans_out_u_CA_1= v.si1_u_CA * v.k_si_trans_1_2; 
v.si_trans_in_u_CA_3 = v.si2_u_CA * v.k_si_trans_2_3; 
v.si_trans_out_u_CA_2= v.si2_u_CA * v.k_si_trans_2_3; 
v.si_trans_in_u_CA_4 = v.si3_u_CA * v.k_si_trans_3_4; 
v.si_trans_out_u_CA_3= v.si3_u_CA * v.k_si_trans_3_4; 
v.si_trans_in_u_CA_5 = v.si4_u_CA * v.k_si_trans_4_5; 
v.si_trans_out_u_CA_4= v.si4_u_CA * v.k_si_trans_4_5; 
v.si_trans_in_u_CA_6 = v.si5_u_CA * v.k_si_trans_5_6; 
v.si_trans_out_u_CA_5= v.si5_u_CA * v.k_si_trans_5_6; 
v.si_trans_in_u_CA_7 = v.si6_u_CA * v.k_si_trans_6_7; 
v.si_trans_out_u_CA_6= v.si6_u_CA * v.k_si_trans_6_7; 
v.si_trans_in_u_CA_8 = v.si7_u_CA * v.k_si_trans_7_8; 
v.si_trans_out_u_CA_7= v.si7_u_CA * v.k_si_trans_7_8; 
v.si_trans_in_u_CA_9 = v.si8_u_CA * v.k_si_trans_8_9; 
v.si_trans_out_u_CA_8= v.si8_u_CA * v.k_si_trans_8_9; 
v.si_trans_in_u_CA_10 = v.si9_u_CA * v.k_si_trans_9_10; 
v.si_trans_out_u_CA_9= v.si9_u_CA * v.k_si_trans_9_10; 
v.si_trans_in_u_CA_11 = v.si10_u_CA * v.k_si_trans_10_11; 
v.si_trans_out_u_CA_10= v.si10_u_CA * v.k_si_trans_10_11; 
v.si_trans_in_u_CDCA_2 = v.si1_u_CDCA * v.k_si_trans_1_2; 
v.si_trans_out_u_CDCA_1= v.si1_u_CDCA * v.k_si_trans_1_2; 
v.si_trans_in_u_CDCA_3 = v.si2_u_CDCA * v.k_si_trans_2_3; 
v.si_trans_out_u_CDCA_2= v.si2_u_CDCA * v.k_si_trans_2_3; 
v.si_trans_in_u_CDCA_4 = v.si3_u_CDCA * v.k_si_trans_3_4; 
v.si_trans_out_u_CDCA_3= v.si3_u_CDCA * v.k_si_trans_3_4; 
v.si_trans_in_u_CDCA_5 = v.si4_u_CDCA * v.k_si_trans_4_5; 
v.si_trans_out_u_CDCA_4= v.si4_u_CDCA * v.k_si_trans_4_5; 
v.si_trans_in_u_CDCA_6 = v.si5_u_CDCA * v.k_si_trans_5_6; 
v.si_trans_out_u_CDCA_5= v.si5_u_CDCA * v.k_si_trans_5_6; 
v.si_trans_in_u_CDCA_7 = v.si6_u_CDCA * v.k_si_trans_6_7; 
v.si_trans_out_u_CDCA_6= v.si6_u_CDCA * v.k_si_trans_6_7; 
v.si_trans_in_u_CDCA_8 = v.si7_u_CDCA * v.k_si_trans_7_8; 
v.si_trans_out_u_CDCA_7= v.si7_u_CDCA * v.k_si_trans_7_8; 
v.si_trans_in_u_CDCA_9 = v.si8_u_CDCA * v.k_si_trans_8_9; 
v.si_trans_out_u_CDCA_8= v.si8_u_CDCA * v.k_si_trans_8_9; 
v.si_trans_in_u_CDCA_10 = v.si9_u_CDCA * v.k_si_trans_9_10; 
v.si_trans_out_u_CDCA_9= v.si9_u_CDCA * v.k_si_trans_9_10; 
v.si_trans_in_u_CDCA_11 = v.si10_u_CDCA * v.k_si_trans_10_11; 
v.si_trans_out_u_CDCA_10= v.si10_u_CDCA * v.k_si_trans_10_11; 
v.si_trans_in_u_DCA_2 = v.si1_u_DCA * v.k_si_trans_1_2; 
v.si_trans_out_u_DCA_1= v.si1_u_DCA * v.k_si_trans_1_2; 
v.si_trans_in_u_DCA_3 = v.si2_u_DCA * v.k_si_trans_2_3; 
v.si_trans_out_u_DCA_2= v.si2_u_DCA * v.k_si_trans_2_3; 
v.si_trans_in_u_DCA_4 = v.si3_u_DCA * v.k_si_trans_3_4; 
v.si_trans_out_u_DCA_3= v.si3_u_DCA * v.k_si_trans_3_4; 
v.si_trans_in_u_DCA_5 = v.si4_u_DCA * v.k_si_trans_4_5; 
v.si_trans_out_u_DCA_4= v.si4_u_DCA * v.k_si_trans_4_5; 
v.si_trans_in_u_DCA_6 = v.si5_u_DCA * v.k_si_trans_5_6; 
v.si_trans_out_u_DCA_5= v.si5_u_DCA * v.k_si_trans_5_6; 
v.si_trans_in_u_DCA_7 = v.si6_u_DCA * v.k_si_trans_6_7; 
v.si_trans_out_u_DCA_6= v.si6_u_DCA * v.k_si_trans_6_7; 
v.si_trans_in_u_DCA_8 = v.si7_u_DCA * v.k_si_trans_7_8; 
v.si_trans_out_u_DCA_7= v.si7_u_DCA * v.k_si_trans_7_8; 
v.si_trans_in_u_DCA_9 = v.si8_u_DCA * v.k_si_trans_8_9; 
v.si_trans_out_u_DCA_8= v.si8_u_DCA * v.k_si_trans_8_9; 
v.si_trans_in_u_DCA_10 = v.si9_u_DCA * v.k_si_trans_9_10; 
v.si_trans_out_u_DCA_9= v.si9_u_DCA * v.k_si_trans_9_10; 
v.si_trans_in_u_DCA_11 = v.si10_u_DCA * v.k_si_trans_10_11; 
v.si_trans_out_u_DCA_10= v.si10_u_DCA * v.k_si_trans_10_11; 
v.si_trans_in_u_UDCA_2 = v.si1_u_UDCA * v.k_si_trans_1_2; 
v.si_trans_out_u_UDCA_1= v.si1_u_UDCA * v.k_si_trans_1_2; 
v.si_trans_in_u_UDCA_3 = v.si2_u_UDCA * v.k_si_trans_2_3; 
v.si_trans_out_u_UDCA_2= v.si2_u_UDCA * v.k_si_trans_2_3; 
v.si_trans_in_u_UDCA_4 = v.si3_u_UDCA * v.k_si_trans_3_4; 
v.si_trans_out_u_UDCA_3= v.si3_u_UDCA * v.k_si_trans_3_4; 
v.si_trans_in_u_UDCA_5 = v.si4_u_UDCA * v.k_si_trans_4_5; 
v.si_trans_out_u_UDCA_4= v.si4_u_UDCA * v.k_si_trans_4_5; 
v.si_trans_in_u_UDCA_6 = v.si5_u_UDCA * v.k_si_trans_5_6; 
v.si_trans_out_u_UDCA_5= v.si5_u_UDCA * v.k_si_trans_5_6; 
v.si_trans_in_u_UDCA_7 = v.si6_u_UDCA * v.k_si_trans_6_7; 
v.si_trans_out_u_UDCA_6= v.si6_u_UDCA * v.k_si_trans_6_7; 
v.si_trans_in_u_UDCA_8 = v.si7_u_UDCA * v.k_si_trans_7_8; 
v.si_trans_out_u_UDCA_7= v.si7_u_UDCA * v.k_si_trans_7_8; 
v.si_trans_in_u_UDCA_9 = v.si8_u_UDCA * v.k_si_trans_8_9; 
v.si_trans_out_u_UDCA_8= v.si8_u_UDCA * v.k_si_trans_8_9; 
v.si_trans_in_u_UDCA_10 = v.si9_u_UDCA * v.k_si_trans_9_10; 
v.si_trans_out_u_UDCA_9= v.si9_u_UDCA * v.k_si_trans_9_10; 
v.si_trans_in_u_UDCA_11 = v.si10_u_UDCA * v.k_si_trans_10_11; 
v.si_trans_out_u_UDCA_10= v.si10_u_UDCA * v.k_si_trans_10_11; 
v.si_trans_in_u_LCA_2 = v.si1_u_LCA * v.k_si_trans_1_2; 
v.si_trans_out_u_LCA_1= v.si1_u_LCA * v.k_si_trans_1_2; 
v.si_trans_in_u_LCA_3 = v.si2_u_LCA * v.k_si_trans_2_3; 
v.si_trans_out_u_LCA_2= v.si2_u_LCA * v.k_si_trans_2_3; 
v.si_trans_in_u_LCA_4 = v.si3_u_LCA * v.k_si_trans_3_4; 
v.si_trans_out_u_LCA_3= v.si3_u_LCA * v.k_si_trans_3_4; 
v.si_trans_in_u_LCA_5 = v.si4_u_LCA * v.k_si_trans_4_5; 
v.si_trans_out_u_LCA_4= v.si4_u_LCA * v.k_si_trans_4_5; 
v.si_trans_in_u_LCA_6 = v.si5_u_LCA * v.k_si_trans_5_6; 
v.si_trans_out_u_LCA_5= v.si5_u_LCA * v.k_si_trans_5_6; 
v.si_trans_in_u_LCA_7 = v.si6_u_LCA * v.k_si_trans_6_7; 
v.si_trans_out_u_LCA_6= v.si6_u_LCA * v.k_si_trans_6_7; 
v.si_trans_in_u_LCA_8 = v.si7_u_LCA * v.k_si_trans_7_8; 
v.si_trans_out_u_LCA_7= v.si7_u_LCA * v.k_si_trans_7_8; 
v.si_trans_in_u_LCA_9 = v.si8_u_LCA * v.k_si_trans_8_9; 
v.si_trans_out_u_LCA_8= v.si8_u_LCA * v.k_si_trans_8_9; 
v.si_trans_in_u_LCA_10 = v.si9_u_LCA * v.k_si_trans_9_10; 
v.si_trans_out_u_LCA_9= v.si9_u_LCA * v.k_si_trans_9_10; 
v.si_trans_in_u_LCA_11 = v.si10_u_LCA * v.k_si_trans_10_11; 
v.si_trans_out_u_LCA_10= v.si10_u_LCA * v.k_si_trans_10_11; 
v.si_trans_in_u_LCAs_2 = v.si1_u_LCAs * v.k_si_trans_1_2; 
v.si_trans_out_u_LCAs_1= v.si1_u_LCAs * v.k_si_trans_1_2; 
v.si_trans_in_u_LCAs_3 = v.si2_u_LCAs * v.k_si_trans_2_3; 
v.si_trans_out_u_LCAs_2= v.si2_u_LCAs * v.k_si_trans_2_3; 
v.si_trans_in_u_LCAs_4 = v.si3_u_LCAs * v.k_si_trans_3_4; 
v.si_trans_out_u_LCAs_3= v.si3_u_LCAs * v.k_si_trans_3_4; 
v.si_trans_in_u_LCAs_5 = v.si4_u_LCAs * v.k_si_trans_4_5; 
v.si_trans_out_u_LCAs_4= v.si4_u_LCAs * v.k_si_trans_4_5; 
v.si_trans_in_u_LCAs_6 = v.si5_u_LCAs * v.k_si_trans_5_6; 
v.si_trans_out_u_LCAs_5= v.si5_u_LCAs * v.k_si_trans_5_6; 
v.si_trans_in_u_LCAs_7 = v.si6_u_LCAs * v.k_si_trans_6_7; 
v.si_trans_out_u_LCAs_6= v.si6_u_LCAs * v.k_si_trans_6_7; 
v.si_trans_in_u_LCAs_8 = v.si7_u_LCAs * v.k_si_trans_7_8; 
v.si_trans_out_u_LCAs_7= v.si7_u_LCAs * v.k_si_trans_7_8; 
v.si_trans_in_u_LCAs_9 = v.si8_u_LCAs * v.k_si_trans_8_9; 
v.si_trans_out_u_LCAs_8= v.si8_u_LCAs * v.k_si_trans_8_9; 
v.si_trans_in_u_LCAs_10 = v.si9_u_LCAs * v.k_si_trans_9_10; 
v.si_trans_out_u_LCAs_9= v.si9_u_LCAs * v.k_si_trans_9_10; 
v.si_trans_in_u_LCAs_11 = v.si10_u_LCAs * v.k_si_trans_10_11; 
v.si_trans_out_u_LCAs_10= v.si10_u_LCAs * v.k_si_trans_10_11; 
v.si_trans_in_u_o_2 = v.si1_u_o * v.k_si_trans_1_2; 
v.si_trans_out_u_o_1= v.si1_u_o * v.k_si_trans_1_2; 
v.si_trans_in_u_o_3 = v.si2_u_o * v.k_si_trans_2_3; 
v.si_trans_out_u_o_2= v.si2_u_o * v.k_si_trans_2_3; 
v.si_trans_in_u_o_4 = v.si3_u_o * v.k_si_trans_3_4; 
v.si_trans_out_u_o_3= v.si3_u_o * v.k_si_trans_3_4; 
v.si_trans_in_u_o_5 = v.si4_u_o * v.k_si_trans_4_5; 
v.si_trans_out_u_o_4= v.si4_u_o * v.k_si_trans_4_5; 
v.si_trans_in_u_o_6 = v.si5_u_o * v.k_si_trans_5_6; 
v.si_trans_out_u_o_5= v.si5_u_o * v.k_si_trans_5_6; 
v.si_trans_in_u_o_7 = v.si6_u_o * v.k_si_trans_6_7; 
v.si_trans_out_u_o_6= v.si6_u_o * v.k_si_trans_6_7; 
v.si_trans_in_u_o_8 = v.si7_u_o * v.k_si_trans_7_8; 
v.si_trans_out_u_o_7= v.si7_u_o * v.k_si_trans_7_8; 
v.si_trans_in_u_o_9 = v.si8_u_o * v.k_si_trans_8_9; 
v.si_trans_out_u_o_8= v.si8_u_o * v.k_si_trans_8_9; 
v.si_trans_in_u_o_10 = v.si9_u_o * v.k_si_trans_9_10; 
v.si_trans_out_u_o_9= v.si9_u_o * v.k_si_trans_9_10; 
v.si_trans_in_u_o_11 = v.si10_u_o * v.k_si_trans_10_11; 
v.si_trans_out_u_o_10= v.si10_u_o * v.k_si_trans_10_11; 
v.si_trans_in_t_CA_2 = v.si1_t_CA * v.k_si_trans_1_2; 
v.si_trans_out_t_CA_1= v.si1_t_CA * v.k_si_trans_1_2; 
v.si_trans_in_t_CA_3 = v.si2_t_CA * v.k_si_trans_2_3; 
v.si_trans_out_t_CA_2= v.si2_t_CA * v.k_si_trans_2_3; 
v.si_trans_in_t_CA_4 = v.si3_t_CA * v.k_si_trans_3_4; 
v.si_trans_out_t_CA_3= v.si3_t_CA * v.k_si_trans_3_4; 
v.si_trans_in_t_CA_5 = v.si4_t_CA * v.k_si_trans_4_5; 
v.si_trans_out_t_CA_4= v.si4_t_CA * v.k_si_trans_4_5; 
v.si_trans_in_t_CA_6 = v.si5_t_CA * v.k_si_trans_5_6; 
v.si_trans_out_t_CA_5= v.si5_t_CA * v.k_si_trans_5_6; 
v.si_trans_in_t_CA_7 = v.si6_t_CA * v.k_si_trans_6_7; 
v.si_trans_out_t_CA_6= v.si6_t_CA * v.k_si_trans_6_7; 
v.si_trans_in_t_CA_8 = v.si7_t_CA * v.k_si_trans_7_8; 
v.si_trans_out_t_CA_7= v.si7_t_CA * v.k_si_trans_7_8; 
v.si_trans_in_t_CA_9 = v.si8_t_CA * v.k_si_trans_8_9; 
v.si_trans_out_t_CA_8= v.si8_t_CA * v.k_si_trans_8_9; 
v.si_trans_in_t_CA_10 = v.si9_t_CA * v.k_si_trans_9_10; 
v.si_trans_out_t_CA_9= v.si9_t_CA * v.k_si_trans_9_10; 
v.si_trans_in_t_CA_11 = v.si10_t_CA * v.k_si_trans_10_11; 
v.si_trans_out_t_CA_10= v.si10_t_CA * v.k_si_trans_10_11; 
v.si_trans_in_t_CDCA_2 = v.si1_t_CDCA * v.k_si_trans_1_2; 
v.si_trans_out_t_CDCA_1= v.si1_t_CDCA * v.k_si_trans_1_2; 
v.si_trans_in_t_CDCA_3 = v.si2_t_CDCA * v.k_si_trans_2_3; 
v.si_trans_out_t_CDCA_2= v.si2_t_CDCA * v.k_si_trans_2_3; 
v.si_trans_in_t_CDCA_4 = v.si3_t_CDCA * v.k_si_trans_3_4; 
v.si_trans_out_t_CDCA_3= v.si3_t_CDCA * v.k_si_trans_3_4; 
v.si_trans_in_t_CDCA_5 = v.si4_t_CDCA * v.k_si_trans_4_5; 
v.si_trans_out_t_CDCA_4= v.si4_t_CDCA * v.k_si_trans_4_5; 
v.si_trans_in_t_CDCA_6 = v.si5_t_CDCA * v.k_si_trans_5_6; 
v.si_trans_out_t_CDCA_5= v.si5_t_CDCA * v.k_si_trans_5_6; 
v.si_trans_in_t_CDCA_7 = v.si6_t_CDCA * v.k_si_trans_6_7; 
v.si_trans_out_t_CDCA_6= v.si6_t_CDCA * v.k_si_trans_6_7; 
v.si_trans_in_t_CDCA_8 = v.si7_t_CDCA * v.k_si_trans_7_8; 
v.si_trans_out_t_CDCA_7= v.si7_t_CDCA * v.k_si_trans_7_8; 
v.si_trans_in_t_CDCA_9 = v.si8_t_CDCA * v.k_si_trans_8_9; 
v.si_trans_out_t_CDCA_8= v.si8_t_CDCA * v.k_si_trans_8_9; 
v.si_trans_in_t_CDCA_10 = v.si9_t_CDCA * v.k_si_trans_9_10; 
v.si_trans_out_t_CDCA_9= v.si9_t_CDCA * v.k_si_trans_9_10; 
v.si_trans_in_t_CDCA_11 = v.si10_t_CDCA * v.k_si_trans_10_11; 
v.si_trans_out_t_CDCA_10= v.si10_t_CDCA * v.k_si_trans_10_11; 
v.si_trans_in_t_DCA_2 = v.si1_t_DCA * v.k_si_trans_1_2; 
v.si_trans_out_t_DCA_1= v.si1_t_DCA * v.k_si_trans_1_2; 
v.si_trans_in_t_DCA_3 = v.si2_t_DCA * v.k_si_trans_2_3; 
v.si_trans_out_t_DCA_2= v.si2_t_DCA * v.k_si_trans_2_3; 
v.si_trans_in_t_DCA_4 = v.si3_t_DCA * v.k_si_trans_3_4; 
v.si_trans_out_t_DCA_3= v.si3_t_DCA * v.k_si_trans_3_4; 
v.si_trans_in_t_DCA_5 = v.si4_t_DCA * v.k_si_trans_4_5; 
v.si_trans_out_t_DCA_4= v.si4_t_DCA * v.k_si_trans_4_5; 
v.si_trans_in_t_DCA_6 = v.si5_t_DCA * v.k_si_trans_5_6; 
v.si_trans_out_t_DCA_5= v.si5_t_DCA * v.k_si_trans_5_6; 
v.si_trans_in_t_DCA_7 = v.si6_t_DCA * v.k_si_trans_6_7; 
v.si_trans_out_t_DCA_6= v.si6_t_DCA * v.k_si_trans_6_7; 
v.si_trans_in_t_DCA_8 = v.si7_t_DCA * v.k_si_trans_7_8; 
v.si_trans_out_t_DCA_7= v.si7_t_DCA * v.k_si_trans_7_8; 
v.si_trans_in_t_DCA_9 = v.si8_t_DCA * v.k_si_trans_8_9; 
v.si_trans_out_t_DCA_8= v.si8_t_DCA * v.k_si_trans_8_9; 
v.si_trans_in_t_DCA_10 = v.si9_t_DCA * v.k_si_trans_9_10; 
v.si_trans_out_t_DCA_9= v.si9_t_DCA * v.k_si_trans_9_10; 
v.si_trans_in_t_DCA_11 = v.si10_t_DCA * v.k_si_trans_10_11; 
v.si_trans_out_t_DCA_10= v.si10_t_DCA * v.k_si_trans_10_11; 
v.si_trans_in_t_UDCA_2 = v.si1_t_UDCA * v.k_si_trans_1_2; 
v.si_trans_out_t_UDCA_1= v.si1_t_UDCA * v.k_si_trans_1_2; 
v.si_trans_in_t_UDCA_3 = v.si2_t_UDCA * v.k_si_trans_2_3; 
v.si_trans_out_t_UDCA_2= v.si2_t_UDCA * v.k_si_trans_2_3; 
v.si_trans_in_t_UDCA_4 = v.si3_t_UDCA * v.k_si_trans_3_4; 
v.si_trans_out_t_UDCA_3= v.si3_t_UDCA * v.k_si_trans_3_4; 
v.si_trans_in_t_UDCA_5 = v.si4_t_UDCA * v.k_si_trans_4_5; 
v.si_trans_out_t_UDCA_4= v.si4_t_UDCA * v.k_si_trans_4_5; 
v.si_trans_in_t_UDCA_6 = v.si5_t_UDCA * v.k_si_trans_5_6; 
v.si_trans_out_t_UDCA_5= v.si5_t_UDCA * v.k_si_trans_5_6; 
v.si_trans_in_t_UDCA_7 = v.si6_t_UDCA * v.k_si_trans_6_7; 
v.si_trans_out_t_UDCA_6= v.si6_t_UDCA * v.k_si_trans_6_7; 
v.si_trans_in_t_UDCA_8 = v.si7_t_UDCA * v.k_si_trans_7_8; 
v.si_trans_out_t_UDCA_7= v.si7_t_UDCA * v.k_si_trans_7_8; 
v.si_trans_in_t_UDCA_9 = v.si8_t_UDCA * v.k_si_trans_8_9; 
v.si_trans_out_t_UDCA_8= v.si8_t_UDCA * v.k_si_trans_8_9; 
v.si_trans_in_t_UDCA_10 = v.si9_t_UDCA * v.k_si_trans_9_10; 
v.si_trans_out_t_UDCA_9= v.si9_t_UDCA * v.k_si_trans_9_10; 
v.si_trans_in_t_UDCA_11 = v.si10_t_UDCA * v.k_si_trans_10_11; 
v.si_trans_out_t_UDCA_10= v.si10_t_UDCA * v.k_si_trans_10_11; 
v.si_trans_in_t_LCA_2 = v.si1_t_LCA * v.k_si_trans_1_2; 
v.si_trans_out_t_LCA_1= v.si1_t_LCA * v.k_si_trans_1_2; 
v.si_trans_in_t_LCA_3 = v.si2_t_LCA * v.k_si_trans_2_3; 
v.si_trans_out_t_LCA_2= v.si2_t_LCA * v.k_si_trans_2_3; 
v.si_trans_in_t_LCA_4 = v.si3_t_LCA * v.k_si_trans_3_4; 
v.si_trans_out_t_LCA_3= v.si3_t_LCA * v.k_si_trans_3_4; 
v.si_trans_in_t_LCA_5 = v.si4_t_LCA * v.k_si_trans_4_5; 
v.si_trans_out_t_LCA_4= v.si4_t_LCA * v.k_si_trans_4_5; 
v.si_trans_in_t_LCA_6 = v.si5_t_LCA * v.k_si_trans_5_6; 
v.si_trans_out_t_LCA_5= v.si5_t_LCA * v.k_si_trans_5_6; 
v.si_trans_in_t_LCA_7 = v.si6_t_LCA * v.k_si_trans_6_7; 
v.si_trans_out_t_LCA_6= v.si6_t_LCA * v.k_si_trans_6_7; 
v.si_trans_in_t_LCA_8 = v.si7_t_LCA * v.k_si_trans_7_8; 
v.si_trans_out_t_LCA_7= v.si7_t_LCA * v.k_si_trans_7_8; 
v.si_trans_in_t_LCA_9 = v.si8_t_LCA * v.k_si_trans_8_9; 
v.si_trans_out_t_LCA_8= v.si8_t_LCA * v.k_si_trans_8_9; 
v.si_trans_in_t_LCA_10 = v.si9_t_LCA * v.k_si_trans_9_10; 
v.si_trans_out_t_LCA_9= v.si9_t_LCA * v.k_si_trans_9_10; 
v.si_trans_in_t_LCA_11 = v.si10_t_LCA * v.k_si_trans_10_11; 
v.si_trans_out_t_LCA_10= v.si10_t_LCA * v.k_si_trans_10_11; 
v.si_trans_in_t_LCAs_2 = v.si1_t_LCAs * v.k_si_trans_1_2; 
v.si_trans_out_t_LCAs_1= v.si1_t_LCAs * v.k_si_trans_1_2; 
v.si_trans_in_t_LCAs_3 = v.si2_t_LCAs * v.k_si_trans_2_3; 
v.si_trans_out_t_LCAs_2= v.si2_t_LCAs * v.k_si_trans_2_3; 
v.si_trans_in_t_LCAs_4 = v.si3_t_LCAs * v.k_si_trans_3_4; 
v.si_trans_out_t_LCAs_3= v.si3_t_LCAs * v.k_si_trans_3_4; 
v.si_trans_in_t_LCAs_5 = v.si4_t_LCAs * v.k_si_trans_4_5; 
v.si_trans_out_t_LCAs_4= v.si4_t_LCAs * v.k_si_trans_4_5; 
v.si_trans_in_t_LCAs_6 = v.si5_t_LCAs * v.k_si_trans_5_6; 
v.si_trans_out_t_LCAs_5= v.si5_t_LCAs * v.k_si_trans_5_6; 
v.si_trans_in_t_LCAs_7 = v.si6_t_LCAs * v.k_si_trans_6_7; 
v.si_trans_out_t_LCAs_6= v.si6_t_LCAs * v.k_si_trans_6_7; 
v.si_trans_in_t_LCAs_8 = v.si7_t_LCAs * v.k_si_trans_7_8; 
v.si_trans_out_t_LCAs_7= v.si7_t_LCAs * v.k_si_trans_7_8; 
v.si_trans_in_t_LCAs_9 = v.si8_t_LCAs * v.k_si_trans_8_9; 
v.si_trans_out_t_LCAs_8= v.si8_t_LCAs * v.k_si_trans_8_9; 
v.si_trans_in_t_LCAs_10 = v.si9_t_LCAs * v.k_si_trans_9_10; 
v.si_trans_out_t_LCAs_9= v.si9_t_LCAs * v.k_si_trans_9_10; 
v.si_trans_in_t_LCAs_11 = v.si10_t_LCAs * v.k_si_trans_10_11; 
v.si_trans_out_t_LCAs_10= v.si10_t_LCAs * v.k_si_trans_10_11; 
v.si_trans_in_t_o_2 = v.si1_t_o * v.k_si_trans_1_2; 
v.si_trans_out_t_o_1= v.si1_t_o * v.k_si_trans_1_2; 
v.si_trans_in_t_o_3 = v.si2_t_o * v.k_si_trans_2_3; 
v.si_trans_out_t_o_2= v.si2_t_o * v.k_si_trans_2_3; 
v.si_trans_in_t_o_4 = v.si3_t_o * v.k_si_trans_3_4; 
v.si_trans_out_t_o_3= v.si3_t_o * v.k_si_trans_3_4; 
v.si_trans_in_t_o_5 = v.si4_t_o * v.k_si_trans_4_5; 
v.si_trans_out_t_o_4= v.si4_t_o * v.k_si_trans_4_5; 
v.si_trans_in_t_o_6 = v.si5_t_o * v.k_si_trans_5_6; 
v.si_trans_out_t_o_5= v.si5_t_o * v.k_si_trans_5_6; 
v.si_trans_in_t_o_7 = v.si6_t_o * v.k_si_trans_6_7; 
v.si_trans_out_t_o_6= v.si6_t_o * v.k_si_trans_6_7; 
v.si_trans_in_t_o_8 = v.si7_t_o * v.k_si_trans_7_8; 
v.si_trans_out_t_o_7= v.si7_t_o * v.k_si_trans_7_8; 
v.si_trans_in_t_o_9 = v.si8_t_o * v.k_si_trans_8_9; 
v.si_trans_out_t_o_8= v.si8_t_o * v.k_si_trans_8_9; 
v.si_trans_in_t_o_10 = v.si9_t_o * v.k_si_trans_9_10; 
v.si_trans_out_t_o_9= v.si9_t_o * v.k_si_trans_9_10; 
v.si_trans_in_t_o_11 = v.si10_t_o * v.k_si_trans_10_11; 
v.si_trans_out_t_o_10= v.si10_t_o * v.k_si_trans_10_11; 
v.si_trans_in_g_CA_2 = v.si1_g_CA * v.k_si_trans_1_2; 
v.si_trans_out_g_CA_1= v.si1_g_CA * v.k_si_trans_1_2; 
v.si_trans_in_g_CA_3 = v.si2_g_CA * v.k_si_trans_2_3; 
v.si_trans_out_g_CA_2= v.si2_g_CA * v.k_si_trans_2_3; 
v.si_trans_in_g_CA_4 = v.si3_g_CA * v.k_si_trans_3_4; 
v.si_trans_out_g_CA_3= v.si3_g_CA * v.k_si_trans_3_4; 
v.si_trans_in_g_CA_5 = v.si4_g_CA * v.k_si_trans_4_5; 
v.si_trans_out_g_CA_4= v.si4_g_CA * v.k_si_trans_4_5; 
v.si_trans_in_g_CA_6 = v.si5_g_CA * v.k_si_trans_5_6; 
v.si_trans_out_g_CA_5= v.si5_g_CA * v.k_si_trans_5_6; 
v.si_trans_in_g_CA_7 = v.si6_g_CA * v.k_si_trans_6_7; 
v.si_trans_out_g_CA_6= v.si6_g_CA * v.k_si_trans_6_7; 
v.si_trans_in_g_CA_8 = v.si7_g_CA * v.k_si_trans_7_8; 
v.si_trans_out_g_CA_7= v.si7_g_CA * v.k_si_trans_7_8; 
v.si_trans_in_g_CA_9 = v.si8_g_CA * v.k_si_trans_8_9; 
v.si_trans_out_g_CA_8= v.si8_g_CA * v.k_si_trans_8_9; 
v.si_trans_in_g_CA_10 = v.si9_g_CA * v.k_si_trans_9_10; 
v.si_trans_out_g_CA_9= v.si9_g_CA * v.k_si_trans_9_10; 
v.si_trans_in_g_CA_11 = v.si10_g_CA * v.k_si_trans_10_11; 
v.si_trans_out_g_CA_10= v.si10_g_CA * v.k_si_trans_10_11; 
v.si_trans_in_g_CDCA_2 = v.si1_g_CDCA * v.k_si_trans_1_2; 
v.si_trans_out_g_CDCA_1= v.si1_g_CDCA * v.k_si_trans_1_2; 
v.si_trans_in_g_CDCA_3 = v.si2_g_CDCA * v.k_si_trans_2_3; 
v.si_trans_out_g_CDCA_2= v.si2_g_CDCA * v.k_si_trans_2_3; 
v.si_trans_in_g_CDCA_4 = v.si3_g_CDCA * v.k_si_trans_3_4; 
v.si_trans_out_g_CDCA_3= v.si3_g_CDCA * v.k_si_trans_3_4; 
v.si_trans_in_g_CDCA_5 = v.si4_g_CDCA * v.k_si_trans_4_5; 
v.si_trans_out_g_CDCA_4= v.si4_g_CDCA * v.k_si_trans_4_5; 
v.si_trans_in_g_CDCA_6 = v.si5_g_CDCA * v.k_si_trans_5_6; 
v.si_trans_out_g_CDCA_5= v.si5_g_CDCA * v.k_si_trans_5_6; 
v.si_trans_in_g_CDCA_7 = v.si6_g_CDCA * v.k_si_trans_6_7; 
v.si_trans_out_g_CDCA_6= v.si6_g_CDCA * v.k_si_trans_6_7; 
v.si_trans_in_g_CDCA_8 = v.si7_g_CDCA * v.k_si_trans_7_8; 
v.si_trans_out_g_CDCA_7= v.si7_g_CDCA * v.k_si_trans_7_8; 
v.si_trans_in_g_CDCA_9 = v.si8_g_CDCA * v.k_si_trans_8_9; 
v.si_trans_out_g_CDCA_8= v.si8_g_CDCA * v.k_si_trans_8_9; 
v.si_trans_in_g_CDCA_10 = v.si9_g_CDCA * v.k_si_trans_9_10; 
v.si_trans_out_g_CDCA_9= v.si9_g_CDCA * v.k_si_trans_9_10; 
v.si_trans_in_g_CDCA_11 = v.si10_g_CDCA * v.k_si_trans_10_11; 
v.si_trans_out_g_CDCA_10= v.si10_g_CDCA * v.k_si_trans_10_11; 
v.si_trans_in_g_DCA_2 = v.si1_g_DCA * v.k_si_trans_1_2; 
v.si_trans_out_g_DCA_1= v.si1_g_DCA * v.k_si_trans_1_2; 
v.si_trans_in_g_DCA_3 = v.si2_g_DCA * v.k_si_trans_2_3; 
v.si_trans_out_g_DCA_2= v.si2_g_DCA * v.k_si_trans_2_3; 
v.si_trans_in_g_DCA_4 = v.si3_g_DCA * v.k_si_trans_3_4; 
v.si_trans_out_g_DCA_3= v.si3_g_DCA * v.k_si_trans_3_4; 
v.si_trans_in_g_DCA_5 = v.si4_g_DCA * v.k_si_trans_4_5; 
v.si_trans_out_g_DCA_4= v.si4_g_DCA * v.k_si_trans_4_5; 
v.si_trans_in_g_DCA_6 = v.si5_g_DCA * v.k_si_trans_5_6; 
v.si_trans_out_g_DCA_5= v.si5_g_DCA * v.k_si_trans_5_6; 
v.si_trans_in_g_DCA_7 = v.si6_g_DCA * v.k_si_trans_6_7; 
v.si_trans_out_g_DCA_6= v.si6_g_DCA * v.k_si_trans_6_7; 
v.si_trans_in_g_DCA_8 = v.si7_g_DCA * v.k_si_trans_7_8; 
v.si_trans_out_g_DCA_7= v.si7_g_DCA * v.k_si_trans_7_8; 
v.si_trans_in_g_DCA_9 = v.si8_g_DCA * v.k_si_trans_8_9; 
v.si_trans_out_g_DCA_8= v.si8_g_DCA * v.k_si_trans_8_9; 
v.si_trans_in_g_DCA_10 = v.si9_g_DCA * v.k_si_trans_9_10; 
v.si_trans_out_g_DCA_9= v.si9_g_DCA * v.k_si_trans_9_10; 
v.si_trans_in_g_DCA_11 = v.si10_g_DCA * v.k_si_trans_10_11; 
v.si_trans_out_g_DCA_10= v.si10_g_DCA * v.k_si_trans_10_11; 
v.si_trans_in_g_UDCA_2 = v.si1_g_UDCA * v.k_si_trans_1_2; 
v.si_trans_out_g_UDCA_1= v.si1_g_UDCA * v.k_si_trans_1_2; 
v.si_trans_in_g_UDCA_3 = v.si2_g_UDCA * v.k_si_trans_2_3; 
v.si_trans_out_g_UDCA_2= v.si2_g_UDCA * v.k_si_trans_2_3; 
v.si_trans_in_g_UDCA_4 = v.si3_g_UDCA * v.k_si_trans_3_4; 
v.si_trans_out_g_UDCA_3= v.si3_g_UDCA * v.k_si_trans_3_4; 
v.si_trans_in_g_UDCA_5 = v.si4_g_UDCA * v.k_si_trans_4_5; 
v.si_trans_out_g_UDCA_4= v.si4_g_UDCA * v.k_si_trans_4_5; 
v.si_trans_in_g_UDCA_6 = v.si5_g_UDCA * v.k_si_trans_5_6; 
v.si_trans_out_g_UDCA_5= v.si5_g_UDCA * v.k_si_trans_5_6; 
v.si_trans_in_g_UDCA_7 = v.si6_g_UDCA * v.k_si_trans_6_7; 
v.si_trans_out_g_UDCA_6= v.si6_g_UDCA * v.k_si_trans_6_7; 
v.si_trans_in_g_UDCA_8 = v.si7_g_UDCA * v.k_si_trans_7_8; 
v.si_trans_out_g_UDCA_7= v.si7_g_UDCA * v.k_si_trans_7_8; 
v.si_trans_in_g_UDCA_9 = v.si8_g_UDCA * v.k_si_trans_8_9; 
v.si_trans_out_g_UDCA_8= v.si8_g_UDCA * v.k_si_trans_8_9; 
v.si_trans_in_g_UDCA_10 = v.si9_g_UDCA * v.k_si_trans_9_10; 
v.si_trans_out_g_UDCA_9= v.si9_g_UDCA * v.k_si_trans_9_10; 
v.si_trans_in_g_UDCA_11 = v.si10_g_UDCA * v.k_si_trans_10_11; 
v.si_trans_out_g_UDCA_10= v.si10_g_UDCA * v.k_si_trans_10_11; 
v.si_trans_in_g_LCA_2 = v.si1_g_LCA * v.k_si_trans_1_2; 
v.si_trans_out_g_LCA_1= v.si1_g_LCA * v.k_si_trans_1_2; 
v.si_trans_in_g_LCA_3 = v.si2_g_LCA * v.k_si_trans_2_3; 
v.si_trans_out_g_LCA_2= v.si2_g_LCA * v.k_si_trans_2_3; 
v.si_trans_in_g_LCA_4 = v.si3_g_LCA * v.k_si_trans_3_4; 
v.si_trans_out_g_LCA_3= v.si3_g_LCA * v.k_si_trans_3_4; 
v.si_trans_in_g_LCA_5 = v.si4_g_LCA * v.k_si_trans_4_5; 
v.si_trans_out_g_LCA_4= v.si4_g_LCA * v.k_si_trans_4_5; 
v.si_trans_in_g_LCA_6 = v.si5_g_LCA * v.k_si_trans_5_6; 
v.si_trans_out_g_LCA_5= v.si5_g_LCA * v.k_si_trans_5_6; 
v.si_trans_in_g_LCA_7 = v.si6_g_LCA * v.k_si_trans_6_7; 
v.si_trans_out_g_LCA_6= v.si6_g_LCA * v.k_si_trans_6_7; 
v.si_trans_in_g_LCA_8 = v.si7_g_LCA * v.k_si_trans_7_8; 
v.si_trans_out_g_LCA_7= v.si7_g_LCA * v.k_si_trans_7_8; 
v.si_trans_in_g_LCA_9 = v.si8_g_LCA * v.k_si_trans_8_9; 
v.si_trans_out_g_LCA_8= v.si8_g_LCA * v.k_si_trans_8_9; 
v.si_trans_in_g_LCA_10 = v.si9_g_LCA * v.k_si_trans_9_10; 
v.si_trans_out_g_LCA_9= v.si9_g_LCA * v.k_si_trans_9_10; 
v.si_trans_in_g_LCA_11 = v.si10_g_LCA * v.k_si_trans_10_11; 
v.si_trans_out_g_LCA_10= v.si10_g_LCA * v.k_si_trans_10_11; 
v.si_trans_in_g_LCAs_2 = v.si1_g_LCAs * v.k_si_trans_1_2; 
v.si_trans_out_g_LCAs_1= v.si1_g_LCAs * v.k_si_trans_1_2; 
v.si_trans_in_g_LCAs_3 = v.si2_g_LCAs * v.k_si_trans_2_3; 
v.si_trans_out_g_LCAs_2= v.si2_g_LCAs * v.k_si_trans_2_3; 
v.si_trans_in_g_LCAs_4 = v.si3_g_LCAs * v.k_si_trans_3_4; 
v.si_trans_out_g_LCAs_3= v.si3_g_LCAs * v.k_si_trans_3_4; 
v.si_trans_in_g_LCAs_5 = v.si4_g_LCAs * v.k_si_trans_4_5; 
v.si_trans_out_g_LCAs_4= v.si4_g_LCAs * v.k_si_trans_4_5; 
v.si_trans_in_g_LCAs_6 = v.si5_g_LCAs * v.k_si_trans_5_6; 
v.si_trans_out_g_LCAs_5= v.si5_g_LCAs * v.k_si_trans_5_6; 
v.si_trans_in_g_LCAs_7 = v.si6_g_LCAs * v.k_si_trans_6_7; 
v.si_trans_out_g_LCAs_6= v.si6_g_LCAs * v.k_si_trans_6_7; 
v.si_trans_in_g_LCAs_8 = v.si7_g_LCAs * v.k_si_trans_7_8; 
v.si_trans_out_g_LCAs_7= v.si7_g_LCAs * v.k_si_trans_7_8; 
v.si_trans_in_g_LCAs_9 = v.si8_g_LCAs * v.k_si_trans_8_9; 
v.si_trans_out_g_LCAs_8= v.si8_g_LCAs * v.k_si_trans_8_9; 
v.si_trans_in_g_LCAs_10 = v.si9_g_LCAs * v.k_si_trans_9_10; 
v.si_trans_out_g_LCAs_9= v.si9_g_LCAs * v.k_si_trans_9_10; 
v.si_trans_in_g_LCAs_11 = v.si10_g_LCAs * v.k_si_trans_10_11; 
v.si_trans_out_g_LCAs_10= v.si10_g_LCAs * v.k_si_trans_10_11; 
v.si_trans_in_g_o_2 = v.si1_g_o * v.k_si_trans_1_2; 
v.si_trans_out_g_o_1= v.si1_g_o * v.k_si_trans_1_2; 
v.si_trans_in_g_o_3 = v.si2_g_o * v.k_si_trans_2_3; 
v.si_trans_out_g_o_2= v.si2_g_o * v.k_si_trans_2_3; 
v.si_trans_in_g_o_4 = v.si3_g_o * v.k_si_trans_3_4; 
v.si_trans_out_g_o_3= v.si3_g_o * v.k_si_trans_3_4; 
v.si_trans_in_g_o_5 = v.si4_g_o * v.k_si_trans_4_5; 
v.si_trans_out_g_o_4= v.si4_g_o * v.k_si_trans_4_5; 
v.si_trans_in_g_o_6 = v.si5_g_o * v.k_si_trans_5_6; 
v.si_trans_out_g_o_5= v.si5_g_o * v.k_si_trans_5_6; 
v.si_trans_in_g_o_7 = v.si6_g_o * v.k_si_trans_6_7; 
v.si_trans_out_g_o_6= v.si6_g_o * v.k_si_trans_6_7; 
v.si_trans_in_g_o_8 = v.si7_g_o * v.k_si_trans_7_8; 
v.si_trans_out_g_o_7= v.si7_g_o * v.k_si_trans_7_8; 
v.si_trans_in_g_o_9 = v.si8_g_o * v.k_si_trans_8_9; 
v.si_trans_out_g_o_8= v.si8_g_o * v.k_si_trans_8_9; 
v.si_trans_in_g_o_10 = v.si9_g_o * v.k_si_trans_9_10; 
v.si_trans_out_g_o_9= v.si9_g_o * v.k_si_trans_9_10; 
v.si_trans_in_g_o_11 = v.si10_g_o * v.k_si_trans_10_11; 
v.si_trans_out_g_o_10= v.si10_g_o * v.k_si_trans_10_11; 

% (deconjugation fluxes) 
v.si1_ut_CA= v.k_ut* v.bact_1 * v.si1_t_CA; 
v.si2_ut_CA= v.k_ut* v.bact_2 * v.si2_t_CA; 
v.si3_ut_CA= v.k_ut* v.bact_3 * v.si3_t_CA; 
v.si4_ut_CA= v.k_ut* v.bact_4 * v.si4_t_CA; 
v.si5_ut_CA= v.k_ut* v.bact_5 * v.si5_t_CA; 
v.si6_ut_CA= v.k_ut* v.bact_6 * v.si6_t_CA; 
v.si7_ut_CA= v.k_ut* v.bact_7 * v.si7_t_CA; 
v.si8_ut_CA= v.k_ut* v.bact_8 * v.si8_t_CA; 
v.si9_ut_CA= v.k_ut* v.bact_9 * v.si9_t_CA; 
v.si10_ut_CA= v.k_ut* v.bact_10 * v.si10_t_CA; 
v.si1_ut_CDCA= v.k_ut* v.bact_1 * v.si1_t_CDCA; 
v.si2_ut_CDCA= v.k_ut* v.bact_2 * v.si2_t_CDCA; 
v.si3_ut_CDCA= v.k_ut* v.bact_3 * v.si3_t_CDCA; 
v.si4_ut_CDCA= v.k_ut* v.bact_4 * v.si4_t_CDCA; 
v.si5_ut_CDCA= v.k_ut* v.bact_5 * v.si5_t_CDCA; 
v.si6_ut_CDCA= v.k_ut* v.bact_6 * v.si6_t_CDCA; 
v.si7_ut_CDCA= v.k_ut* v.bact_7 * v.si7_t_CDCA; 
v.si8_ut_CDCA= v.k_ut* v.bact_8 * v.si8_t_CDCA; 
v.si9_ut_CDCA= v.k_ut* v.bact_9 * v.si9_t_CDCA; 
v.si10_ut_CDCA= v.k_ut* v.bact_10 * v.si10_t_CDCA; 
v.si1_ut_DCA= v.k_ut* v.bact_1 * v.si1_t_DCA; 
v.si2_ut_DCA= v.k_ut* v.bact_2 * v.si2_t_DCA; 
v.si3_ut_DCA= v.k_ut* v.bact_3 * v.si3_t_DCA; 
v.si4_ut_DCA= v.k_ut* v.bact_4 * v.si4_t_DCA; 
v.si5_ut_DCA= v.k_ut* v.bact_5 * v.si5_t_DCA; 
v.si6_ut_DCA= v.k_ut* v.bact_6 * v.si6_t_DCA; 
v.si7_ut_DCA= v.k_ut* v.bact_7 * v.si7_t_DCA; 
v.si8_ut_DCA= v.k_ut* v.bact_8 * v.si8_t_DCA; 
v.si9_ut_DCA= v.k_ut* v.bact_9 * v.si9_t_DCA; 
v.si10_ut_DCA= v.k_ut* v.bact_10 * v.si10_t_DCA; 
v.si1_ut_UDCA= v.k_ut* v.bact_1 * v.si1_t_UDCA; 
v.si2_ut_UDCA= v.k_ut* v.bact_2 * v.si2_t_UDCA; 
v.si3_ut_UDCA= v.k_ut* v.bact_3 * v.si3_t_UDCA; 
v.si4_ut_UDCA= v.k_ut* v.bact_4 * v.si4_t_UDCA; 
v.si5_ut_UDCA= v.k_ut* v.bact_5 * v.si5_t_UDCA; 
v.si6_ut_UDCA= v.k_ut* v.bact_6 * v.si6_t_UDCA; 
v.si7_ut_UDCA= v.k_ut* v.bact_7 * v.si7_t_UDCA; 
v.si8_ut_UDCA= v.k_ut* v.bact_8 * v.si8_t_UDCA; 
v.si9_ut_UDCA= v.k_ut* v.bact_9 * v.si9_t_UDCA; 
v.si10_ut_UDCA= v.k_ut* v.bact_10 * v.si10_t_UDCA; 
v.si1_ut_LCA= v.k_ut* v.bact_1 * v.si1_t_LCA; 
v.si2_ut_LCA= v.k_ut* v.bact_2 * v.si2_t_LCA; 
v.si3_ut_LCA= v.k_ut* v.bact_3 * v.si3_t_LCA; 
v.si4_ut_LCA= v.k_ut* v.bact_4 * v.si4_t_LCA; 
v.si5_ut_LCA= v.k_ut* v.bact_5 * v.si5_t_LCA; 
v.si6_ut_LCA= v.k_ut* v.bact_6 * v.si6_t_LCA; 
v.si7_ut_LCA= v.k_ut* v.bact_7 * v.si7_t_LCA; 
v.si8_ut_LCA= v.k_ut* v.bact_8 * v.si8_t_LCA; 
v.si9_ut_LCA= v.k_ut* v.bact_9 * v.si9_t_LCA; 
v.si10_ut_LCA= v.k_ut* v.bact_10 * v.si10_t_LCA; 
v.si1_ut_LCAs= v.k_ut* v.bact_1 * v.si1_t_LCAs; 
v.si2_ut_LCAs= v.k_ut* v.bact_2 * v.si2_t_LCAs; 
v.si3_ut_LCAs= v.k_ut* v.bact_3 * v.si3_t_LCAs; 
v.si4_ut_LCAs= v.k_ut* v.bact_4 * v.si4_t_LCAs; 
v.si5_ut_LCAs= v.k_ut* v.bact_5 * v.si5_t_LCAs; 
v.si6_ut_LCAs= v.k_ut* v.bact_6 * v.si6_t_LCAs; 
v.si7_ut_LCAs= v.k_ut* v.bact_7 * v.si7_t_LCAs; 
v.si8_ut_LCAs= v.k_ut* v.bact_8 * v.si8_t_LCAs; 
v.si9_ut_LCAs= v.k_ut* v.bact_9 * v.si9_t_LCAs; 
v.si10_ut_LCAs= v.k_ut* v.bact_10 * v.si10_t_LCAs; 
v.si1_ut_o= v.k_ut* v.bact_1 * v.si1_t_o; 
v.si2_ut_o= v.k_ut* v.bact_2 * v.si2_t_o; 
v.si3_ut_o= v.k_ut* v.bact_3 * v.si3_t_o; 
v.si4_ut_o= v.k_ut* v.bact_4 * v.si4_t_o; 
v.si5_ut_o= v.k_ut* v.bact_5 * v.si5_t_o; 
v.si6_ut_o= v.k_ut* v.bact_6 * v.si6_t_o; 
v.si7_ut_o= v.k_ut* v.bact_7 * v.si7_t_o; 
v.si8_ut_o= v.k_ut* v.bact_8 * v.si8_t_o; 
v.si9_ut_o= v.k_ut* v.bact_9 * v.si9_t_o; 
v.si10_ut_o= v.k_ut* v.bact_10 * v.si10_t_o; 
v.si1_ug_CA= v.k_ug* v.bact_1 * v.si1_g_CA; 
v.si2_ug_CA= v.k_ug* v.bact_2 * v.si2_g_CA; 
v.si3_ug_CA= v.k_ug* v.bact_3 * v.si3_g_CA; 
v.si4_ug_CA= v.k_ug* v.bact_4 * v.si4_g_CA; 
v.si5_ug_CA= v.k_ug* v.bact_5 * v.si5_g_CA; 
v.si6_ug_CA= v.k_ug* v.bact_6 * v.si6_g_CA; 
v.si7_ug_CA= v.k_ug* v.bact_7 * v.si7_g_CA; 
v.si8_ug_CA= v.k_ug* v.bact_8 * v.si8_g_CA; 
v.si9_ug_CA= v.k_ug* v.bact_9 * v.si9_g_CA; 
v.si10_ug_CA= v.k_ug* v.bact_10 * v.si10_g_CA; 
v.si1_ug_CDCA= v.k_ug* v.bact_1 * v.si1_g_CDCA; 
v.si2_ug_CDCA= v.k_ug* v.bact_2 * v.si2_g_CDCA; 
v.si3_ug_CDCA= v.k_ug* v.bact_3 * v.si3_g_CDCA; 
v.si4_ug_CDCA= v.k_ug* v.bact_4 * v.si4_g_CDCA; 
v.si5_ug_CDCA= v.k_ug* v.bact_5 * v.si5_g_CDCA; 
v.si6_ug_CDCA= v.k_ug* v.bact_6 * v.si6_g_CDCA; 
v.si7_ug_CDCA= v.k_ug* v.bact_7 * v.si7_g_CDCA; 
v.si8_ug_CDCA= v.k_ug* v.bact_8 * v.si8_g_CDCA; 
v.si9_ug_CDCA= v.k_ug* v.bact_9 * v.si9_g_CDCA; 
v.si10_ug_CDCA= v.k_ug* v.bact_10 * v.si10_g_CDCA; 
v.si1_ug_DCA= v.k_ug* v.bact_1 * v.si1_g_DCA; 
v.si2_ug_DCA= v.k_ug* v.bact_2 * v.si2_g_DCA; 
v.si3_ug_DCA= v.k_ug* v.bact_3 * v.si3_g_DCA; 
v.si4_ug_DCA= v.k_ug* v.bact_4 * v.si4_g_DCA; 
v.si5_ug_DCA= v.k_ug* v.bact_5 * v.si5_g_DCA; 
v.si6_ug_DCA= v.k_ug* v.bact_6 * v.si6_g_DCA; 
v.si7_ug_DCA= v.k_ug* v.bact_7 * v.si7_g_DCA; 
v.si8_ug_DCA= v.k_ug* v.bact_8 * v.si8_g_DCA; 
v.si9_ug_DCA= v.k_ug* v.bact_9 * v.si9_g_DCA; 
v.si10_ug_DCA= v.k_ug* v.bact_10 * v.si10_g_DCA; 
v.si1_ug_UDCA= v.k_ug* v.bact_1 * v.si1_g_UDCA; 
v.si2_ug_UDCA= v.k_ug* v.bact_2 * v.si2_g_UDCA; 
v.si3_ug_UDCA= v.k_ug* v.bact_3 * v.si3_g_UDCA; 
v.si4_ug_UDCA= v.k_ug* v.bact_4 * v.si4_g_UDCA; 
v.si5_ug_UDCA= v.k_ug* v.bact_5 * v.si5_g_UDCA; 
v.si6_ug_UDCA= v.k_ug* v.bact_6 * v.si6_g_UDCA; 
v.si7_ug_UDCA= v.k_ug* v.bact_7 * v.si7_g_UDCA; 
v.si8_ug_UDCA= v.k_ug* v.bact_8 * v.si8_g_UDCA; 
v.si9_ug_UDCA= v.k_ug* v.bact_9 * v.si9_g_UDCA; 
v.si10_ug_UDCA= v.k_ug* v.bact_10 * v.si10_g_UDCA; 
v.si1_ug_LCA= v.k_ug* v.bact_1 * v.si1_g_LCA; 
v.si2_ug_LCA= v.k_ug* v.bact_2 * v.si2_g_LCA; 
v.si3_ug_LCA= v.k_ug* v.bact_3 * v.si3_g_LCA; 
v.si4_ug_LCA= v.k_ug* v.bact_4 * v.si4_g_LCA; 
v.si5_ug_LCA= v.k_ug* v.bact_5 * v.si5_g_LCA; 
v.si6_ug_LCA= v.k_ug* v.bact_6 * v.si6_g_LCA; 
v.si7_ug_LCA= v.k_ug* v.bact_7 * v.si7_g_LCA; 
v.si8_ug_LCA= v.k_ug* v.bact_8 * v.si8_g_LCA; 
v.si9_ug_LCA= v.k_ug* v.bact_9 * v.si9_g_LCA; 
v.si10_ug_LCA= v.k_ug* v.bact_10 * v.si10_g_LCA; 
v.si1_ug_LCAs= v.k_ug* v.bact_1 * v.si1_g_LCAs; 
v.si2_ug_LCAs= v.k_ug* v.bact_2 * v.si2_g_LCAs; 
v.si3_ug_LCAs= v.k_ug* v.bact_3 * v.si3_g_LCAs; 
v.si4_ug_LCAs= v.k_ug* v.bact_4 * v.si4_g_LCAs; 
v.si5_ug_LCAs= v.k_ug* v.bact_5 * v.si5_g_LCAs; 
v.si6_ug_LCAs= v.k_ug* v.bact_6 * v.si6_g_LCAs; 
v.si7_ug_LCAs= v.k_ug* v.bact_7 * v.si7_g_LCAs; 
v.si8_ug_LCAs= v.k_ug* v.bact_8 * v.si8_g_LCAs; 
v.si9_ug_LCAs= v.k_ug* v.bact_9 * v.si9_g_LCAs; 
v.si10_ug_LCAs= v.k_ug* v.bact_10 * v.si10_g_LCAs; 
v.si1_ug_o= v.k_ug* v.bact_1 * v.si1_g_o; 
v.si2_ug_o= v.k_ug* v.bact_2 * v.si2_g_o; 
v.si3_ug_o= v.k_ug* v.bact_3 * v.si3_g_o; 
v.si4_ug_o= v.k_ug* v.bact_4 * v.si4_g_o; 
v.si5_ug_o= v.k_ug* v.bact_5 * v.si5_g_o; 
v.si6_ug_o= v.k_ug* v.bact_6 * v.si6_g_o; 
v.si7_ug_o= v.k_ug* v.bact_7 * v.si7_g_o; 
v.si8_ug_o= v.k_ug* v.bact_8 * v.si8_g_o; 
v.si9_ug_o= v.k_ug* v.bact_9 * v.si9_g_o; 
v.si10_ug_o= v.k_ug* v.bact_10 * v.si10_g_o; 

% C.5 Small intestine (out) fluxes 
% (passive uptake) 
v.si1_pu_u_CA= v.k_xi_up_si * v.si1_u_CA; 
v.si2_pu_u_CA= v.k_xi_up_si * v.si2_u_CA; 
v.si3_pu_u_CA= v.k_xi_up_si * v.si3_u_CA; 
v.si4_pu_u_CA= v.k_xi_up_si * v.si4_u_CA; 
v.si5_pu_u_CA= v.k_xi_up_si * v.si5_u_CA; 
v.si6_pu_u_CA= v.k_xi_up_si * v.si6_u_CA; 
v.si7_pu_u_CA= v.k_xi_up_si * v.si7_u_CA; 
v.si8_pu_u_CA= v.k_xi_up_si * v.si8_u_CA; 
v.si9_pu_u_CA= v.k_xi_up_si * v.si9_u_CA; 
v.si10_pu_u_CA= v.k_xi_up_si * v.si10_u_CA; 
v.si1_pu_u_CDCA= v.k_xi_up_si * v.si1_u_CDCA; 
v.si2_pu_u_CDCA= v.k_xi_up_si * v.si2_u_CDCA; 
v.si3_pu_u_CDCA= v.k_xi_up_si * v.si3_u_CDCA; 
v.si4_pu_u_CDCA= v.k_xi_up_si * v.si4_u_CDCA; 
v.si5_pu_u_CDCA= v.k_xi_up_si * v.si5_u_CDCA; 
v.si6_pu_u_CDCA= v.k_xi_up_si * v.si6_u_CDCA; 
v.si7_pu_u_CDCA= v.k_xi_up_si * v.si7_u_CDCA; 
v.si8_pu_u_CDCA= v.k_xi_up_si * v.si8_u_CDCA; 
v.si9_pu_u_CDCA= v.k_xi_up_si * v.si9_u_CDCA; 
v.si10_pu_u_CDCA= v.k_xi_up_si * v.si10_u_CDCA; 
v.si1_pu_u_DCA= v.k_xi_up_si * v.si1_u_DCA; 
v.si2_pu_u_DCA= v.k_xi_up_si * v.si2_u_DCA; 
v.si3_pu_u_DCA= v.k_xi_up_si * v.si3_u_DCA; 
v.si4_pu_u_DCA= v.k_xi_up_si * v.si4_u_DCA; 
v.si5_pu_u_DCA= v.k_xi_up_si * v.si5_u_DCA; 
v.si6_pu_u_DCA= v.k_xi_up_si * v.si6_u_DCA; 
v.si7_pu_u_DCA= v.k_xi_up_si * v.si7_u_DCA; 
v.si8_pu_u_DCA= v.k_xi_up_si * v.si8_u_DCA; 
v.si9_pu_u_DCA= v.k_xi_up_si * v.si9_u_DCA; 
v.si10_pu_u_DCA= v.k_xi_up_si * v.si10_u_DCA; 
v.si1_pu_u_UDCA= v.k_xi_up_si * v.si1_u_UDCA; 
v.si2_pu_u_UDCA= v.k_xi_up_si * v.si2_u_UDCA; 
v.si3_pu_u_UDCA= v.k_xi_up_si * v.si3_u_UDCA; 
v.si4_pu_u_UDCA= v.k_xi_up_si * v.si4_u_UDCA; 
v.si5_pu_u_UDCA= v.k_xi_up_si * v.si5_u_UDCA; 
v.si6_pu_u_UDCA= v.k_xi_up_si * v.si6_u_UDCA; 
v.si7_pu_u_UDCA= v.k_xi_up_si * v.si7_u_UDCA; 
v.si8_pu_u_UDCA= v.k_xi_up_si * v.si8_u_UDCA; 
v.si9_pu_u_UDCA= v.k_xi_up_si * v.si9_u_UDCA; 
v.si10_pu_u_UDCA= v.k_xi_up_si * v.si10_u_UDCA; 
v.si1_pu_u_LCA= v.k_xi_up_si * v.si1_u_LCA; 
v.si2_pu_u_LCA= v.k_xi_up_si * v.si2_u_LCA; 
v.si3_pu_u_LCA= v.k_xi_up_si * v.si3_u_LCA; 
v.si4_pu_u_LCA= v.k_xi_up_si * v.si4_u_LCA; 
v.si5_pu_u_LCA= v.k_xi_up_si * v.si5_u_LCA; 
v.si6_pu_u_LCA= v.k_xi_up_si * v.si6_u_LCA; 
v.si7_pu_u_LCA= v.k_xi_up_si * v.si7_u_LCA; 
v.si8_pu_u_LCA= v.k_xi_up_si * v.si8_u_LCA; 
v.si9_pu_u_LCA= v.k_xi_up_si * v.si9_u_LCA; 
v.si10_pu_u_LCA= v.k_xi_up_si * v.si10_u_LCA; 
v.si1_pu_u_LCAs= v.k_xi_up_si * v.si1_u_LCAs; 
v.si2_pu_u_LCAs= v.k_xi_up_si * v.si2_u_LCAs; 
v.si3_pu_u_LCAs= v.k_xi_up_si * v.si3_u_LCAs; 
v.si4_pu_u_LCAs= v.k_xi_up_si * v.si4_u_LCAs; 
v.si5_pu_u_LCAs= v.k_xi_up_si * v.si5_u_LCAs; 
v.si6_pu_u_LCAs= v.k_xi_up_si * v.si6_u_LCAs; 
v.si7_pu_u_LCAs= v.k_xi_up_si * v.si7_u_LCAs; 
v.si8_pu_u_LCAs= v.k_xi_up_si * v.si8_u_LCAs; 
v.si9_pu_u_LCAs= v.k_xi_up_si * v.si9_u_LCAs; 
v.si10_pu_u_LCAs= v.k_xi_up_si * v.si10_u_LCAs; 
v.si1_pu_u_o= v.k_xi_up_si * v.si1_u_o; 
v.si2_pu_u_o= v.k_xi_up_si * v.si2_u_o; 
v.si3_pu_u_o= v.k_xi_up_si * v.si3_u_o; 
v.si4_pu_u_o= v.k_xi_up_si * v.si4_u_o; 
v.si5_pu_u_o= v.k_xi_up_si * v.si5_u_o; 
v.si6_pu_u_o= v.k_xi_up_si * v.si6_u_o; 
v.si7_pu_u_o= v.k_xi_up_si * v.si7_u_o; 
v.si8_pu_u_o= v.k_xi_up_si * v.si8_u_o; 
v.si9_pu_u_o= v.k_xi_up_si * v.si9_u_o; 
v.si10_pu_u_o= v.k_xi_up_si * v.si10_u_o; 
v.si1_pu_t_CA= v.k_xi_tp_si * v.si1_t_CA; 
v.si2_pu_t_CA= v.k_xi_tp_si * v.si2_t_CA; 
v.si3_pu_t_CA= v.k_xi_tp_si * v.si3_t_CA; 
v.si4_pu_t_CA= v.k_xi_tp_si * v.si4_t_CA; 
v.si5_pu_t_CA= v.k_xi_tp_si * v.si5_t_CA; 
v.si6_pu_t_CA= v.k_xi_tp_si * v.si6_t_CA; 
v.si7_pu_t_CA= v.k_xi_tp_si * v.si7_t_CA; 
v.si8_pu_t_CA= v.k_xi_tp_si * v.si8_t_CA; 
v.si9_pu_t_CA= v.k_xi_tp_si * v.si9_t_CA; 
v.si10_pu_t_CA= v.k_xi_tp_si * v.si10_t_CA; 
v.si1_pu_t_CDCA= v.k_xi_tp_si * v.si1_t_CDCA; 
v.si2_pu_t_CDCA= v.k_xi_tp_si * v.si2_t_CDCA; 
v.si3_pu_t_CDCA= v.k_xi_tp_si * v.si3_t_CDCA; 
v.si4_pu_t_CDCA= v.k_xi_tp_si * v.si4_t_CDCA; 
v.si5_pu_t_CDCA= v.k_xi_tp_si * v.si5_t_CDCA; 
v.si6_pu_t_CDCA= v.k_xi_tp_si * v.si6_t_CDCA; 
v.si7_pu_t_CDCA= v.k_xi_tp_si * v.si7_t_CDCA; 
v.si8_pu_t_CDCA= v.k_xi_tp_si * v.si8_t_CDCA; 
v.si9_pu_t_CDCA= v.k_xi_tp_si * v.si9_t_CDCA; 
v.si10_pu_t_CDCA= v.k_xi_tp_si * v.si10_t_CDCA; 
v.si1_pu_t_DCA= v.k_xi_tp_si * v.si1_t_DCA; 
v.si2_pu_t_DCA= v.k_xi_tp_si * v.si2_t_DCA; 
v.si3_pu_t_DCA= v.k_xi_tp_si * v.si3_t_DCA; 
v.si4_pu_t_DCA= v.k_xi_tp_si * v.si4_t_DCA; 
v.si5_pu_t_DCA= v.k_xi_tp_si * v.si5_t_DCA; 
v.si6_pu_t_DCA= v.k_xi_tp_si * v.si6_t_DCA; 
v.si7_pu_t_DCA= v.k_xi_tp_si * v.si7_t_DCA; 
v.si8_pu_t_DCA= v.k_xi_tp_si * v.si8_t_DCA; 
v.si9_pu_t_DCA= v.k_xi_tp_si * v.si9_t_DCA; 
v.si10_pu_t_DCA= v.k_xi_tp_si * v.si10_t_DCA; 
v.si1_pu_t_UDCA= v.k_xi_tp_si * v.si1_t_UDCA; 
v.si2_pu_t_UDCA= v.k_xi_tp_si * v.si2_t_UDCA; 
v.si3_pu_t_UDCA= v.k_xi_tp_si * v.si3_t_UDCA; 
v.si4_pu_t_UDCA= v.k_xi_tp_si * v.si4_t_UDCA; 
v.si5_pu_t_UDCA= v.k_xi_tp_si * v.si5_t_UDCA; 
v.si6_pu_t_UDCA= v.k_xi_tp_si * v.si6_t_UDCA; 
v.si7_pu_t_UDCA= v.k_xi_tp_si * v.si7_t_UDCA; 
v.si8_pu_t_UDCA= v.k_xi_tp_si * v.si8_t_UDCA; 
v.si9_pu_t_UDCA= v.k_xi_tp_si * v.si9_t_UDCA; 
v.si10_pu_t_UDCA= v.k_xi_tp_si * v.si10_t_UDCA; 
v.si1_pu_t_LCA= v.k_xi_tp_si * v.si1_t_LCA; 
v.si2_pu_t_LCA= v.k_xi_tp_si * v.si2_t_LCA; 
v.si3_pu_t_LCA= v.k_xi_tp_si * v.si3_t_LCA; 
v.si4_pu_t_LCA= v.k_xi_tp_si * v.si4_t_LCA; 
v.si5_pu_t_LCA= v.k_xi_tp_si * v.si5_t_LCA; 
v.si6_pu_t_LCA= v.k_xi_tp_si * v.si6_t_LCA; 
v.si7_pu_t_LCA= v.k_xi_tp_si * v.si7_t_LCA; 
v.si8_pu_t_LCA= v.k_xi_tp_si * v.si8_t_LCA; 
v.si9_pu_t_LCA= v.k_xi_tp_si * v.si9_t_LCA; 
v.si10_pu_t_LCA= v.k_xi_tp_si * v.si10_t_LCA; 
v.si1_pu_t_LCAs= v.k_xi_tp_si * v.si1_t_LCAs; 
v.si2_pu_t_LCAs= v.k_xi_tp_si * v.si2_t_LCAs; 
v.si3_pu_t_LCAs= v.k_xi_tp_si * v.si3_t_LCAs; 
v.si4_pu_t_LCAs= v.k_xi_tp_si * v.si4_t_LCAs; 
v.si5_pu_t_LCAs= v.k_xi_tp_si * v.si5_t_LCAs; 
v.si6_pu_t_LCAs= v.k_xi_tp_si * v.si6_t_LCAs; 
v.si7_pu_t_LCAs= v.k_xi_tp_si * v.si7_t_LCAs; 
v.si8_pu_t_LCAs= v.k_xi_tp_si * v.si8_t_LCAs; 
v.si9_pu_t_LCAs= v.k_xi_tp_si * v.si9_t_LCAs; 
v.si10_pu_t_LCAs= v.k_xi_tp_si * v.si10_t_LCAs; 
v.si1_pu_t_o= v.k_xi_tp_si * v.si1_t_o; 
v.si2_pu_t_o= v.k_xi_tp_si * v.si2_t_o; 
v.si3_pu_t_o= v.k_xi_tp_si * v.si3_t_o; 
v.si4_pu_t_o= v.k_xi_tp_si * v.si4_t_o; 
v.si5_pu_t_o= v.k_xi_tp_si * v.si5_t_o; 
v.si6_pu_t_o= v.k_xi_tp_si * v.si6_t_o; 
v.si7_pu_t_o= v.k_xi_tp_si * v.si7_t_o; 
v.si8_pu_t_o= v.k_xi_tp_si * v.si8_t_o; 
v.si9_pu_t_o= v.k_xi_tp_si * v.si9_t_o; 
v.si10_pu_t_o= v.k_xi_tp_si * v.si10_t_o; 
v.si1_pu_g_CA= v.k_xi_gp_si * v.si1_g_CA; 
v.si2_pu_g_CA= v.k_xi_gp_si * v.si2_g_CA; 
v.si3_pu_g_CA= v.k_xi_gp_si * v.si3_g_CA; 
v.si4_pu_g_CA= v.k_xi_gp_si * v.si4_g_CA; 
v.si5_pu_g_CA= v.k_xi_gp_si * v.si5_g_CA; 
v.si6_pu_g_CA= v.k_xi_gp_si * v.si6_g_CA; 
v.si7_pu_g_CA= v.k_xi_gp_si * v.si7_g_CA; 
v.si8_pu_g_CA= v.k_xi_gp_si * v.si8_g_CA; 
v.si9_pu_g_CA= v.k_xi_gp_si * v.si9_g_CA; 
v.si10_pu_g_CA= v.k_xi_gp_si * v.si10_g_CA; 
v.si1_pu_g_CDCA= v.k_xi_gp_si * v.si1_g_CDCA; 
v.si2_pu_g_CDCA= v.k_xi_gp_si * v.si2_g_CDCA; 
v.si3_pu_g_CDCA= v.k_xi_gp_si * v.si3_g_CDCA; 
v.si4_pu_g_CDCA= v.k_xi_gp_si * v.si4_g_CDCA; 
v.si5_pu_g_CDCA= v.k_xi_gp_si * v.si5_g_CDCA; 
v.si6_pu_g_CDCA= v.k_xi_gp_si * v.si6_g_CDCA; 
v.si7_pu_g_CDCA= v.k_xi_gp_si * v.si7_g_CDCA; 
v.si8_pu_g_CDCA= v.k_xi_gp_si * v.si8_g_CDCA; 
v.si9_pu_g_CDCA= v.k_xi_gp_si * v.si9_g_CDCA; 
v.si10_pu_g_CDCA= v.k_xi_gp_si * v.si10_g_CDCA; 
v.si1_pu_g_DCA= v.k_xi_gp_si * v.si1_g_DCA; 
v.si2_pu_g_DCA= v.k_xi_gp_si * v.si2_g_DCA; 
v.si3_pu_g_DCA= v.k_xi_gp_si * v.si3_g_DCA; 
v.si4_pu_g_DCA= v.k_xi_gp_si * v.si4_g_DCA; 
v.si5_pu_g_DCA= v.k_xi_gp_si * v.si5_g_DCA; 
v.si6_pu_g_DCA= v.k_xi_gp_si * v.si6_g_DCA; 
v.si7_pu_g_DCA= v.k_xi_gp_si * v.si7_g_DCA; 
v.si8_pu_g_DCA= v.k_xi_gp_si * v.si8_g_DCA; 
v.si9_pu_g_DCA= v.k_xi_gp_si * v.si9_g_DCA; 
v.si10_pu_g_DCA= v.k_xi_gp_si * v.si10_g_DCA; 
v.si1_pu_g_UDCA= v.k_xi_gp_si * v.si1_g_UDCA; 
v.si2_pu_g_UDCA= v.k_xi_gp_si * v.si2_g_UDCA; 
v.si3_pu_g_UDCA= v.k_xi_gp_si * v.si3_g_UDCA; 
v.si4_pu_g_UDCA= v.k_xi_gp_si * v.si4_g_UDCA; 
v.si5_pu_g_UDCA= v.k_xi_gp_si * v.si5_g_UDCA; 
v.si6_pu_g_UDCA= v.k_xi_gp_si * v.si6_g_UDCA; 
v.si7_pu_g_UDCA= v.k_xi_gp_si * v.si7_g_UDCA; 
v.si8_pu_g_UDCA= v.k_xi_gp_si * v.si8_g_UDCA; 
v.si9_pu_g_UDCA= v.k_xi_gp_si * v.si9_g_UDCA; 
v.si10_pu_g_UDCA= v.k_xi_gp_si * v.si10_g_UDCA; 
v.si1_pu_g_LCA= v.k_xi_gp_si * v.si1_g_LCA; 
v.si2_pu_g_LCA= v.k_xi_gp_si * v.si2_g_LCA; 
v.si3_pu_g_LCA= v.k_xi_gp_si * v.si3_g_LCA; 
v.si4_pu_g_LCA= v.k_xi_gp_si * v.si4_g_LCA; 
v.si5_pu_g_LCA= v.k_xi_gp_si * v.si5_g_LCA; 
v.si6_pu_g_LCA= v.k_xi_gp_si * v.si6_g_LCA; 
v.si7_pu_g_LCA= v.k_xi_gp_si * v.si7_g_LCA; 
v.si8_pu_g_LCA= v.k_xi_gp_si * v.si8_g_LCA; 
v.si9_pu_g_LCA= v.k_xi_gp_si * v.si9_g_LCA; 
v.si10_pu_g_LCA= v.k_xi_gp_si * v.si10_g_LCA; 
v.si1_pu_g_LCAs= v.k_xi_gp_si * v.si1_g_LCAs; 
v.si2_pu_g_LCAs= v.k_xi_gp_si * v.si2_g_LCAs; 
v.si3_pu_g_LCAs= v.k_xi_gp_si * v.si3_g_LCAs; 
v.si4_pu_g_LCAs= v.k_xi_gp_si * v.si4_g_LCAs; 
v.si5_pu_g_LCAs= v.k_xi_gp_si * v.si5_g_LCAs; 
v.si6_pu_g_LCAs= v.k_xi_gp_si * v.si6_g_LCAs; 
v.si7_pu_g_LCAs= v.k_xi_gp_si * v.si7_g_LCAs; 
v.si8_pu_g_LCAs= v.k_xi_gp_si * v.si8_g_LCAs; 
v.si9_pu_g_LCAs= v.k_xi_gp_si * v.si9_g_LCAs; 
v.si10_pu_g_LCAs= v.k_xi_gp_si * v.si10_g_LCAs; 
v.si1_pu_g_o= v.k_xi_gp_si * v.si1_g_o; 
v.si2_pu_g_o= v.k_xi_gp_si * v.si2_g_o; 
v.si3_pu_g_o= v.k_xi_gp_si * v.si3_g_o; 
v.si4_pu_g_o= v.k_xi_gp_si * v.si4_g_o; 
v.si5_pu_g_o= v.k_xi_gp_si * v.si5_g_o; 
v.si6_pu_g_o= v.k_xi_gp_si * v.si6_g_o; 
v.si7_pu_g_o= v.k_xi_gp_si * v.si7_g_o; 
v.si8_pu_g_o= v.k_xi_gp_si * v.si8_g_o; 
v.si9_pu_g_o= v.k_xi_gp_si * v.si9_g_o; 
v.si10_pu_g_o= v.k_xi_gp_si * v.si10_g_o; 

% (active uptake) 
v.si9=  + v.si9_u_CA + v.si9_u_CDCA + v.si9_u_DCA + v.si9_u_UDCA + v.si9_u_LCA + v.si9_u_LCAs + v.si9_u_o + v.si9_t_CA + v.si9_t_CDCA + v.si9_t_DCA + v.si9_t_UDCA + v.si9_t_LCA + v.si9_t_LCAs + v.si9_t_o + v.si9_g_CA + v.si9_g_CDCA + v.si9_g_DCA + v.si9_g_UDCA + v.si9_g_LCA + v.si9_g_LCAs + v.si9_g_o; 
v.si10=  + v.si10_u_CA + v.si10_u_CDCA + v.si10_u_DCA + v.si10_u_UDCA + v.si10_u_LCA + v.si10_u_LCAs + v.si10_u_o + v.si10_t_CA + v.si10_t_CDCA + v.si10_t_DCA + v.si10_t_UDCA + v.si10_t_LCA + v.si10_t_LCAs + v.si10_t_o + v.si10_g_CA + v.si10_g_CDCA + v.si10_g_DCA + v.si10_g_UDCA + v.si10_g_LCA + v.si10_g_LCAs + v.si10_g_o; 

v.si9_au_u_CA= v.vmax_asbt * v.si9_u_CA / (v.si9 + v.km_asbt); 
v.si10_au_u_CA= v.vmax_asbt * v.si10_u_CA / (v.si10 + v.km_asbt); 
v.si9_au_u_CDCA= v.vmax_asbt * v.si9_u_CDCA / (v.si9 + v.km_asbt); 
v.si10_au_u_CDCA= v.vmax_asbt * v.si10_u_CDCA / (v.si10 + v.km_asbt); 
v.si9_au_u_DCA= v.vmax_asbt * v.si9_u_DCA / (v.si9 + v.km_asbt); 
v.si10_au_u_DCA= v.vmax_asbt * v.si10_u_DCA / (v.si10 + v.km_asbt); 
v.si9_au_u_UDCA= v.vmax_asbt * v.si9_u_UDCA / (v.si9 + v.km_asbt); 
v.si10_au_u_UDCA= v.vmax_asbt * v.si10_u_UDCA / (v.si10 + v.km_asbt); 
v.si9_au_u_LCA= v.vmax_asbt * v.si9_u_LCA / (v.si9 + v.km_asbt); 
v.si10_au_u_LCA= v.vmax_asbt * v.si10_u_LCA / (v.si10 + v.km_asbt); 
v.si9_au_u_LCAs= v.vmax_asbt_s * v.si9_u_LCAs / (v.si9 + v.km_asbt); 
v.si10_au_u_LCAs= v.vmax_asbt_s * v.si10_u_LCAs / (v.si10 + v.km_asbt); 
v.si9_au_u_o= v.vmax_asbt * v.si9_u_o / (v.si9 + v.km_asbt); 
v.si10_au_u_o= v.vmax_asbt * v.si10_u_o / (v.si10 + v.km_asbt); 
v.si9_au_t_CA= v.vmax_asbt * v.si9_t_CA / (v.si9 + v.km_asbt); 
v.si10_au_t_CA= v.vmax_asbt * v.si10_t_CA / (v.si10 + v.km_asbt); 
v.si9_au_t_CDCA= v.vmax_asbt * v.si9_t_CDCA / (v.si9 + v.km_asbt); 
v.si10_au_t_CDCA= v.vmax_asbt * v.si10_t_CDCA / (v.si10 + v.km_asbt); 
v.si9_au_t_DCA= v.vmax_asbt * v.si9_t_DCA / (v.si9 + v.km_asbt); 
v.si10_au_t_DCA= v.vmax_asbt * v.si10_t_DCA / (v.si10 + v.km_asbt); 
v.si9_au_t_UDCA= v.vmax_asbt * v.si9_t_UDCA / (v.si9 + v.km_asbt); 
v.si10_au_t_UDCA= v.vmax_asbt * v.si10_t_UDCA / (v.si10 + v.km_asbt); 
v.si9_au_t_LCA= v.vmax_asbt * v.si9_t_LCA / (v.si9 + v.km_asbt); 
v.si10_au_t_LCA= v.vmax_asbt * v.si10_t_LCA / (v.si10 + v.km_asbt); 
v.si9_au_t_LCAs= v.vmax_asbt_s * v.si9_t_LCAs / (v.si9 + v.km_asbt); 
v.si10_au_t_LCAs= v.vmax_asbt_s * v.si10_t_LCAs / (v.si10 + v.km_asbt); 
v.si9_au_t_o= v.vmax_asbt * v.si9_t_o / (v.si9 + v.km_asbt); 
v.si10_au_t_o= v.vmax_asbt * v.si10_t_o / (v.si10 + v.km_asbt); 
v.si9_au_g_CA= v.vmax_asbt * v.si9_g_CA / (v.si9 + v.km_asbt); 
v.si10_au_g_CA= v.vmax_asbt * v.si10_g_CA / (v.si10 + v.km_asbt); 
v.si9_au_g_CDCA= v.vmax_asbt * v.si9_g_CDCA / (v.si9 + v.km_asbt); 
v.si10_au_g_CDCA= v.vmax_asbt * v.si10_g_CDCA / (v.si10 + v.km_asbt); 
v.si9_au_g_DCA= v.vmax_asbt * v.si9_g_DCA / (v.si9 + v.km_asbt); 
v.si10_au_g_DCA= v.vmax_asbt * v.si10_g_DCA / (v.si10 + v.km_asbt); 
v.si9_au_g_UDCA= v.vmax_asbt * v.si9_g_UDCA / (v.si9 + v.km_asbt); 
v.si10_au_g_UDCA= v.vmax_asbt * v.si10_g_UDCA / (v.si10 + v.km_asbt); 
v.si9_au_g_LCA= v.vmax_asbt * v.si9_g_LCA / (v.si9 + v.km_asbt); 
v.si10_au_g_LCA= v.vmax_asbt * v.si10_g_LCA / (v.si10 + v.km_asbt); 
v.si9_au_g_LCAs= v.vmax_asbt_s * v.si9_g_LCAs / (v.si9 + v.km_asbt); 
v.si10_au_g_LCAs= v.vmax_asbt_s * v.si10_g_LCAs / (v.si10 + v.km_asbt); 
v.si9_au_g_o= v.vmax_asbt * v.si9_g_o / (v.si9 + v.km_asbt); 
v.si10_au_g_o= v.vmax_asbt * v.si10_g_o / (v.si10 + v.km_asbt); 

% C.6 Colon (in) fluxes 
% (transit fluxes) 
v.co_trans_in_u_CA_2 = v.co1_u_CA * v.k_co_trans_1_2; 
v.co_trans_out_u_CA_1= v.co1_u_CA * v.k_co_trans_1_2; 
v.co_trans_in_u_CA_3 = v.co2_u_CA * v.k_co_trans_2_3; 
v.co_trans_out_u_CA_2= v.co2_u_CA * v.k_co_trans_2_3; 
v.co_trans_in_u_CA_4 = v.co3_u_CA * v.k_co_trans_3_4; 
v.co_trans_out_u_CA_3= v.co3_u_CA * v.k_co_trans_3_4; 
v.co_trans_in_u_CA_5 = v.co4_u_CA * v.k_co_trans_4_5; 
v.co_trans_out_u_CA_4= v.co4_u_CA * v.k_co_trans_4_5; 
v.co_trans_in_u_CA_6 = v.co5_u_CA * v.k_co_trans_5_6; 
v.co_trans_out_u_CA_5= v.co5_u_CA * v.k_co_trans_5_6; 
v.co_trans_in_u_CDCA_2 = v.co1_u_CDCA * v.k_co_trans_1_2; 
v.co_trans_out_u_CDCA_1= v.co1_u_CDCA * v.k_co_trans_1_2; 
v.co_trans_in_u_CDCA_3 = v.co2_u_CDCA * v.k_co_trans_2_3; 
v.co_trans_out_u_CDCA_2= v.co2_u_CDCA * v.k_co_trans_2_3; 
v.co_trans_in_u_CDCA_4 = v.co3_u_CDCA * v.k_co_trans_3_4; 
v.co_trans_out_u_CDCA_3= v.co3_u_CDCA * v.k_co_trans_3_4; 
v.co_trans_in_u_CDCA_5 = v.co4_u_CDCA * v.k_co_trans_4_5; 
v.co_trans_out_u_CDCA_4= v.co4_u_CDCA * v.k_co_trans_4_5; 
v.co_trans_in_u_CDCA_6 = v.co5_u_CDCA * v.k_co_trans_5_6; 
v.co_trans_out_u_CDCA_5= v.co5_u_CDCA * v.k_co_trans_5_6; 
v.co_trans_in_u_DCA_2 = v.co1_u_DCA * v.k_co_trans_1_2; 
v.co_trans_out_u_DCA_1= v.co1_u_DCA * v.k_co_trans_1_2; 
v.co_trans_in_u_DCA_3 = v.co2_u_DCA * v.k_co_trans_2_3; 
v.co_trans_out_u_DCA_2= v.co2_u_DCA * v.k_co_trans_2_3; 
v.co_trans_in_u_DCA_4 = v.co3_u_DCA * v.k_co_trans_3_4; 
v.co_trans_out_u_DCA_3= v.co3_u_DCA * v.k_co_trans_3_4; 
v.co_trans_in_u_DCA_5 = v.co4_u_DCA * v.k_co_trans_4_5; 
v.co_trans_out_u_DCA_4= v.co4_u_DCA * v.k_co_trans_4_5; 
v.co_trans_in_u_DCA_6 = v.co5_u_DCA * v.k_co_trans_5_6; 
v.co_trans_out_u_DCA_5= v.co5_u_DCA * v.k_co_trans_5_6; 
v.co_trans_in_u_UDCA_2 = v.co1_u_UDCA * v.k_co_trans_1_2; 
v.co_trans_out_u_UDCA_1= v.co1_u_UDCA * v.k_co_trans_1_2; 
v.co_trans_in_u_UDCA_3 = v.co2_u_UDCA * v.k_co_trans_2_3; 
v.co_trans_out_u_UDCA_2= v.co2_u_UDCA * v.k_co_trans_2_3; 
v.co_trans_in_u_UDCA_4 = v.co3_u_UDCA * v.k_co_trans_3_4; 
v.co_trans_out_u_UDCA_3= v.co3_u_UDCA * v.k_co_trans_3_4; 
v.co_trans_in_u_UDCA_5 = v.co4_u_UDCA * v.k_co_trans_4_5; 
v.co_trans_out_u_UDCA_4= v.co4_u_UDCA * v.k_co_trans_4_5; 
v.co_trans_in_u_UDCA_6 = v.co5_u_UDCA * v.k_co_trans_5_6; 
v.co_trans_out_u_UDCA_5= v.co5_u_UDCA * v.k_co_trans_5_6; 
v.co_trans_in_u_LCA_2 = v.co1_u_LCA * v.k_co_trans_1_2; 
v.co_trans_out_u_LCA_1= v.co1_u_LCA * v.k_co_trans_1_2; 
v.co_trans_in_u_LCA_3 = v.co2_u_LCA * v.k_co_trans_2_3; 
v.co_trans_out_u_LCA_2= v.co2_u_LCA * v.k_co_trans_2_3; 
v.co_trans_in_u_LCA_4 = v.co3_u_LCA * v.k_co_trans_3_4; 
v.co_trans_out_u_LCA_3= v.co3_u_LCA * v.k_co_trans_3_4; 
v.co_trans_in_u_LCA_5 = v.co4_u_LCA * v.k_co_trans_4_5; 
v.co_trans_out_u_LCA_4= v.co4_u_LCA * v.k_co_trans_4_5; 
v.co_trans_in_u_LCA_6 = v.co5_u_LCA * v.k_co_trans_5_6; 
v.co_trans_out_u_LCA_5= v.co5_u_LCA * v.k_co_trans_5_6; 
v.co_trans_in_u_LCAs_2 = v.co1_u_LCAs * v.k_co_trans_1_2; 
v.co_trans_out_u_LCAs_1= v.co1_u_LCAs * v.k_co_trans_1_2; 
v.co_trans_in_u_LCAs_3 = v.co2_u_LCAs * v.k_co_trans_2_3; 
v.co_trans_out_u_LCAs_2= v.co2_u_LCAs * v.k_co_trans_2_3; 
v.co_trans_in_u_LCAs_4 = v.co3_u_LCAs * v.k_co_trans_3_4; 
v.co_trans_out_u_LCAs_3= v.co3_u_LCAs * v.k_co_trans_3_4; 
v.co_trans_in_u_LCAs_5 = v.co4_u_LCAs * v.k_co_trans_4_5; 
v.co_trans_out_u_LCAs_4= v.co4_u_LCAs * v.k_co_trans_4_5; 
v.co_trans_in_u_LCAs_6 = v.co5_u_LCAs * v.k_co_trans_5_6; 
v.co_trans_out_u_LCAs_5= v.co5_u_LCAs * v.k_co_trans_5_6; 
v.co_trans_in_u_o_2 = v.co1_u_o * v.k_co_trans_1_2; 
v.co_trans_out_u_o_1= v.co1_u_o * v.k_co_trans_1_2; 
v.co_trans_in_u_o_3 = v.co2_u_o * v.k_co_trans_2_3; 
v.co_trans_out_u_o_2= v.co2_u_o * v.k_co_trans_2_3; 
v.co_trans_in_u_o_4 = v.co3_u_o * v.k_co_trans_3_4; 
v.co_trans_out_u_o_3= v.co3_u_o * v.k_co_trans_3_4; 
v.co_trans_in_u_o_5 = v.co4_u_o * v.k_co_trans_4_5; 
v.co_trans_out_u_o_4= v.co4_u_o * v.k_co_trans_4_5; 
v.co_trans_in_u_o_6 = v.co5_u_o * v.k_co_trans_5_6; 
v.co_trans_out_u_o_5= v.co5_u_o * v.k_co_trans_5_6; 
v.co_trans_in_t_CA_2 = v.co1_t_CA * v.k_co_trans_1_2; 
v.co_trans_out_t_CA_1= v.co1_t_CA * v.k_co_trans_1_2; 
v.co_trans_in_t_CA_3 = v.co2_t_CA * v.k_co_trans_2_3; 
v.co_trans_out_t_CA_2= v.co2_t_CA * v.k_co_trans_2_3; 
v.co_trans_in_t_CA_4 = v.co3_t_CA * v.k_co_trans_3_4; 
v.co_trans_out_t_CA_3= v.co3_t_CA * v.k_co_trans_3_4; 
v.co_trans_in_t_CA_5 = v.co4_t_CA * v.k_co_trans_4_5; 
v.co_trans_out_t_CA_4= v.co4_t_CA * v.k_co_trans_4_5; 
v.co_trans_in_t_CA_6 = v.co5_t_CA * v.k_co_trans_5_6; 
v.co_trans_out_t_CA_5= v.co5_t_CA * v.k_co_trans_5_6; 
v.co_trans_in_t_CDCA_2 = v.co1_t_CDCA * v.k_co_trans_1_2; 
v.co_trans_out_t_CDCA_1= v.co1_t_CDCA * v.k_co_trans_1_2; 
v.co_trans_in_t_CDCA_3 = v.co2_t_CDCA * v.k_co_trans_2_3; 
v.co_trans_out_t_CDCA_2= v.co2_t_CDCA * v.k_co_trans_2_3; 
v.co_trans_in_t_CDCA_4 = v.co3_t_CDCA * v.k_co_trans_3_4; 
v.co_trans_out_t_CDCA_3= v.co3_t_CDCA * v.k_co_trans_3_4; 
v.co_trans_in_t_CDCA_5 = v.co4_t_CDCA * v.k_co_trans_4_5; 
v.co_trans_out_t_CDCA_4= v.co4_t_CDCA * v.k_co_trans_4_5; 
v.co_trans_in_t_CDCA_6 = v.co5_t_CDCA * v.k_co_trans_5_6; 
v.co_trans_out_t_CDCA_5= v.co5_t_CDCA * v.k_co_trans_5_6; 
v.co_trans_in_t_DCA_2 = v.co1_t_DCA * v.k_co_trans_1_2; 
v.co_trans_out_t_DCA_1= v.co1_t_DCA * v.k_co_trans_1_2; 
v.co_trans_in_t_DCA_3 = v.co2_t_DCA * v.k_co_trans_2_3; 
v.co_trans_out_t_DCA_2= v.co2_t_DCA * v.k_co_trans_2_3; 
v.co_trans_in_t_DCA_4 = v.co3_t_DCA * v.k_co_trans_3_4; 
v.co_trans_out_t_DCA_3= v.co3_t_DCA * v.k_co_trans_3_4; 
v.co_trans_in_t_DCA_5 = v.co4_t_DCA * v.k_co_trans_4_5; 
v.co_trans_out_t_DCA_4= v.co4_t_DCA * v.k_co_trans_4_5; 
v.co_trans_in_t_DCA_6 = v.co5_t_DCA * v.k_co_trans_5_6; 
v.co_trans_out_t_DCA_5= v.co5_t_DCA * v.k_co_trans_5_6; 
v.co_trans_in_t_UDCA_2 = v.co1_t_UDCA * v.k_co_trans_1_2; 
v.co_trans_out_t_UDCA_1= v.co1_t_UDCA * v.k_co_trans_1_2; 
v.co_trans_in_t_UDCA_3 = v.co2_t_UDCA * v.k_co_trans_2_3; 
v.co_trans_out_t_UDCA_2= v.co2_t_UDCA * v.k_co_trans_2_3; 
v.co_trans_in_t_UDCA_4 = v.co3_t_UDCA * v.k_co_trans_3_4; 
v.co_trans_out_t_UDCA_3= v.co3_t_UDCA * v.k_co_trans_3_4; 
v.co_trans_in_t_UDCA_5 = v.co4_t_UDCA * v.k_co_trans_4_5; 
v.co_trans_out_t_UDCA_4= v.co4_t_UDCA * v.k_co_trans_4_5; 
v.co_trans_in_t_UDCA_6 = v.co5_t_UDCA * v.k_co_trans_5_6; 
v.co_trans_out_t_UDCA_5= v.co5_t_UDCA * v.k_co_trans_5_6; 
v.co_trans_in_t_LCA_2 = v.co1_t_LCA * v.k_co_trans_1_2; 
v.co_trans_out_t_LCA_1= v.co1_t_LCA * v.k_co_trans_1_2; 
v.co_trans_in_t_LCA_3 = v.co2_t_LCA * v.k_co_trans_2_3; 
v.co_trans_out_t_LCA_2= v.co2_t_LCA * v.k_co_trans_2_3; 
v.co_trans_in_t_LCA_4 = v.co3_t_LCA * v.k_co_trans_3_4; 
v.co_trans_out_t_LCA_3= v.co3_t_LCA * v.k_co_trans_3_4; 
v.co_trans_in_t_LCA_5 = v.co4_t_LCA * v.k_co_trans_4_5; 
v.co_trans_out_t_LCA_4= v.co4_t_LCA * v.k_co_trans_4_5; 
v.co_trans_in_t_LCA_6 = v.co5_t_LCA * v.k_co_trans_5_6; 
v.co_trans_out_t_LCA_5= v.co5_t_LCA * v.k_co_trans_5_6; 
v.co_trans_in_t_LCAs_2 = v.co1_t_LCAs * v.k_co_trans_1_2; 
v.co_trans_out_t_LCAs_1= v.co1_t_LCAs * v.k_co_trans_1_2; 
v.co_trans_in_t_LCAs_3 = v.co2_t_LCAs * v.k_co_trans_2_3; 
v.co_trans_out_t_LCAs_2= v.co2_t_LCAs * v.k_co_trans_2_3; 
v.co_trans_in_t_LCAs_4 = v.co3_t_LCAs * v.k_co_trans_3_4; 
v.co_trans_out_t_LCAs_3= v.co3_t_LCAs * v.k_co_trans_3_4; 
v.co_trans_in_t_LCAs_5 = v.co4_t_LCAs * v.k_co_trans_4_5; 
v.co_trans_out_t_LCAs_4= v.co4_t_LCAs * v.k_co_trans_4_5; 
v.co_trans_in_t_LCAs_6 = v.co5_t_LCAs * v.k_co_trans_5_6; 
v.co_trans_out_t_LCAs_5= v.co5_t_LCAs * v.k_co_trans_5_6; 
v.co_trans_in_t_o_2 = v.co1_t_o * v.k_co_trans_1_2; 
v.co_trans_out_t_o_1= v.co1_t_o * v.k_co_trans_1_2; 
v.co_trans_in_t_o_3 = v.co2_t_o * v.k_co_trans_2_3; 
v.co_trans_out_t_o_2= v.co2_t_o * v.k_co_trans_2_3; 
v.co_trans_in_t_o_4 = v.co3_t_o * v.k_co_trans_3_4; 
v.co_trans_out_t_o_3= v.co3_t_o * v.k_co_trans_3_4; 
v.co_trans_in_t_o_5 = v.co4_t_o * v.k_co_trans_4_5; 
v.co_trans_out_t_o_4= v.co4_t_o * v.k_co_trans_4_5; 
v.co_trans_in_t_o_6 = v.co5_t_o * v.k_co_trans_5_6; 
v.co_trans_out_t_o_5= v.co5_t_o * v.k_co_trans_5_6; 
v.co_trans_in_g_CA_2 = v.co1_g_CA * v.k_co_trans_1_2; 
v.co_trans_out_g_CA_1= v.co1_g_CA * v.k_co_trans_1_2; 
v.co_trans_in_g_CA_3 = v.co2_g_CA * v.k_co_trans_2_3; 
v.co_trans_out_g_CA_2= v.co2_g_CA * v.k_co_trans_2_3; 
v.co_trans_in_g_CA_4 = v.co3_g_CA * v.k_co_trans_3_4; 
v.co_trans_out_g_CA_3= v.co3_g_CA * v.k_co_trans_3_4; 
v.co_trans_in_g_CA_5 = v.co4_g_CA * v.k_co_trans_4_5; 
v.co_trans_out_g_CA_4= v.co4_g_CA * v.k_co_trans_4_5; 
v.co_trans_in_g_CA_6 = v.co5_g_CA * v.k_co_trans_5_6; 
v.co_trans_out_g_CA_5= v.co5_g_CA * v.k_co_trans_5_6; 
v.co_trans_in_g_CDCA_2 = v.co1_g_CDCA * v.k_co_trans_1_2; 
v.co_trans_out_g_CDCA_1= v.co1_g_CDCA * v.k_co_trans_1_2; 
v.co_trans_in_g_CDCA_3 = v.co2_g_CDCA * v.k_co_trans_2_3; 
v.co_trans_out_g_CDCA_2= v.co2_g_CDCA * v.k_co_trans_2_3; 
v.co_trans_in_g_CDCA_4 = v.co3_g_CDCA * v.k_co_trans_3_4; 
v.co_trans_out_g_CDCA_3= v.co3_g_CDCA * v.k_co_trans_3_4; 
v.co_trans_in_g_CDCA_5 = v.co4_g_CDCA * v.k_co_trans_4_5; 
v.co_trans_out_g_CDCA_4= v.co4_g_CDCA * v.k_co_trans_4_5; 
v.co_trans_in_g_CDCA_6 = v.co5_g_CDCA * v.k_co_trans_5_6; 
v.co_trans_out_g_CDCA_5= v.co5_g_CDCA * v.k_co_trans_5_6; 
v.co_trans_in_g_DCA_2 = v.co1_g_DCA * v.k_co_trans_1_2; 
v.co_trans_out_g_DCA_1= v.co1_g_DCA * v.k_co_trans_1_2; 
v.co_trans_in_g_DCA_3 = v.co2_g_DCA * v.k_co_trans_2_3; 
v.co_trans_out_g_DCA_2= v.co2_g_DCA * v.k_co_trans_2_3; 
v.co_trans_in_g_DCA_4 = v.co3_g_DCA * v.k_co_trans_3_4; 
v.co_trans_out_g_DCA_3= v.co3_g_DCA * v.k_co_trans_3_4; 
v.co_trans_in_g_DCA_5 = v.co4_g_DCA * v.k_co_trans_4_5; 
v.co_trans_out_g_DCA_4= v.co4_g_DCA * v.k_co_trans_4_5; 
v.co_trans_in_g_DCA_6 = v.co5_g_DCA * v.k_co_trans_5_6; 
v.co_trans_out_g_DCA_5= v.co5_g_DCA * v.k_co_trans_5_6; 
v.co_trans_in_g_UDCA_2 = v.co1_g_UDCA * v.k_co_trans_1_2; 
v.co_trans_out_g_UDCA_1= v.co1_g_UDCA * v.k_co_trans_1_2; 
v.co_trans_in_g_UDCA_3 = v.co2_g_UDCA * v.k_co_trans_2_3; 
v.co_trans_out_g_UDCA_2= v.co2_g_UDCA * v.k_co_trans_2_3; 
v.co_trans_in_g_UDCA_4 = v.co3_g_UDCA * v.k_co_trans_3_4; 
v.co_trans_out_g_UDCA_3= v.co3_g_UDCA * v.k_co_trans_3_4; 
v.co_trans_in_g_UDCA_5 = v.co4_g_UDCA * v.k_co_trans_4_5; 
v.co_trans_out_g_UDCA_4= v.co4_g_UDCA * v.k_co_trans_4_5; 
v.co_trans_in_g_UDCA_6 = v.co5_g_UDCA * v.k_co_trans_5_6; 
v.co_trans_out_g_UDCA_5= v.co5_g_UDCA * v.k_co_trans_5_6; 
v.co_trans_in_g_LCA_2 = v.co1_g_LCA * v.k_co_trans_1_2; 
v.co_trans_out_g_LCA_1= v.co1_g_LCA * v.k_co_trans_1_2; 
v.co_trans_in_g_LCA_3 = v.co2_g_LCA * v.k_co_trans_2_3; 
v.co_trans_out_g_LCA_2= v.co2_g_LCA * v.k_co_trans_2_3; 
v.co_trans_in_g_LCA_4 = v.co3_g_LCA * v.k_co_trans_3_4; 
v.co_trans_out_g_LCA_3= v.co3_g_LCA * v.k_co_trans_3_4; 
v.co_trans_in_g_LCA_5 = v.co4_g_LCA * v.k_co_trans_4_5; 
v.co_trans_out_g_LCA_4= v.co4_g_LCA * v.k_co_trans_4_5; 
v.co_trans_in_g_LCA_6 = v.co5_g_LCA * v.k_co_trans_5_6; 
v.co_trans_out_g_LCA_5= v.co5_g_LCA * v.k_co_trans_5_6; 
v.co_trans_in_g_LCAs_2 = v.co1_g_LCAs * v.k_co_trans_1_2; 
v.co_trans_out_g_LCAs_1= v.co1_g_LCAs * v.k_co_trans_1_2; 
v.co_trans_in_g_LCAs_3 = v.co2_g_LCAs * v.k_co_trans_2_3; 
v.co_trans_out_g_LCAs_2= v.co2_g_LCAs * v.k_co_trans_2_3; 
v.co_trans_in_g_LCAs_4 = v.co3_g_LCAs * v.k_co_trans_3_4; 
v.co_trans_out_g_LCAs_3= v.co3_g_LCAs * v.k_co_trans_3_4; 
v.co_trans_in_g_LCAs_5 = v.co4_g_LCAs * v.k_co_trans_4_5; 
v.co_trans_out_g_LCAs_4= v.co4_g_LCAs * v.k_co_trans_4_5; 
v.co_trans_in_g_LCAs_6 = v.co5_g_LCAs * v.k_co_trans_5_6; 
v.co_trans_out_g_LCAs_5= v.co5_g_LCAs * v.k_co_trans_5_6; 
v.co_trans_in_g_o_2 = v.co1_g_o * v.k_co_trans_1_2; 
v.co_trans_out_g_o_1= v.co1_g_o * v.k_co_trans_1_2; 
v.co_trans_in_g_o_3 = v.co2_g_o * v.k_co_trans_2_3; 
v.co_trans_out_g_o_2= v.co2_g_o * v.k_co_trans_2_3; 
v.co_trans_in_g_o_4 = v.co3_g_o * v.k_co_trans_3_4; 
v.co_trans_out_g_o_3= v.co3_g_o * v.k_co_trans_3_4; 
v.co_trans_in_g_o_5 = v.co4_g_o * v.k_co_trans_4_5; 
v.co_trans_out_g_o_4= v.co4_g_o * v.k_co_trans_4_5; 
v.co_trans_in_g_o_6 = v.co5_g_o * v.k_co_trans_5_6; 
v.co_trans_out_g_o_5= v.co5_g_o * v.k_co_trans_5_6; 

% (deconjugation fluxes) 
v.co1_ut_CA=v.k_ut* v.bact_11 * v.co1_t_CA; 
v.co2_ut_CA=v.k_ut* v.bact_12 * v.co2_t_CA; 
v.co3_ut_CA=v.k_ut* v.bact_13 * v.co3_t_CA; 
v.co4_ut_CA=v.k_ut* v.bact_14 * v.co4_t_CA; 
v.co5_ut_CA=v.k_ut* v.bact_15 * v.co5_t_CA; 
v.co1_ut_CDCA=v.k_ut* v.bact_11 * v.co1_t_CDCA; 
v.co2_ut_CDCA=v.k_ut* v.bact_12 * v.co2_t_CDCA; 
v.co3_ut_CDCA=v.k_ut* v.bact_13 * v.co3_t_CDCA; 
v.co4_ut_CDCA=v.k_ut* v.bact_14 * v.co4_t_CDCA; 
v.co5_ut_CDCA=v.k_ut* v.bact_15 * v.co5_t_CDCA; 
v.co1_ut_DCA=v.k_ut* v.bact_11 * v.co1_t_DCA; 
v.co2_ut_DCA=v.k_ut* v.bact_12 * v.co2_t_DCA; 
v.co3_ut_DCA=v.k_ut* v.bact_13 * v.co3_t_DCA; 
v.co4_ut_DCA=v.k_ut* v.bact_14 * v.co4_t_DCA; 
v.co5_ut_DCA=v.k_ut* v.bact_15 * v.co5_t_DCA; 
v.co1_ut_UDCA=v.k_ut* v.bact_11 * v.co1_t_UDCA; 
v.co2_ut_UDCA=v.k_ut* v.bact_12 * v.co2_t_UDCA; 
v.co3_ut_UDCA=v.k_ut* v.bact_13 * v.co3_t_UDCA; 
v.co4_ut_UDCA=v.k_ut* v.bact_14 * v.co4_t_UDCA; 
v.co5_ut_UDCA=v.k_ut* v.bact_15 * v.co5_t_UDCA; 
v.co1_ut_LCA=v.k_ut* v.bact_11 * v.co1_t_LCA; 
v.co2_ut_LCA=v.k_ut* v.bact_12 * v.co2_t_LCA; 
v.co3_ut_LCA=v.k_ut* v.bact_13 * v.co3_t_LCA; 
v.co4_ut_LCA=v.k_ut* v.bact_14 * v.co4_t_LCA; 
v.co5_ut_LCA=v.k_ut* v.bact_15 * v.co5_t_LCA; 
v.co1_ut_LCAs=v.k_ut* v.bact_11 * v.co1_t_LCAs; 
v.co2_ut_LCAs=v.k_ut* v.bact_12 * v.co2_t_LCAs; 
v.co3_ut_LCAs=v.k_ut* v.bact_13 * v.co3_t_LCAs; 
v.co4_ut_LCAs=v.k_ut* v.bact_14 * v.co4_t_LCAs; 
v.co5_ut_LCAs=v.k_ut* v.bact_15 * v.co5_t_LCAs; 
v.co1_ut_o=v.k_ut* v.bact_11 * v.co1_t_o; 
v.co2_ut_o=v.k_ut* v.bact_12 * v.co2_t_o; 
v.co3_ut_o=v.k_ut* v.bact_13 * v.co3_t_o; 
v.co4_ut_o=v.k_ut* v.bact_14 * v.co4_t_o; 
v.co5_ut_o=v.k_ut* v.bact_15 * v.co5_t_o; 
v.co1_ug_CA=v.k_ug* v.bact_11 * v.co1_g_CA; 
v.co2_ug_CA=v.k_ug* v.bact_12 * v.co2_g_CA; 
v.co3_ug_CA=v.k_ug* v.bact_13 * v.co3_g_CA; 
v.co4_ug_CA=v.k_ug* v.bact_14 * v.co4_g_CA; 
v.co5_ug_CA=v.k_ug* v.bact_15 * v.co5_g_CA; 
v.co1_ug_CDCA=v.k_ug* v.bact_11 * v.co1_g_CDCA; 
v.co2_ug_CDCA=v.k_ug* v.bact_12 * v.co2_g_CDCA; 
v.co3_ug_CDCA=v.k_ug* v.bact_13 * v.co3_g_CDCA; 
v.co4_ug_CDCA=v.k_ug* v.bact_14 * v.co4_g_CDCA; 
v.co5_ug_CDCA=v.k_ug* v.bact_15 * v.co5_g_CDCA; 
v.co1_ug_DCA=v.k_ug* v.bact_11 * v.co1_g_DCA; 
v.co2_ug_DCA=v.k_ug* v.bact_12 * v.co2_g_DCA; 
v.co3_ug_DCA=v.k_ug* v.bact_13 * v.co3_g_DCA; 
v.co4_ug_DCA=v.k_ug* v.bact_14 * v.co4_g_DCA; 
v.co5_ug_DCA=v.k_ug* v.bact_15 * v.co5_g_DCA; 
v.co1_ug_UDCA=v.k_ug* v.bact_11 * v.co1_g_UDCA; 
v.co2_ug_UDCA=v.k_ug* v.bact_12 * v.co2_g_UDCA; 
v.co3_ug_UDCA=v.k_ug* v.bact_13 * v.co3_g_UDCA; 
v.co4_ug_UDCA=v.k_ug* v.bact_14 * v.co4_g_UDCA; 
v.co5_ug_UDCA=v.k_ug* v.bact_15 * v.co5_g_UDCA; 
v.co1_ug_LCA=v.k_ug* v.bact_11 * v.co1_g_LCA; 
v.co2_ug_LCA=v.k_ug* v.bact_12 * v.co2_g_LCA; 
v.co3_ug_LCA=v.k_ug* v.bact_13 * v.co3_g_LCA; 
v.co4_ug_LCA=v.k_ug* v.bact_14 * v.co4_g_LCA; 
v.co5_ug_LCA=v.k_ug* v.bact_15 * v.co5_g_LCA; 
v.co1_ug_LCAs=v.k_ug* v.bact_11 * v.co1_g_LCAs; 
v.co2_ug_LCAs=v.k_ug* v.bact_12 * v.co2_g_LCAs; 
v.co3_ug_LCAs=v.k_ug* v.bact_13 * v.co3_g_LCAs; 
v.co4_ug_LCAs=v.k_ug* v.bact_14 * v.co4_g_LCAs; 
v.co5_ug_LCAs=v.k_ug* v.bact_15 * v.co5_g_LCAs; 
v.co1_ug_o=v.k_ug* v.bact_11 * v.co1_g_o; 
v.co2_ug_o=v.k_ug* v.bact_12 * v.co2_g_o; 
v.co3_ug_o=v.k_ug* v.bact_13 * v.co3_g_o; 
v.co4_ug_o=v.k_ug* v.bact_14 * v.co4_g_o; 
v.co5_ug_o=v.k_ug* v.bact_15 * v.co5_g_o; 

% C.7 Colon (out) fluxes 
% (passive uptake) 
v.co1_pu_u_CA= v.k_xi_up_co * v.co1_u_CA; 
v.co2_pu_u_CA= v.k_xi_up_co * v.co2_u_CA; 
v.co3_pu_u_CA= v.k_xi_up_co * v.co3_u_CA; 
v.co4_pu_u_CA= v.k_xi_up_co * v.co4_u_CA; 
v.co5_pu_u_CA= v.k_xi_up_co * v.co5_u_CA; 
v.co1_pu_u_CDCA= v.k_xi_up_co * v.co1_u_CDCA; 
v.co2_pu_u_CDCA= v.k_xi_up_co * v.co2_u_CDCA; 
v.co3_pu_u_CDCA= v.k_xi_up_co * v.co3_u_CDCA; 
v.co4_pu_u_CDCA= v.k_xi_up_co * v.co4_u_CDCA; 
v.co5_pu_u_CDCA= v.k_xi_up_co * v.co5_u_CDCA; 
v.co1_pu_u_DCA= v.k_xi_up_co * v.co1_u_DCA; 
v.co2_pu_u_DCA= v.k_xi_up_co * v.co2_u_DCA; 
v.co3_pu_u_DCA= v.k_xi_up_co * v.co3_u_DCA; 
v.co4_pu_u_DCA= v.k_xi_up_co * v.co4_u_DCA; 
v.co5_pu_u_DCA= v.k_xi_up_co * v.co5_u_DCA; 
v.co1_pu_u_UDCA= v.k_xi_up_co * v.co1_u_UDCA; 
v.co2_pu_u_UDCA= v.k_xi_up_co * v.co2_u_UDCA; 
v.co3_pu_u_UDCA= v.k_xi_up_co * v.co3_u_UDCA; 
v.co4_pu_u_UDCA= v.k_xi_up_co * v.co4_u_UDCA; 
v.co5_pu_u_UDCA= v.k_xi_up_co * v.co5_u_UDCA; 
v.co1_pu_u_LCA= v.k_xi_up_co * v.co1_u_LCA; 
v.co2_pu_u_LCA= v.k_xi_up_co * v.co2_u_LCA; 
v.co3_pu_u_LCA= v.k_xi_up_co * v.co3_u_LCA; 
v.co4_pu_u_LCA= v.k_xi_up_co * v.co4_u_LCA; 
v.co5_pu_u_LCA= v.k_xi_up_co * v.co5_u_LCA; 
v.co1_pu_u_LCAs= v.k_xi_up_co * v.co1_u_LCAs; 
v.co2_pu_u_LCAs= v.k_xi_up_co * v.co2_u_LCAs; 
v.co3_pu_u_LCAs= v.k_xi_up_co * v.co3_u_LCAs; 
v.co4_pu_u_LCAs= v.k_xi_up_co * v.co4_u_LCAs; 
v.co5_pu_u_LCAs= v.k_xi_up_co * v.co5_u_LCAs; 
v.co1_pu_u_o= v.k_xi_up_co * v.co1_u_o; 
v.co2_pu_u_o= v.k_xi_up_co * v.co2_u_o; 
v.co3_pu_u_o= v.k_xi_up_co * v.co3_u_o; 
v.co4_pu_u_o= v.k_xi_up_co * v.co4_u_o; 
v.co5_pu_u_o= v.k_xi_up_co * v.co5_u_o; 
v.co1_pu_t_CA= v.k_xi_tp_co * v.co1_t_CA; 
v.co2_pu_t_CA= v.k_xi_tp_co * v.co2_t_CA; 
v.co3_pu_t_CA= v.k_xi_tp_co * v.co3_t_CA; 
v.co4_pu_t_CA= v.k_xi_tp_co * v.co4_t_CA; 
v.co5_pu_t_CA= v.k_xi_tp_co * v.co5_t_CA; 
v.co1_pu_t_CDCA= v.k_xi_tp_co * v.co1_t_CDCA; 
v.co2_pu_t_CDCA= v.k_xi_tp_co * v.co2_t_CDCA; 
v.co3_pu_t_CDCA= v.k_xi_tp_co * v.co3_t_CDCA; 
v.co4_pu_t_CDCA= v.k_xi_tp_co * v.co4_t_CDCA; 
v.co5_pu_t_CDCA= v.k_xi_tp_co * v.co5_t_CDCA; 
v.co1_pu_t_DCA= v.k_xi_tp_co * v.co1_t_DCA; 
v.co2_pu_t_DCA= v.k_xi_tp_co * v.co2_t_DCA; 
v.co3_pu_t_DCA= v.k_xi_tp_co * v.co3_t_DCA; 
v.co4_pu_t_DCA= v.k_xi_tp_co * v.co4_t_DCA; 
v.co5_pu_t_DCA= v.k_xi_tp_co * v.co5_t_DCA; 
v.co1_pu_t_UDCA= v.k_xi_tp_co * v.co1_t_UDCA; 
v.co2_pu_t_UDCA= v.k_xi_tp_co * v.co2_t_UDCA; 
v.co3_pu_t_UDCA= v.k_xi_tp_co * v.co3_t_UDCA; 
v.co4_pu_t_UDCA= v.k_xi_tp_co * v.co4_t_UDCA; 
v.co5_pu_t_UDCA= v.k_xi_tp_co * v.co5_t_UDCA; 
v.co1_pu_t_LCA= v.k_xi_tp_co * v.co1_t_LCA; 
v.co2_pu_t_LCA= v.k_xi_tp_co * v.co2_t_LCA; 
v.co3_pu_t_LCA= v.k_xi_tp_co * v.co3_t_LCA; 
v.co4_pu_t_LCA= v.k_xi_tp_co * v.co4_t_LCA; 
v.co5_pu_t_LCA= v.k_xi_tp_co * v.co5_t_LCA; 
v.co1_pu_t_LCAs= v.k_xi_tp_co * v.co1_t_LCAs; 
v.co2_pu_t_LCAs= v.k_xi_tp_co * v.co2_t_LCAs; 
v.co3_pu_t_LCAs= v.k_xi_tp_co * v.co3_t_LCAs; 
v.co4_pu_t_LCAs= v.k_xi_tp_co * v.co4_t_LCAs; 
v.co5_pu_t_LCAs= v.k_xi_tp_co * v.co5_t_LCAs; 
v.co1_pu_t_o= v.k_xi_tp_co * v.co1_t_o; 
v.co2_pu_t_o= v.k_xi_tp_co * v.co2_t_o; 
v.co3_pu_t_o= v.k_xi_tp_co * v.co3_t_o; 
v.co4_pu_t_o= v.k_xi_tp_co * v.co4_t_o; 
v.co5_pu_t_o= v.k_xi_tp_co * v.co5_t_o; 
v.co1_pu_g_CA= v.k_xi_gp_co * v.co1_g_CA; 
v.co2_pu_g_CA= v.k_xi_gp_co * v.co2_g_CA; 
v.co3_pu_g_CA= v.k_xi_gp_co * v.co3_g_CA; 
v.co4_pu_g_CA= v.k_xi_gp_co * v.co4_g_CA; 
v.co5_pu_g_CA= v.k_xi_gp_co * v.co5_g_CA; 
v.co1_pu_g_CDCA= v.k_xi_gp_co * v.co1_g_CDCA; 
v.co2_pu_g_CDCA= v.k_xi_gp_co * v.co2_g_CDCA; 
v.co3_pu_g_CDCA= v.k_xi_gp_co * v.co3_g_CDCA; 
v.co4_pu_g_CDCA= v.k_xi_gp_co * v.co4_g_CDCA; 
v.co5_pu_g_CDCA= v.k_xi_gp_co * v.co5_g_CDCA; 
v.co1_pu_g_DCA= v.k_xi_gp_co * v.co1_g_DCA; 
v.co2_pu_g_DCA= v.k_xi_gp_co * v.co2_g_DCA; 
v.co3_pu_g_DCA= v.k_xi_gp_co * v.co3_g_DCA; 
v.co4_pu_g_DCA= v.k_xi_gp_co * v.co4_g_DCA; 
v.co5_pu_g_DCA= v.k_xi_gp_co * v.co5_g_DCA; 
v.co1_pu_g_UDCA= v.k_xi_gp_co * v.co1_g_UDCA; 
v.co2_pu_g_UDCA= v.k_xi_gp_co * v.co2_g_UDCA; 
v.co3_pu_g_UDCA= v.k_xi_gp_co * v.co3_g_UDCA; 
v.co4_pu_g_UDCA= v.k_xi_gp_co * v.co4_g_UDCA; 
v.co5_pu_g_UDCA= v.k_xi_gp_co * v.co5_g_UDCA; 
v.co1_pu_g_LCA= v.k_xi_gp_co * v.co1_g_LCA; 
v.co2_pu_g_LCA= v.k_xi_gp_co * v.co2_g_LCA; 
v.co3_pu_g_LCA= v.k_xi_gp_co * v.co3_g_LCA; 
v.co4_pu_g_LCA= v.k_xi_gp_co * v.co4_g_LCA; 
v.co5_pu_g_LCA= v.k_xi_gp_co * v.co5_g_LCA; 
v.co1_pu_g_LCAs= v.k_xi_gp_co * v.co1_g_LCAs; 
v.co2_pu_g_LCAs= v.k_xi_gp_co * v.co2_g_LCAs; 
v.co3_pu_g_LCAs= v.k_xi_gp_co * v.co3_g_LCAs; 
v.co4_pu_g_LCAs= v.k_xi_gp_co * v.co4_g_LCAs; 
v.co5_pu_g_LCAs= v.k_xi_gp_co * v.co5_g_LCAs; 
v.co1_pu_g_o= v.k_xi_gp_co * v.co1_g_o; 
v.co2_pu_g_o= v.k_xi_gp_co * v.co2_g_o; 
v.co3_pu_g_o= v.k_xi_gp_co * v.co3_g_o; 
v.co4_pu_g_o= v.k_xi_gp_co * v.co4_g_o; 
v.co5_pu_g_o= v.k_xi_gp_co * v.co5_g_o; 

% (biotransformations) 
v.co1_biotr_out_u_CA= 0.0; 
v.co1_biotr_in_u_CA= 0.0; 
v.co2_biotr_out_u_CA= 0.0; 
v.co2_biotr_in_u_CA= 0.0; 
v.co3_biotr_out_u_CA= 0.0; 
v.co3_biotr_in_u_CA= 0.0; 
v.co4_biotr_out_u_CA= 0.0; 
v.co4_biotr_in_u_CA= 0.0; 
v.co5_biotr_out_u_CA= 0.0; 
v.co5_biotr_in_u_CA= 0.0; 
v.co1_biotr_out_u_CDCA= 0.0; 
v.co1_biotr_in_u_CDCA= 0.0; 
v.co2_biotr_out_u_CDCA= 0.0; 
v.co2_biotr_in_u_CDCA= 0.0; 
v.co3_biotr_out_u_CDCA= 0.0; 
v.co3_biotr_in_u_CDCA= 0.0; 
v.co4_biotr_out_u_CDCA= 0.0; 
v.co4_biotr_in_u_CDCA= 0.0; 
v.co5_biotr_out_u_CDCA= 0.0; 
v.co5_biotr_in_u_CDCA= 0.0; 
v.co1_biotr_out_u_DCA= 0.0; 
v.co1_biotr_in_u_DCA= 0.0; 
v.co2_biotr_out_u_DCA= 0.0; 
v.co2_biotr_in_u_DCA= 0.0; 
v.co3_biotr_out_u_DCA= 0.0; 
v.co3_biotr_in_u_DCA= 0.0; 
v.co4_biotr_out_u_DCA= 0.0; 
v.co4_biotr_in_u_DCA= 0.0; 
v.co5_biotr_out_u_DCA= 0.0; 
v.co5_biotr_in_u_DCA= 0.0; 
v.co1_biotr_out_u_UDCA= 0.0; 
v.co1_biotr_in_u_UDCA= 0.0; 
v.co2_biotr_out_u_UDCA= 0.0; 
v.co2_biotr_in_u_UDCA= 0.0; 
v.co3_biotr_out_u_UDCA= 0.0; 
v.co3_biotr_in_u_UDCA= 0.0; 
v.co4_biotr_out_u_UDCA= 0.0; 
v.co4_biotr_in_u_UDCA= 0.0; 
v.co5_biotr_out_u_UDCA= 0.0; 
v.co5_biotr_in_u_UDCA= 0.0; 
v.co1_biotr_out_u_LCA= 0.0; 
v.co1_biotr_in_u_LCA= 0.0; 
v.co2_biotr_out_u_LCA= 0.0; 
v.co2_biotr_in_u_LCA= 0.0; 
v.co3_biotr_out_u_LCA= 0.0; 
v.co3_biotr_in_u_LCA= 0.0; 
v.co4_biotr_out_u_LCA= 0.0; 
v.co4_biotr_in_u_LCA= 0.0; 
v.co5_biotr_out_u_LCA= 0.0; 
v.co5_biotr_in_u_LCA= 0.0; 
v.co1_biotr_out_u_LCAs= 0.0; 
v.co1_biotr_in_u_LCAs= 0.0; 
v.co2_biotr_out_u_LCAs= 0.0; 
v.co2_biotr_in_u_LCAs= 0.0; 
v.co3_biotr_out_u_LCAs= 0.0; 
v.co3_biotr_in_u_LCAs= 0.0; 
v.co4_biotr_out_u_LCAs= 0.0; 
v.co4_biotr_in_u_LCAs= 0.0; 
v.co5_biotr_out_u_LCAs= 0.0; 
v.co5_biotr_in_u_LCAs= 0.0; 
v.co1_biotr_out_u_o= 0.0; 
v.co1_biotr_in_u_o= 0.0; 
v.co2_biotr_out_u_o= 0.0; 
v.co2_biotr_in_u_o= 0.0; 
v.co3_biotr_out_u_o= 0.0; 
v.co3_biotr_in_u_o= 0.0; 
v.co4_biotr_out_u_o= 0.0; 
v.co4_biotr_in_u_o= 0.0; 
v.co5_biotr_out_u_o= 0.0; 
v.co5_biotr_in_u_o= 0.0; 
v.co1_biotr_out_u_CA= v.co1_biotr_out_u_CA+ v.bact_11 * v.biotr_in_1_3* v.co1_u_CA; 
v.co1_biotr_in_u_DCA= v.co1_biotr_in_u_DCA+ v.bact_11 * v.biotr_in_1_3* v.co1_u_CA; 
v.co2_biotr_out_u_CA= v.co2_biotr_out_u_CA+ v.bact_12 * v.biotr_in_1_3* v.co2_u_CA; 
v.co2_biotr_in_u_DCA= v.co2_biotr_in_u_DCA+ v.bact_12 * v.biotr_in_1_3* v.co2_u_CA; 
v.co3_biotr_out_u_CA= v.co3_biotr_out_u_CA+ v.bact_13 * v.biotr_in_1_3* v.co3_u_CA; 
v.co3_biotr_in_u_DCA= v.co3_biotr_in_u_DCA+ v.bact_13 * v.biotr_in_1_3* v.co3_u_CA; 
v.co4_biotr_out_u_CA= v.co4_biotr_out_u_CA+ v.bact_14 * v.biotr_in_1_3* v.co4_u_CA; 
v.co4_biotr_in_u_DCA= v.co4_biotr_in_u_DCA+ v.bact_14 * v.biotr_in_1_3* v.co4_u_CA; 
v.co5_biotr_out_u_CA= v.co5_biotr_out_u_CA+ v.bact_15 * v.biotr_in_1_3* v.co5_u_CA; 
v.co5_biotr_in_u_DCA= v.co5_biotr_in_u_DCA+ v.bact_15 * v.biotr_in_1_3* v.co5_u_CA; 
v.co1_biotr_out_u_CA= v.co1_biotr_out_u_CA+ v.bact_11 * v.biotr_in_1_7* v.co1_u_CA; 
v.co1_biotr_in_u_o= v.co1_biotr_in_u_o+ v.bact_11 * v.biotr_in_1_7* v.co1_u_CA; 
v.co2_biotr_out_u_CA= v.co2_biotr_out_u_CA+ v.bact_12 * v.biotr_in_1_7* v.co2_u_CA; 
v.co2_biotr_in_u_o= v.co2_biotr_in_u_o+ v.bact_12 * v.biotr_in_1_7* v.co2_u_CA; 
v.co3_biotr_out_u_CA= v.co3_biotr_out_u_CA+ v.bact_13 * v.biotr_in_1_7* v.co3_u_CA; 
v.co3_biotr_in_u_o= v.co3_biotr_in_u_o+ v.bact_13 * v.biotr_in_1_7* v.co3_u_CA; 
v.co4_biotr_out_u_CA= v.co4_biotr_out_u_CA+ v.bact_14 * v.biotr_in_1_7* v.co4_u_CA; 
v.co4_biotr_in_u_o= v.co4_biotr_in_u_o+ v.bact_14 * v.biotr_in_1_7* v.co4_u_CA; 
v.co5_biotr_out_u_CA= v.co5_biotr_out_u_CA+ v.bact_15 * v.biotr_in_1_7* v.co5_u_CA; 
v.co5_biotr_in_u_o= v.co5_biotr_in_u_o+ v.bact_15 * v.biotr_in_1_7* v.co5_u_CA; 
v.co1_biotr_out_u_CDCA= v.co1_biotr_out_u_CDCA+ v.bact_11 * v.biotr_in_2_4* v.co1_u_CDCA; 
v.co1_biotr_in_u_UDCA= v.co1_biotr_in_u_UDCA+ v.bact_11 * v.biotr_in_2_4* v.co1_u_CDCA; 
v.co2_biotr_out_u_CDCA= v.co2_biotr_out_u_CDCA+ v.bact_12 * v.biotr_in_2_4* v.co2_u_CDCA; 
v.co2_biotr_in_u_UDCA= v.co2_biotr_in_u_UDCA+ v.bact_12 * v.biotr_in_2_4* v.co2_u_CDCA; 
v.co3_biotr_out_u_CDCA= v.co3_biotr_out_u_CDCA+ v.bact_13 * v.biotr_in_2_4* v.co3_u_CDCA; 
v.co3_biotr_in_u_UDCA= v.co3_biotr_in_u_UDCA+ v.bact_13 * v.biotr_in_2_4* v.co3_u_CDCA; 
v.co4_biotr_out_u_CDCA= v.co4_biotr_out_u_CDCA+ v.bact_14 * v.biotr_in_2_4* v.co4_u_CDCA; 
v.co4_biotr_in_u_UDCA= v.co4_biotr_in_u_UDCA+ v.bact_14 * v.biotr_in_2_4* v.co4_u_CDCA; 
v.co5_biotr_out_u_CDCA= v.co5_biotr_out_u_CDCA+ v.bact_15 * v.biotr_in_2_4* v.co5_u_CDCA; 
v.co5_biotr_in_u_UDCA= v.co5_biotr_in_u_UDCA+ v.bact_15 * v.biotr_in_2_4* v.co5_u_CDCA; 
v.co1_biotr_out_u_CDCA= v.co1_biotr_out_u_CDCA+ v.bact_11 * v.biotr_in_2_5* v.co1_u_CDCA; 
v.co1_biotr_in_u_LCA= v.co1_biotr_in_u_LCA+ v.bact_11 * v.biotr_in_2_5* v.co1_u_CDCA; 
v.co2_biotr_out_u_CDCA= v.co2_biotr_out_u_CDCA+ v.bact_12 * v.biotr_in_2_5* v.co2_u_CDCA; 
v.co2_biotr_in_u_LCA= v.co2_biotr_in_u_LCA+ v.bact_12 * v.biotr_in_2_5* v.co2_u_CDCA; 
v.co3_biotr_out_u_CDCA= v.co3_biotr_out_u_CDCA+ v.bact_13 * v.biotr_in_2_5* v.co3_u_CDCA; 
v.co3_biotr_in_u_LCA= v.co3_biotr_in_u_LCA+ v.bact_13 * v.biotr_in_2_5* v.co3_u_CDCA; 
v.co4_biotr_out_u_CDCA= v.co4_biotr_out_u_CDCA+ v.bact_14 * v.biotr_in_2_5* v.co4_u_CDCA; 
v.co4_biotr_in_u_LCA= v.co4_biotr_in_u_LCA+ v.bact_14 * v.biotr_in_2_5* v.co4_u_CDCA; 
v.co5_biotr_out_u_CDCA= v.co5_biotr_out_u_CDCA+ v.bact_15 * v.biotr_in_2_5* v.co5_u_CDCA; 
v.co5_biotr_in_u_LCA= v.co5_biotr_in_u_LCA+ v.bact_15 * v.biotr_in_2_5* v.co5_u_CDCA; 
v.co1_biotr_out_u_CDCA= v.co1_biotr_out_u_CDCA+ v.bact_11 * v.biotr_in_2_7* v.co1_u_CDCA; 
v.co1_biotr_in_u_o= v.co1_biotr_in_u_o+ v.bact_11 * v.biotr_in_2_7* v.co1_u_CDCA; 
v.co2_biotr_out_u_CDCA= v.co2_biotr_out_u_CDCA+ v.bact_12 * v.biotr_in_2_7* v.co2_u_CDCA; 
v.co2_biotr_in_u_o= v.co2_biotr_in_u_o+ v.bact_12 * v.biotr_in_2_7* v.co2_u_CDCA; 
v.co3_biotr_out_u_CDCA= v.co3_biotr_out_u_CDCA+ v.bact_13 * v.biotr_in_2_7* v.co3_u_CDCA; 
v.co3_biotr_in_u_o= v.co3_biotr_in_u_o+ v.bact_13 * v.biotr_in_2_7* v.co3_u_CDCA; 
v.co4_biotr_out_u_CDCA= v.co4_biotr_out_u_CDCA+ v.bact_14 * v.biotr_in_2_7* v.co4_u_CDCA; 
v.co4_biotr_in_u_o= v.co4_biotr_in_u_o+ v.bact_14 * v.biotr_in_2_7* v.co4_u_CDCA; 
v.co5_biotr_out_u_CDCA= v.co5_biotr_out_u_CDCA+ v.bact_15 * v.biotr_in_2_7* v.co5_u_CDCA; 
v.co5_biotr_in_u_o= v.co5_biotr_in_u_o+ v.bact_15 * v.biotr_in_2_7* v.co5_u_CDCA; 
v.co1_biotr_out_u_DCA= v.co1_biotr_out_u_DCA+ v.bact_11 * v.biotr_in_3_7* v.co1_u_DCA; 
v.co1_biotr_in_u_o= v.co1_biotr_in_u_o+ v.bact_11 * v.biotr_in_3_7* v.co1_u_DCA; 
v.co2_biotr_out_u_DCA= v.co2_biotr_out_u_DCA+ v.bact_12 * v.biotr_in_3_7* v.co2_u_DCA; 
v.co2_biotr_in_u_o= v.co2_biotr_in_u_o+ v.bact_12 * v.biotr_in_3_7* v.co2_u_DCA; 
v.co3_biotr_out_u_DCA= v.co3_biotr_out_u_DCA+ v.bact_13 * v.biotr_in_3_7* v.co3_u_DCA; 
v.co3_biotr_in_u_o= v.co3_biotr_in_u_o+ v.bact_13 * v.biotr_in_3_7* v.co3_u_DCA; 
v.co4_biotr_out_u_DCA= v.co4_biotr_out_u_DCA+ v.bact_14 * v.biotr_in_3_7* v.co4_u_DCA; 
v.co4_biotr_in_u_o= v.co4_biotr_in_u_o+ v.bact_14 * v.biotr_in_3_7* v.co4_u_DCA; 
v.co5_biotr_out_u_DCA= v.co5_biotr_out_u_DCA+ v.bact_15 * v.biotr_in_3_7* v.co5_u_DCA; 
v.co5_biotr_in_u_o= v.co5_biotr_in_u_o+ v.bact_15 * v.biotr_in_3_7* v.co5_u_DCA; 
v.co1_biotr_out_u_UDCA= v.co1_biotr_out_u_UDCA+ v.bact_11 * v.biotr_in_4_5* v.co1_u_UDCA; 
v.co1_biotr_in_u_LCA= v.co1_biotr_in_u_LCA+ v.bact_11 * v.biotr_in_4_5* v.co1_u_UDCA; 
v.co2_biotr_out_u_UDCA= v.co2_biotr_out_u_UDCA+ v.bact_12 * v.biotr_in_4_5* v.co2_u_UDCA; 
v.co2_biotr_in_u_LCA= v.co2_biotr_in_u_LCA+ v.bact_12 * v.biotr_in_4_5* v.co2_u_UDCA; 
v.co3_biotr_out_u_UDCA= v.co3_biotr_out_u_UDCA+ v.bact_13 * v.biotr_in_4_5* v.co3_u_UDCA; 
v.co3_biotr_in_u_LCA= v.co3_biotr_in_u_LCA+ v.bact_13 * v.biotr_in_4_5* v.co3_u_UDCA; 
v.co4_biotr_out_u_UDCA= v.co4_biotr_out_u_UDCA+ v.bact_14 * v.biotr_in_4_5* v.co4_u_UDCA; 
v.co4_biotr_in_u_LCA= v.co4_biotr_in_u_LCA+ v.bact_14 * v.biotr_in_4_5* v.co4_u_UDCA; 
v.co5_biotr_out_u_UDCA= v.co5_biotr_out_u_UDCA+ v.bact_15 * v.biotr_in_4_5* v.co5_u_UDCA; 
v.co5_biotr_in_u_LCA= v.co5_biotr_in_u_LCA+ v.bact_15 * v.biotr_in_4_5* v.co5_u_UDCA; 
v.co1_biotr_out_u_UDCA= v.co1_biotr_out_u_UDCA+ v.bact_11 * v.biotr_in_4_7* v.co1_u_UDCA; 
v.co1_biotr_in_u_o= v.co1_biotr_in_u_o+ v.bact_11 * v.biotr_in_4_7* v.co1_u_UDCA; 
v.co2_biotr_out_u_UDCA= v.co2_biotr_out_u_UDCA+ v.bact_12 * v.biotr_in_4_7* v.co2_u_UDCA; 
v.co2_biotr_in_u_o= v.co2_biotr_in_u_o+ v.bact_12 * v.biotr_in_4_7* v.co2_u_UDCA; 
v.co3_biotr_out_u_UDCA= v.co3_biotr_out_u_UDCA+ v.bact_13 * v.biotr_in_4_7* v.co3_u_UDCA; 
v.co3_biotr_in_u_o= v.co3_biotr_in_u_o+ v.bact_13 * v.biotr_in_4_7* v.co3_u_UDCA; 
v.co4_biotr_out_u_UDCA= v.co4_biotr_out_u_UDCA+ v.bact_14 * v.biotr_in_4_7* v.co4_u_UDCA; 
v.co4_biotr_in_u_o= v.co4_biotr_in_u_o+ v.bact_14 * v.biotr_in_4_7* v.co4_u_UDCA; 
v.co5_biotr_out_u_UDCA= v.co5_biotr_out_u_UDCA+ v.bact_15 * v.biotr_in_4_7* v.co5_u_UDCA; 
v.co5_biotr_in_u_o= v.co5_biotr_in_u_o+ v.bact_15 * v.biotr_in_4_7* v.co5_u_UDCA; 
v.co1_biotr_out_u_LCA= v.co1_biotr_out_u_LCA+ v.bact_11 * v.biotr_in_5_7* v.co1_u_LCA; 
v.co1_biotr_in_u_o= v.co1_biotr_in_u_o+ v.bact_11 * v.biotr_in_5_7* v.co1_u_LCA; 
v.co2_biotr_out_u_LCA= v.co2_biotr_out_u_LCA+ v.bact_12 * v.biotr_in_5_7* v.co2_u_LCA; 
v.co2_biotr_in_u_o= v.co2_biotr_in_u_o+ v.bact_12 * v.biotr_in_5_7* v.co2_u_LCA; 
v.co3_biotr_out_u_LCA= v.co3_biotr_out_u_LCA+ v.bact_13 * v.biotr_in_5_7* v.co3_u_LCA; 
v.co3_biotr_in_u_o= v.co3_biotr_in_u_o+ v.bact_13 * v.biotr_in_5_7* v.co3_u_LCA; 
v.co4_biotr_out_u_LCA= v.co4_biotr_out_u_LCA+ v.bact_14 * v.biotr_in_5_7* v.co4_u_LCA; 
v.co4_biotr_in_u_o= v.co4_biotr_in_u_o+ v.bact_14 * v.biotr_in_5_7* v.co4_u_LCA; 
v.co5_biotr_out_u_LCA= v.co5_biotr_out_u_LCA+ v.bact_15 * v.biotr_in_5_7* v.co5_u_LCA; 
v.co5_biotr_in_u_o= v.co5_biotr_in_u_o+ v.bact_15 * v.biotr_in_5_7* v.co5_u_LCA; 
v.co1_biotr_out_u_LCAs= v.co1_biotr_out_u_LCAs+ v.bact_11 * v.biotr_in_6_5* v.co1_u_LCAs; 
v.co1_biotr_in_u_LCA= v.co1_biotr_in_u_LCA+ v.bact_11 * v.biotr_in_6_5* v.co1_u_LCAs; 
v.co2_biotr_out_u_LCAs= v.co2_biotr_out_u_LCAs+ v.bact_12 * v.biotr_in_6_5* v.co2_u_LCAs; 
v.co2_biotr_in_u_LCA= v.co2_biotr_in_u_LCA+ v.bact_12 * v.biotr_in_6_5* v.co2_u_LCAs; 
v.co3_biotr_out_u_LCAs= v.co3_biotr_out_u_LCAs+ v.bact_13 * v.biotr_in_6_5* v.co3_u_LCAs; 
v.co3_biotr_in_u_LCA= v.co3_biotr_in_u_LCA+ v.bact_13 * v.biotr_in_6_5* v.co3_u_LCAs; 
v.co4_biotr_out_u_LCAs= v.co4_biotr_out_u_LCAs+ v.bact_14 * v.biotr_in_6_5* v.co4_u_LCAs; 
v.co4_biotr_in_u_LCA= v.co4_biotr_in_u_LCA+ v.bact_14 * v.biotr_in_6_5* v.co4_u_LCAs; 
v.co5_biotr_out_u_LCAs= v.co5_biotr_out_u_LCAs+ v.bact_15 * v.biotr_in_6_5* v.co5_u_LCAs; 
v.co5_biotr_in_u_LCA= v.co5_biotr_in_u_LCA+ v.bact_15 * v.biotr_in_6_5* v.co5_u_LCAs; 
v.co1_biotr_out_u_LCAs= v.co1_biotr_out_u_LCAs+ v.bact_11 * v.biotr_in_6_7* v.co1_u_LCAs; 
v.co1_biotr_in_u_o= v.co1_biotr_in_u_o+ v.bact_11 * v.biotr_in_6_7* v.co1_u_LCAs; 
v.co2_biotr_out_u_LCAs= v.co2_biotr_out_u_LCAs+ v.bact_12 * v.biotr_in_6_7* v.co2_u_LCAs; 
v.co2_biotr_in_u_o= v.co2_biotr_in_u_o+ v.bact_12 * v.biotr_in_6_7* v.co2_u_LCAs; 
v.co3_biotr_out_u_LCAs= v.co3_biotr_out_u_LCAs+ v.bact_13 * v.biotr_in_6_7* v.co3_u_LCAs; 
v.co3_biotr_in_u_o= v.co3_biotr_in_u_o+ v.bact_13 * v.biotr_in_6_7* v.co3_u_LCAs; 
v.co4_biotr_out_u_LCAs= v.co4_biotr_out_u_LCAs+ v.bact_14 * v.biotr_in_6_7* v.co4_u_LCAs; 
v.co4_biotr_in_u_o= v.co4_biotr_in_u_o+ v.bact_14 * v.biotr_in_6_7* v.co4_u_LCAs; 
v.co5_biotr_out_u_LCAs= v.co5_biotr_out_u_LCAs+ v.bact_15 * v.biotr_in_6_7* v.co5_u_LCAs; 
v.co5_biotr_in_u_o= v.co5_biotr_in_u_o+ v.bact_15 * v.biotr_in_6_7* v.co5_u_LCAs; 

% C.8 Faeces (in) fluxes 
% C.9 Plasma (in) fluxes 
% (from liver) 
v.pl_li_u_CA = v.k_pl * v.li_u_CA/ v.V_P;
v.pl_li_u_CDCA = v.k_pl * v.li_u_CDCA/ v.V_P;
v.pl_li_u_DCA = v.k_pl * v.li_u_DCA/ v.V_P;
v.pl_li_u_UDCA = v.k_pl * v.li_u_UDCA/ v.V_P;
v.pl_li_u_LCA = v.k_pl * v.li_u_LCA/ v.V_P;
v.pl_li_u_LCAs = v.k_pl * v.li_u_LCAs/ v.V_P;
v.pl_li_u_o = v.k_pl * v.li_u_o/ v.V_P;
v.pl_li_t_CA = v.k_pl * v.li_t_CA/ v.V_P;
v.pl_li_t_CDCA = v.k_pl * v.li_t_CDCA/ v.V_P;
v.pl_li_t_DCA = v.k_pl * v.li_t_DCA/ v.V_P;
v.pl_li_t_UDCA = v.k_pl * v.li_t_UDCA/ v.V_P;
v.pl_li_t_LCA = v.k_pl * v.li_t_LCA/ v.V_P;
v.pl_li_t_LCAs = v.k_pl * v.li_t_LCAs/ v.V_P;
v.pl_li_t_o = v.k_pl * v.li_t_o/ v.V_P;
v.pl_li_g_CA = v.k_pl * v.li_g_CA/ v.V_P;
v.pl_li_g_CDCA = v.k_pl * v.li_g_CDCA/ v.V_P;
v.pl_li_g_DCA = v.k_pl * v.li_g_DCA/ v.V_P;
v.pl_li_g_UDCA = v.k_pl * v.li_g_UDCA/ v.V_P;
v.pl_li_g_LCA = v.k_pl * v.li_g_LCA/ v.V_P;
v.pl_li_g_LCAs = v.k_pl * v.li_g_LCAs/ v.V_P;
v.pl_li_g_o = v.k_pl * v.li_g_o/ v.V_P;

% (uptake from intestine) 
v.x_si_u_CA= v.si9_au_u_CA + v.si10_au_u_CA + v.si1_pu_u_CA + v.si2_pu_u_CA + v.si3_pu_u_CA + v.si4_pu_u_CA + v.si5_pu_u_CA + v.si6_pu_u_CA + v.si7_pu_u_CA + v.si8_pu_u_CA + v.si9_pu_u_CA + v.si10_pu_u_CA;
v.x_si_u_CDCA= v.si9_au_u_CDCA + v.si10_au_u_CDCA + v.si1_pu_u_CDCA + v.si2_pu_u_CDCA + v.si3_pu_u_CDCA + v.si4_pu_u_CDCA + v.si5_pu_u_CDCA + v.si6_pu_u_CDCA + v.si7_pu_u_CDCA + v.si8_pu_u_CDCA + v.si9_pu_u_CDCA + v.si10_pu_u_CDCA;
v.x_si_u_DCA= v.si9_au_u_DCA + v.si10_au_u_DCA + v.si1_pu_u_DCA + v.si2_pu_u_DCA + v.si3_pu_u_DCA + v.si4_pu_u_DCA + v.si5_pu_u_DCA + v.si6_pu_u_DCA + v.si7_pu_u_DCA + v.si8_pu_u_DCA + v.si9_pu_u_DCA + v.si10_pu_u_DCA;
v.x_si_u_UDCA= v.si9_au_u_UDCA + v.si10_au_u_UDCA + v.si1_pu_u_UDCA + v.si2_pu_u_UDCA + v.si3_pu_u_UDCA + v.si4_pu_u_UDCA + v.si5_pu_u_UDCA + v.si6_pu_u_UDCA + v.si7_pu_u_UDCA + v.si8_pu_u_UDCA + v.si9_pu_u_UDCA + v.si10_pu_u_UDCA;
v.x_si_u_LCA= v.si9_au_u_LCA + v.si10_au_u_LCA + v.si1_pu_u_LCA + v.si2_pu_u_LCA + v.si3_pu_u_LCA + v.si4_pu_u_LCA + v.si5_pu_u_LCA + v.si6_pu_u_LCA + v.si7_pu_u_LCA + v.si8_pu_u_LCA + v.si9_pu_u_LCA + v.si10_pu_u_LCA;
v.x_si_u_LCAs= v.si9_au_u_LCAs + v.si10_au_u_LCAs + v.si1_pu_u_LCAs + v.si2_pu_u_LCAs + v.si3_pu_u_LCAs + v.si4_pu_u_LCAs + v.si5_pu_u_LCAs + v.si6_pu_u_LCAs + v.si7_pu_u_LCAs + v.si8_pu_u_LCAs + v.si9_pu_u_LCAs + v.si10_pu_u_LCAs;
v.x_si_u_o= v.si9_au_u_o + v.si10_au_u_o + v.si1_pu_u_o + v.si2_pu_u_o + v.si3_pu_u_o + v.si4_pu_u_o + v.si5_pu_u_o + v.si6_pu_u_o + v.si7_pu_u_o + v.si8_pu_u_o + v.si9_pu_u_o + v.si10_pu_u_o;
v.x_si_t_CA= v.si9_au_t_CA + v.si10_au_t_CA + v.si1_pu_t_CA + v.si2_pu_t_CA + v.si3_pu_t_CA + v.si4_pu_t_CA + v.si5_pu_t_CA + v.si6_pu_t_CA + v.si7_pu_t_CA + v.si8_pu_t_CA + v.si9_pu_t_CA + v.si10_pu_t_CA;
v.x_si_t_CDCA= v.si9_au_t_CDCA + v.si10_au_t_CDCA + v.si1_pu_t_CDCA + v.si2_pu_t_CDCA + v.si3_pu_t_CDCA + v.si4_pu_t_CDCA + v.si5_pu_t_CDCA + v.si6_pu_t_CDCA + v.si7_pu_t_CDCA + v.si8_pu_t_CDCA + v.si9_pu_t_CDCA + v.si10_pu_t_CDCA;
v.x_si_t_DCA= v.si9_au_t_DCA + v.si10_au_t_DCA + v.si1_pu_t_DCA + v.si2_pu_t_DCA + v.si3_pu_t_DCA + v.si4_pu_t_DCA + v.si5_pu_t_DCA + v.si6_pu_t_DCA + v.si7_pu_t_DCA + v.si8_pu_t_DCA + v.si9_pu_t_DCA + v.si10_pu_t_DCA;
v.x_si_t_UDCA= v.si9_au_t_UDCA + v.si10_au_t_UDCA + v.si1_pu_t_UDCA + v.si2_pu_t_UDCA + v.si3_pu_t_UDCA + v.si4_pu_t_UDCA + v.si5_pu_t_UDCA + v.si6_pu_t_UDCA + v.si7_pu_t_UDCA + v.si8_pu_t_UDCA + v.si9_pu_t_UDCA + v.si10_pu_t_UDCA;
v.x_si_t_LCA= v.si9_au_t_LCA + v.si10_au_t_LCA + v.si1_pu_t_LCA + v.si2_pu_t_LCA + v.si3_pu_t_LCA + v.si4_pu_t_LCA + v.si5_pu_t_LCA + v.si6_pu_t_LCA + v.si7_pu_t_LCA + v.si8_pu_t_LCA + v.si9_pu_t_LCA + v.si10_pu_t_LCA;
v.x_si_t_LCAs= v.si9_au_t_LCAs + v.si10_au_t_LCAs + v.si1_pu_t_LCAs + v.si2_pu_t_LCAs + v.si3_pu_t_LCAs + v.si4_pu_t_LCAs + v.si5_pu_t_LCAs + v.si6_pu_t_LCAs + v.si7_pu_t_LCAs + v.si8_pu_t_LCAs + v.si9_pu_t_LCAs + v.si10_pu_t_LCAs;
v.x_si_t_o= v.si9_au_t_o + v.si10_au_t_o + v.si1_pu_t_o + v.si2_pu_t_o + v.si3_pu_t_o + v.si4_pu_t_o + v.si5_pu_t_o + v.si6_pu_t_o + v.si7_pu_t_o + v.si8_pu_t_o + v.si9_pu_t_o + v.si10_pu_t_o;
v.x_si_g_CA= v.si9_au_g_CA + v.si10_au_g_CA + v.si1_pu_g_CA + v.si2_pu_g_CA + v.si3_pu_g_CA + v.si4_pu_g_CA + v.si5_pu_g_CA + v.si6_pu_g_CA + v.si7_pu_g_CA + v.si8_pu_g_CA + v.si9_pu_g_CA + v.si10_pu_g_CA;
v.x_si_g_CDCA= v.si9_au_g_CDCA + v.si10_au_g_CDCA + v.si1_pu_g_CDCA + v.si2_pu_g_CDCA + v.si3_pu_g_CDCA + v.si4_pu_g_CDCA + v.si5_pu_g_CDCA + v.si6_pu_g_CDCA + v.si7_pu_g_CDCA + v.si8_pu_g_CDCA + v.si9_pu_g_CDCA + v.si10_pu_g_CDCA;
v.x_si_g_DCA= v.si9_au_g_DCA + v.si10_au_g_DCA + v.si1_pu_g_DCA + v.si2_pu_g_DCA + v.si3_pu_g_DCA + v.si4_pu_g_DCA + v.si5_pu_g_DCA + v.si6_pu_g_DCA + v.si7_pu_g_DCA + v.si8_pu_g_DCA + v.si9_pu_g_DCA + v.si10_pu_g_DCA;
v.x_si_g_UDCA= v.si9_au_g_UDCA + v.si10_au_g_UDCA + v.si1_pu_g_UDCA + v.si2_pu_g_UDCA + v.si3_pu_g_UDCA + v.si4_pu_g_UDCA + v.si5_pu_g_UDCA + v.si6_pu_g_UDCA + v.si7_pu_g_UDCA + v.si8_pu_g_UDCA + v.si9_pu_g_UDCA + v.si10_pu_g_UDCA;
v.x_si_g_LCA= v.si9_au_g_LCA + v.si10_au_g_LCA + v.si1_pu_g_LCA + v.si2_pu_g_LCA + v.si3_pu_g_LCA + v.si4_pu_g_LCA + v.si5_pu_g_LCA + v.si6_pu_g_LCA + v.si7_pu_g_LCA + v.si8_pu_g_LCA + v.si9_pu_g_LCA + v.si10_pu_g_LCA;
v.x_si_g_LCAs= v.si9_au_g_LCAs + v.si10_au_g_LCAs + v.si1_pu_g_LCAs + v.si2_pu_g_LCAs + v.si3_pu_g_LCAs + v.si4_pu_g_LCAs + v.si5_pu_g_LCAs + v.si6_pu_g_LCAs + v.si7_pu_g_LCAs + v.si8_pu_g_LCAs + v.si9_pu_g_LCAs + v.si10_pu_g_LCAs;
v.x_si_g_o= v.si9_au_g_o + v.si10_au_g_o + v.si1_pu_g_o + v.si2_pu_g_o + v.si3_pu_g_o + v.si4_pu_g_o + v.si5_pu_g_o + v.si6_pu_g_o + v.si7_pu_g_o + v.si8_pu_g_o + v.si9_pu_g_o + v.si10_pu_g_o;

v.pl_si_u_CA= (1.0-v.hep_extr_uCA) * v.x_si_u_CA/ v.V_P;
v.pl_si_u_CDCA= (1.0-v.hep_extr_uCDCA) * v.x_si_u_CDCA/ v.V_P;
v.pl_si_u_DCA= (1.0-v.hep_extr_uDCA) * v.x_si_u_DCA/ v.V_P;
v.pl_si_u_UDCA= (1.0-v.hep_extr_uUDCA) * v.x_si_u_UDCA/ v.V_P;
v.pl_si_u_LCA= (1.0-v.hep_extr_uLCA) * v.x_si_u_LCA/ v.V_P;
v.pl_si_u_LCAs= (1.0-v.hep_extr_uLCAs) * v.x_si_u_LCAs/ v.V_P;
v.pl_si_u_o= (1.0-v.hep_extr_uo) * v.x_si_u_o/ v.V_P;
v.pl_si_t_CA= (1.0-v.hep_extr_cCA) * v.x_si_t_CA/ v.V_P;
v.pl_si_t_CDCA= (1.0-v.hep_extr_cCDCA) * v.x_si_t_CDCA/ v.V_P;
v.pl_si_t_DCA= (1.0-v.hep_extr_cDCA) * v.x_si_t_DCA/ v.V_P;
v.pl_si_t_UDCA= (1.0-v.hep_extr_cUDCA) * v.x_si_t_UDCA/ v.V_P;
v.pl_si_t_LCA= (1.0-v.hep_extr_cLCA) * v.x_si_t_LCA/ v.V_P;
v.pl_si_t_LCAs= (1.0-v.hep_extr_cLCAs) * v.x_si_t_LCAs/ v.V_P;
v.pl_si_t_o= (1.0-v.hep_extr_co) * v.x_si_t_o/ v.V_P;
v.pl_si_g_CA= (1.0-v.hep_extr_cCA) * v.x_si_g_CA/ v.V_P;
v.pl_si_g_CDCA= (1.0-v.hep_extr_cCDCA) * v.x_si_g_CDCA/ v.V_P;
v.pl_si_g_DCA= (1.0-v.hep_extr_cDCA) * v.x_si_g_DCA/ v.V_P;
v.pl_si_g_UDCA= (1.0-v.hep_extr_cUDCA) * v.x_si_g_UDCA/ v.V_P;
v.pl_si_g_LCA= (1.0-v.hep_extr_cLCA) * v.x_si_g_LCA/ v.V_P;
v.pl_si_g_LCAs= (1.0-v.hep_extr_cLCAs) * v.x_si_g_LCAs/ v.V_P;
v.pl_si_g_o= (1.0-v.hep_extr_co) * v.x_si_g_o/ v.V_P;

% (uptake from colon) 
v.x_co_u_CA= v.co1_pu_u_CA + v.co2_pu_u_CA + v.co3_pu_u_CA + v.co4_pu_u_CA + v.co5_pu_u_CA;
v.x_co_u_CDCA= v.co1_pu_u_CDCA + v.co2_pu_u_CDCA + v.co3_pu_u_CDCA + v.co4_pu_u_CDCA + v.co5_pu_u_CDCA;
v.x_co_u_DCA= v.co1_pu_u_DCA + v.co2_pu_u_DCA + v.co3_pu_u_DCA + v.co4_pu_u_DCA + v.co5_pu_u_DCA;
v.x_co_u_UDCA= v.co1_pu_u_UDCA + v.co2_pu_u_UDCA + v.co3_pu_u_UDCA + v.co4_pu_u_UDCA + v.co5_pu_u_UDCA;
v.x_co_u_LCA= v.co1_pu_u_LCA + v.co2_pu_u_LCA + v.co3_pu_u_LCA + v.co4_pu_u_LCA + v.co5_pu_u_LCA;
v.x_co_u_LCAs= v.co1_pu_u_LCAs + v.co2_pu_u_LCAs + v.co3_pu_u_LCAs + v.co4_pu_u_LCAs + v.co5_pu_u_LCAs;
v.x_co_u_o= v.co1_pu_u_o + v.co2_pu_u_o + v.co3_pu_u_o + v.co4_pu_u_o + v.co5_pu_u_o;
v.x_co_t_CA= v.co1_pu_t_CA + v.co2_pu_t_CA + v.co3_pu_t_CA + v.co4_pu_t_CA + v.co5_pu_t_CA;
v.x_co_t_CDCA= v.co1_pu_t_CDCA + v.co2_pu_t_CDCA + v.co3_pu_t_CDCA + v.co4_pu_t_CDCA + v.co5_pu_t_CDCA;
v.x_co_t_DCA= v.co1_pu_t_DCA + v.co2_pu_t_DCA + v.co3_pu_t_DCA + v.co4_pu_t_DCA + v.co5_pu_t_DCA;
v.x_co_t_UDCA= v.co1_pu_t_UDCA + v.co2_pu_t_UDCA + v.co3_pu_t_UDCA + v.co4_pu_t_UDCA + v.co5_pu_t_UDCA;
v.x_co_t_LCA= v.co1_pu_t_LCA + v.co2_pu_t_LCA + v.co3_pu_t_LCA + v.co4_pu_t_LCA + v.co5_pu_t_LCA;
v.x_co_t_LCAs= v.co1_pu_t_LCAs + v.co2_pu_t_LCAs + v.co3_pu_t_LCAs + v.co4_pu_t_LCAs + v.co5_pu_t_LCAs;
v.x_co_t_o= v.co1_pu_t_o + v.co2_pu_t_o + v.co3_pu_t_o + v.co4_pu_t_o + v.co5_pu_t_o;
v.x_co_g_CA= v.co1_pu_g_CA + v.co2_pu_g_CA + v.co3_pu_g_CA + v.co4_pu_g_CA + v.co5_pu_g_CA;
v.x_co_g_CDCA= v.co1_pu_g_CDCA + v.co2_pu_g_CDCA + v.co3_pu_g_CDCA + v.co4_pu_g_CDCA + v.co5_pu_g_CDCA;
v.x_co_g_DCA= v.co1_pu_g_DCA + v.co2_pu_g_DCA + v.co3_pu_g_DCA + v.co4_pu_g_DCA + v.co5_pu_g_DCA;
v.x_co_g_UDCA= v.co1_pu_g_UDCA + v.co2_pu_g_UDCA + v.co3_pu_g_UDCA + v.co4_pu_g_UDCA + v.co5_pu_g_UDCA;
v.x_co_g_LCA= v.co1_pu_g_LCA + v.co2_pu_g_LCA + v.co3_pu_g_LCA + v.co4_pu_g_LCA + v.co5_pu_g_LCA;
v.x_co_g_LCAs= v.co1_pu_g_LCAs + v.co2_pu_g_LCAs + v.co3_pu_g_LCAs + v.co4_pu_g_LCAs + v.co5_pu_g_LCAs;
v.x_co_g_o= v.co1_pu_g_o + v.co2_pu_g_o + v.co3_pu_g_o + v.co4_pu_g_o + v.co5_pu_g_o;

v.pl_co_u_CA= (1.0-v.hep_extr_uCA) * v.x_co_u_CA/ v.V_P;
v.pl_co_u_CDCA= (1.0-v.hep_extr_uCDCA) * v.x_co_u_CDCA/ v.V_P;
v.pl_co_u_DCA= (1.0-v.hep_extr_uDCA) * v.x_co_u_DCA/ v.V_P;
v.pl_co_u_UDCA= (1.0-v.hep_extr_uUDCA) * v.x_co_u_UDCA/ v.V_P;
v.pl_co_u_LCA= (1.0-v.hep_extr_uLCA) * v.x_co_u_LCA/ v.V_P;
v.pl_co_u_LCAs= (1.0-v.hep_extr_uLCAs) * v.x_co_u_LCAs/ v.V_P;
v.pl_co_u_o= (1.0-v.hep_extr_uo) * v.x_co_u_o/ v.V_P;
v.pl_co_t_CA= (1.0-v.hep_extr_cCA) * v.x_co_t_CA/ v.V_P;
v.pl_co_t_CDCA= (1.0-v.hep_extr_cCDCA) * v.x_co_t_CDCA/ v.V_P;
v.pl_co_t_DCA= (1.0-v.hep_extr_cDCA) * v.x_co_t_DCA/ v.V_P;
v.pl_co_t_UDCA= (1.0-v.hep_extr_cUDCA) * v.x_co_t_UDCA/ v.V_P;
v.pl_co_t_LCA= (1.0-v.hep_extr_cLCA) * v.x_co_t_LCA/ v.V_P;
v.pl_co_t_LCAs= (1.0-v.hep_extr_cLCAs) * v.x_co_t_LCAs/ v.V_P;
v.pl_co_t_o= (1.0-v.hep_extr_co) * v.x_co_t_o/ v.V_P;
v.pl_co_g_CA= (1.0-v.hep_extr_cCA) * v.x_co_g_CA/ v.V_P;
v.pl_co_g_CDCA= (1.0-v.hep_extr_cCDCA) * v.x_co_g_CDCA/ v.V_P;
v.pl_co_g_DCA= (1.0-v.hep_extr_cDCA) * v.x_co_g_DCA/ v.V_P;
v.pl_co_g_UDCA= (1.0-v.hep_extr_cUDCA) * v.x_co_g_UDCA/ v.V_P;
v.pl_co_g_LCA= (1.0-v.hep_extr_cLCA) * v.x_co_g_LCA/ v.V_P;
v.pl_co_g_LCAs= (1.0-v.hep_extr_cLCAs) * v.x_co_g_LCAs/ v.V_P;
v.pl_co_g_o= (1.0-v.hep_extr_co) * v.x_co_g_o/ v.V_P;

% C.10 Plasma (out) fluxes 
% (hepatic clearance) 
v.x_pl_u_CA= v.k_lp_uCA * (v.pl_u_CA)/ v.V_P;
v.x_pl_u_CDCA= v.k_lp_uCDCA * (v.pl_u_CDCA)/ v.V_P;
v.x_pl_u_DCA= v.k_lp_uDCA * (v.pl_u_DCA)/ v.V_P;
v.x_pl_u_UDCA= v.k_lp_uUDCA * (v.pl_u_UDCA)/ v.V_P;
v.x_pl_u_LCA= v.k_lp_uLCA * (v.pl_u_LCA)/ v.V_P;
v.x_pl_u_LCAs= v.k_lp_uLCAs * (v.pl_u_LCAs)/ v.V_P;
v.x_pl_u_o= v.k_lp_uo * (v.pl_u_o)/ v.V_P;
v.x_pl_t_CA= v.k_lp_cCA * (v.pl_t_CA)/ v.V_P;
v.x_pl_t_CDCA= v.k_lp_cCDCA * (v.pl_t_CDCA)/ v.V_P;
v.x_pl_t_DCA= v.k_lp_cDCA * (v.pl_t_DCA)/ v.V_P;
v.x_pl_t_UDCA= v.k_lp_cUDCA * (v.pl_t_UDCA)/ v.V_P;
v.x_pl_t_LCA= v.k_lp_cLCA * (v.pl_t_LCA)/ v.V_P;
v.x_pl_t_LCAs= v.k_lp_cLCAs * (v.pl_t_LCAs)/ v.V_P;
v.x_pl_t_o= v.k_lp_co * (v.pl_t_o)/ v.V_P;
v.x_pl_g_CA= v.k_lp_cCA * (v.pl_g_CA)/ v.V_P;
v.x_pl_g_CDCA= v.k_lp_cCDCA * (v.pl_g_CDCA)/ v.V_P;
v.x_pl_g_DCA= v.k_lp_cDCA * (v.pl_g_DCA)/ v.V_P;
v.x_pl_g_UDCA= v.k_lp_cUDCA * (v.pl_g_UDCA)/ v.V_P;
v.x_pl_g_LCA= v.k_lp_cLCA * (v.pl_g_LCA)/ v.V_P;
v.x_pl_g_LCAs= v.k_lp_cLCAs * (v.pl_g_LCAs)/ v.V_P;
v.x_pl_g_o= v.k_lp_co * (v.pl_g_o)/ v.V_P;

% C.11 Liver (in) fluxes 
% (from synthesis) 
v.li_x_t_CA= v.frac_CA * v.frac_tu * v.k_u;
v.li_x_t_CDCA= v.frac_CDCA * v.frac_tu * v.k_u;
v.li_x_t_DCA= v.frac_DCA * v.frac_tu * v.k_u;
v.li_x_t_UDCA= v.frac_UDCA * v.frac_tu * v.k_u;
v.li_x_t_LCA= v.frac_LCA * v.frac_tu * v.k_u;
v.li_x_t_LCAs= v.frac_LCAs * v.frac_tu * v.k_u;
v.li_x_t_o= v.frac_o * v.frac_tu * v.k_u;
v.li_x_g_CA= v.frac_CA * v.frac_gu * v.k_u;
v.li_x_g_CDCA= v.frac_CDCA * v.frac_gu * v.k_u;
v.li_x_g_DCA= v.frac_DCA * v.frac_gu * v.k_u;
v.li_x_g_UDCA= v.frac_UDCA * v.frac_gu * v.k_u;
v.li_x_g_LCA= v.frac_LCA * v.frac_gu * v.k_u;
v.li_x_g_LCAs= v.frac_LCAs * v.frac_gu * v.k_u;
v.li_x_g_o= v.frac_o * v.frac_gu * v.k_u;

% (from plasma) 
v.li_pl_t_CA= (v.k_lp_cCA * (v.pl_t_CA)  + v.k_lp_uCA * (v.frac_tu * v.pl_u_CA));
v.li_pl_t_CDCA= (v.k_lp_cCDCA * (v.pl_t_CDCA)  + v.k_lp_uCDCA * (v.frac_tu * v.pl_u_CDCA));
v.li_pl_t_DCA= (v.k_lp_cDCA * (v.pl_t_DCA)  + v.k_lp_uDCA * (v.frac_tu * v.pl_u_DCA));
v.li_pl_t_UDCA= (v.k_lp_cUDCA * (v.pl_t_UDCA)  + v.k_lp_uUDCA * (v.frac_tu * v.pl_u_UDCA));
v.li_pl_t_LCA= (v.k_lp_cLCA * (v.pl_t_LCA)  + v.k_lp_uLCA * (v.frac_tu * v.pl_u_LCA));
v.li_pl_t_LCAs= (v.k_lp_cLCAs * (v.pl_t_LCAs)  + v.k_lp_uLCAs * (v.frac_tu * v.pl_u_LCAs));
v.li_pl_t_o= (v.k_lp_co * (v.pl_t_o)  + v.k_lp_uo * (v.frac_tu * v.pl_u_o));
v.li_pl_g_CA= (v.k_lp_cCA * (v.pl_g_CA)  + v.k_lp_uCA * (v.frac_gu * v.pl_u_CA));
v.li_pl_g_CDCA= (v.k_lp_cCDCA * (v.pl_g_CDCA)  + v.k_lp_uCDCA * (v.frac_gu * v.pl_u_CDCA));
v.li_pl_g_DCA= (v.k_lp_cDCA * (v.pl_g_DCA)  + v.k_lp_uDCA * (v.frac_gu * v.pl_u_DCA));
v.li_pl_g_UDCA= (v.k_lp_cUDCA * (v.pl_g_UDCA)  + v.k_lp_uUDCA * (v.frac_gu * v.pl_u_UDCA));
v.li_pl_g_LCA= (v.k_lp_cLCA * (v.pl_g_LCA)  + v.k_lp_uLCA * (v.frac_gu * v.pl_u_LCA));
v.li_pl_g_LCAs= (v.k_lp_cLCAs * (v.pl_g_LCAs)  + v.k_lp_uLCAs * (v.frac_gu * v.pl_u_LCAs));
v.li_pl_g_o= (v.k_lp_co * (v.pl_g_o)  + v.k_lp_uo * (v.frac_gu * v.pl_u_o));

% (from first pass) 
v.li_si_t_CA=  v.x_si_t_CA * v.hep_extr_cCA + v.frac_tu * v.x_si_u_CA * v.hep_extr_uCA ;
v.li_si_t_CDCA=  v.x_si_t_CDCA * v.hep_extr_cCDCA + v.frac_tu * v.x_si_u_CDCA * v.hep_extr_uCDCA ;
v.li_si_t_DCA=  v.x_si_t_DCA * v.hep_extr_cDCA + v.frac_tu * v.x_si_u_DCA * v.hep_extr_uDCA ;
v.li_si_t_UDCA=  v.x_si_t_UDCA * v.hep_extr_cUDCA + v.frac_tu * v.x_si_u_UDCA * v.hep_extr_uUDCA ;
v.li_si_t_LCA=  v.x_si_t_LCA * v.hep_extr_cLCA + v.frac_tu * v.x_si_u_LCA * v.hep_extr_uLCA ;
v.li_si_t_LCAs=  v.x_si_t_LCAs * v.hep_extr_cLCAs + v.frac_tu * v.x_si_u_LCAs * v.hep_extr_uLCAs ;
v.li_si_t_o=  v.x_si_t_o * v.hep_extr_co + v.frac_tu * v.x_si_u_o * v.hep_extr_uo ;
v.li_si_g_CA=  v.x_si_g_CA * v.hep_extr_cCA + v.frac_gu * v.x_si_u_CA * v.hep_extr_uCA ;
v.li_si_g_CDCA=  v.x_si_g_CDCA * v.hep_extr_cCDCA + v.frac_gu * v.x_si_u_CDCA * v.hep_extr_uCDCA ;
v.li_si_g_DCA=  v.x_si_g_DCA * v.hep_extr_cDCA + v.frac_gu * v.x_si_u_DCA * v.hep_extr_uDCA ;
v.li_si_g_UDCA=  v.x_si_g_UDCA * v.hep_extr_cUDCA + v.frac_gu * v.x_si_u_UDCA * v.hep_extr_uUDCA ;
v.li_si_g_LCA=  v.x_si_g_LCA * v.hep_extr_cLCA + v.frac_gu * v.x_si_u_LCA * v.hep_extr_uLCA ;
v.li_si_g_LCAs=  v.x_si_g_LCAs * v.hep_extr_cLCAs + v.frac_gu * v.x_si_u_LCAs * v.hep_extr_uLCAs ;
v.li_si_g_o=  v.x_si_g_o * v.hep_extr_co + v.frac_gu * v.x_si_u_o * v.hep_extr_uo ;

v.li_co_t_CA=  v.x_co_t_CA * v.hep_extr_cCA + v.frac_tu * v.x_co_u_CA * v.hep_extr_uCA ;
v.li_co_t_CDCA=  v.x_co_t_CDCA * v.hep_extr_cCDCA + v.frac_tu * v.x_co_u_CDCA * v.hep_extr_uCDCA ;
v.li_co_t_DCA=  v.x_co_t_DCA * v.hep_extr_cDCA + v.frac_tu * v.x_co_u_DCA * v.hep_extr_uDCA ;
v.li_co_t_UDCA=  v.x_co_t_UDCA * v.hep_extr_cUDCA + v.frac_tu * v.x_co_u_UDCA * v.hep_extr_uUDCA ;
v.li_co_t_LCA=  v.x_co_t_LCA * v.hep_extr_cLCA + v.frac_tu * v.x_co_u_LCA * v.hep_extr_uLCA ;
v.li_co_t_LCAs=  v.x_co_t_LCAs * v.hep_extr_cLCAs + v.frac_tu * v.x_co_u_LCAs * v.hep_extr_uLCAs ;
v.li_co_t_o=  v.x_co_t_o * v.hep_extr_co + v.frac_tu * v.x_co_u_o * v.hep_extr_uo ;
v.li_co_g_CA=  v.x_co_g_CA * v.hep_extr_cCA + v.frac_gu * v.x_co_u_CA * v.hep_extr_uCA ;
v.li_co_g_CDCA=  v.x_co_g_CDCA * v.hep_extr_cCDCA + v.frac_gu * v.x_co_u_CDCA * v.hep_extr_uCDCA ;
v.li_co_g_DCA=  v.x_co_g_DCA * v.hep_extr_cDCA + v.frac_gu * v.x_co_u_DCA * v.hep_extr_uDCA ;
v.li_co_g_UDCA=  v.x_co_g_UDCA * v.hep_extr_cUDCA + v.frac_gu * v.x_co_u_UDCA * v.hep_extr_uUDCA ;
v.li_co_g_LCA=  v.x_co_g_LCA * v.hep_extr_cLCA + v.frac_gu * v.x_co_u_LCA * v.hep_extr_uLCA ;
v.li_co_g_LCAs=  v.x_co_g_LCAs * v.hep_extr_cLCAs + v.frac_gu * v.x_co_u_LCAs * v.hep_extr_uLCAs ;
v.li_co_g_o=  v.x_co_g_o * v.hep_extr_co + v.frac_gu * v.x_co_u_o * v.hep_extr_uo ;

% (biotransformations) 
v.li_biotr_out_t_CA= 0.0; 
v.li_biotr_in_t_CA= 0.0; 
v.li_biotr_out_t_CDCA= 0.0; 
v.li_biotr_in_t_CDCA= 0.0; 
v.li_biotr_out_t_DCA= 0.0; 
v.li_biotr_in_t_DCA= 0.0; 
v.li_biotr_out_t_UDCA= 0.0; 
v.li_biotr_in_t_UDCA= 0.0; 
v.li_biotr_out_t_LCA= 0.0; 
v.li_biotr_in_t_LCA= 0.0; 
v.li_biotr_out_t_LCAs= 0.0; 
v.li_biotr_in_t_LCAs= 0.0; 
v.li_biotr_out_t_o= 0.0; 
v.li_biotr_in_t_o= 0.0; 
v.li_biotr_out_g_CA= 0.0; 
v.li_biotr_in_g_CA= 0.0; 
v.li_biotr_out_g_CDCA= 0.0; 
v.li_biotr_in_g_CDCA= 0.0; 
v.li_biotr_out_g_DCA= 0.0; 
v.li_biotr_in_g_DCA= 0.0; 
v.li_biotr_out_g_UDCA= 0.0; 
v.li_biotr_in_g_UDCA= 0.0; 
v.li_biotr_out_g_LCA= 0.0; 
v.li_biotr_in_g_LCA= 0.0; 
v.li_biotr_out_g_LCAs= 0.0; 
v.li_biotr_in_g_LCAs= 0.0; 
v.li_biotr_out_g_o= 0.0; 
v.li_biotr_in_g_o= 0.0; 
v.li_biotr_out_t_LCA= v.li_biotr_out_t_LCA+ v.biotr_li_5_6* v.li_t_LCA; 
v.li_biotr_in_t_LCAs= v.li_biotr_in_t_LCAs+ v.biotr_li_5_6* v.li_t_LCA; 
v.li_biotr_out_g_LCA= v.li_biotr_out_g_LCA+ v.biotr_li_5_6* v.li_g_LCA; 
v.li_biotr_in_g_LCAs= v.li_biotr_in_g_LCAs+ v.biotr_li_5_6* v.li_g_LCA; 

% E.1  Diagnostic variables 

% Passive and active uptake 
v.pu = 0; 
v.pu = v.pu + v.si1_pu_u_CA;
v.pu = v.pu + v.si2_pu_u_CA;
v.pu = v.pu + v.si3_pu_u_CA;
v.pu = v.pu + v.si4_pu_u_CA;
v.pu = v.pu + v.si5_pu_u_CA;
v.pu = v.pu + v.si6_pu_u_CA;
v.pu = v.pu + v.si7_pu_u_CA;
v.pu = v.pu + v.si8_pu_u_CA;
v.pu = v.pu + v.si9_pu_u_CA;
v.pu = v.pu + v.si10_pu_u_CA;
v.pu = v.pu + v.si1_pu_u_CDCA;
v.pu = v.pu + v.si2_pu_u_CDCA;
v.pu = v.pu + v.si3_pu_u_CDCA;
v.pu = v.pu + v.si4_pu_u_CDCA;
v.pu = v.pu + v.si5_pu_u_CDCA;
v.pu = v.pu + v.si6_pu_u_CDCA;
v.pu = v.pu + v.si7_pu_u_CDCA;
v.pu = v.pu + v.si8_pu_u_CDCA;
v.pu = v.pu + v.si9_pu_u_CDCA;
v.pu = v.pu + v.si10_pu_u_CDCA;
v.pu = v.pu + v.si1_pu_u_DCA;
v.pu = v.pu + v.si2_pu_u_DCA;
v.pu = v.pu + v.si3_pu_u_DCA;
v.pu = v.pu + v.si4_pu_u_DCA;
v.pu = v.pu + v.si5_pu_u_DCA;
v.pu = v.pu + v.si6_pu_u_DCA;
v.pu = v.pu + v.si7_pu_u_DCA;
v.pu = v.pu + v.si8_pu_u_DCA;
v.pu = v.pu + v.si9_pu_u_DCA;
v.pu = v.pu + v.si10_pu_u_DCA;
v.pu = v.pu + v.si1_pu_u_UDCA;
v.pu = v.pu + v.si2_pu_u_UDCA;
v.pu = v.pu + v.si3_pu_u_UDCA;
v.pu = v.pu + v.si4_pu_u_UDCA;
v.pu = v.pu + v.si5_pu_u_UDCA;
v.pu = v.pu + v.si6_pu_u_UDCA;
v.pu = v.pu + v.si7_pu_u_UDCA;
v.pu = v.pu + v.si8_pu_u_UDCA;
v.pu = v.pu + v.si9_pu_u_UDCA;
v.pu = v.pu + v.si10_pu_u_UDCA;
v.pu = v.pu + v.si1_pu_u_LCA;
v.pu = v.pu + v.si2_pu_u_LCA;
v.pu = v.pu + v.si3_pu_u_LCA;
v.pu = v.pu + v.si4_pu_u_LCA;
v.pu = v.pu + v.si5_pu_u_LCA;
v.pu = v.pu + v.si6_pu_u_LCA;
v.pu = v.pu + v.si7_pu_u_LCA;
v.pu = v.pu + v.si8_pu_u_LCA;
v.pu = v.pu + v.si9_pu_u_LCA;
v.pu = v.pu + v.si10_pu_u_LCA;
v.pu = v.pu + v.si1_pu_u_LCAs;
v.pu = v.pu + v.si2_pu_u_LCAs;
v.pu = v.pu + v.si3_pu_u_LCAs;
v.pu = v.pu + v.si4_pu_u_LCAs;
v.pu = v.pu + v.si5_pu_u_LCAs;
v.pu = v.pu + v.si6_pu_u_LCAs;
v.pu = v.pu + v.si7_pu_u_LCAs;
v.pu = v.pu + v.si8_pu_u_LCAs;
v.pu = v.pu + v.si9_pu_u_LCAs;
v.pu = v.pu + v.si10_pu_u_LCAs;
v.pu = v.pu + v.si1_pu_u_o;
v.pu = v.pu + v.si2_pu_u_o;
v.pu = v.pu + v.si3_pu_u_o;
v.pu = v.pu + v.si4_pu_u_o;
v.pu = v.pu + v.si5_pu_u_o;
v.pu = v.pu + v.si6_pu_u_o;
v.pu = v.pu + v.si7_pu_u_o;
v.pu = v.pu + v.si8_pu_u_o;
v.pu = v.pu + v.si9_pu_u_o;
v.pu = v.pu + v.si10_pu_u_o;
v.pu = v.pu + v.si1_pu_t_CA;
v.pu = v.pu + v.si2_pu_t_CA;
v.pu = v.pu + v.si3_pu_t_CA;
v.pu = v.pu + v.si4_pu_t_CA;
v.pu = v.pu + v.si5_pu_t_CA;
v.pu = v.pu + v.si6_pu_t_CA;
v.pu = v.pu + v.si7_pu_t_CA;
v.pu = v.pu + v.si8_pu_t_CA;
v.pu = v.pu + v.si9_pu_t_CA;
v.pu = v.pu + v.si10_pu_t_CA;
v.pu = v.pu + v.si1_pu_t_CDCA;
v.pu = v.pu + v.si2_pu_t_CDCA;
v.pu = v.pu + v.si3_pu_t_CDCA;
v.pu = v.pu + v.si4_pu_t_CDCA;
v.pu = v.pu + v.si5_pu_t_CDCA;
v.pu = v.pu + v.si6_pu_t_CDCA;
v.pu = v.pu + v.si7_pu_t_CDCA;
v.pu = v.pu + v.si8_pu_t_CDCA;
v.pu = v.pu + v.si9_pu_t_CDCA;
v.pu = v.pu + v.si10_pu_t_CDCA;
v.pu = v.pu + v.si1_pu_t_DCA;
v.pu = v.pu + v.si2_pu_t_DCA;
v.pu = v.pu + v.si3_pu_t_DCA;
v.pu = v.pu + v.si4_pu_t_DCA;
v.pu = v.pu + v.si5_pu_t_DCA;
v.pu = v.pu + v.si6_pu_t_DCA;
v.pu = v.pu + v.si7_pu_t_DCA;
v.pu = v.pu + v.si8_pu_t_DCA;
v.pu = v.pu + v.si9_pu_t_DCA;
v.pu = v.pu + v.si10_pu_t_DCA;
v.pu = v.pu + v.si1_pu_t_UDCA;
v.pu = v.pu + v.si2_pu_t_UDCA;
v.pu = v.pu + v.si3_pu_t_UDCA;
v.pu = v.pu + v.si4_pu_t_UDCA;
v.pu = v.pu + v.si5_pu_t_UDCA;
v.pu = v.pu + v.si6_pu_t_UDCA;
v.pu = v.pu + v.si7_pu_t_UDCA;
v.pu = v.pu + v.si8_pu_t_UDCA;
v.pu = v.pu + v.si9_pu_t_UDCA;
v.pu = v.pu + v.si10_pu_t_UDCA;
v.pu = v.pu + v.si1_pu_t_LCA;
v.pu = v.pu + v.si2_pu_t_LCA;
v.pu = v.pu + v.si3_pu_t_LCA;
v.pu = v.pu + v.si4_pu_t_LCA;
v.pu = v.pu + v.si5_pu_t_LCA;
v.pu = v.pu + v.si6_pu_t_LCA;
v.pu = v.pu + v.si7_pu_t_LCA;
v.pu = v.pu + v.si8_pu_t_LCA;
v.pu = v.pu + v.si9_pu_t_LCA;
v.pu = v.pu + v.si10_pu_t_LCA;
v.pu = v.pu + v.si1_pu_t_LCAs;
v.pu = v.pu + v.si2_pu_t_LCAs;
v.pu = v.pu + v.si3_pu_t_LCAs;
v.pu = v.pu + v.si4_pu_t_LCAs;
v.pu = v.pu + v.si5_pu_t_LCAs;
v.pu = v.pu + v.si6_pu_t_LCAs;
v.pu = v.pu + v.si7_pu_t_LCAs;
v.pu = v.pu + v.si8_pu_t_LCAs;
v.pu = v.pu + v.si9_pu_t_LCAs;
v.pu = v.pu + v.si10_pu_t_LCAs;
v.pu = v.pu + v.si1_pu_t_o;
v.pu = v.pu + v.si2_pu_t_o;
v.pu = v.pu + v.si3_pu_t_o;
v.pu = v.pu + v.si4_pu_t_o;
v.pu = v.pu + v.si5_pu_t_o;
v.pu = v.pu + v.si6_pu_t_o;
v.pu = v.pu + v.si7_pu_t_o;
v.pu = v.pu + v.si8_pu_t_o;
v.pu = v.pu + v.si9_pu_t_o;
v.pu = v.pu + v.si10_pu_t_o;
v.pu = v.pu + v.si1_pu_g_CA;
v.pu = v.pu + v.si2_pu_g_CA;
v.pu = v.pu + v.si3_pu_g_CA;
v.pu = v.pu + v.si4_pu_g_CA;
v.pu = v.pu + v.si5_pu_g_CA;
v.pu = v.pu + v.si6_pu_g_CA;
v.pu = v.pu + v.si7_pu_g_CA;
v.pu = v.pu + v.si8_pu_g_CA;
v.pu = v.pu + v.si9_pu_g_CA;
v.pu = v.pu + v.si10_pu_g_CA;
v.pu = v.pu + v.si1_pu_g_CDCA;
v.pu = v.pu + v.si2_pu_g_CDCA;
v.pu = v.pu + v.si3_pu_g_CDCA;
v.pu = v.pu + v.si4_pu_g_CDCA;
v.pu = v.pu + v.si5_pu_g_CDCA;
v.pu = v.pu + v.si6_pu_g_CDCA;
v.pu = v.pu + v.si7_pu_g_CDCA;
v.pu = v.pu + v.si8_pu_g_CDCA;
v.pu = v.pu + v.si9_pu_g_CDCA;
v.pu = v.pu + v.si10_pu_g_CDCA;
v.pu = v.pu + v.si1_pu_g_DCA;
v.pu = v.pu + v.si2_pu_g_DCA;
v.pu = v.pu + v.si3_pu_g_DCA;
v.pu = v.pu + v.si4_pu_g_DCA;
v.pu = v.pu + v.si5_pu_g_DCA;
v.pu = v.pu + v.si6_pu_g_DCA;
v.pu = v.pu + v.si7_pu_g_DCA;
v.pu = v.pu + v.si8_pu_g_DCA;
v.pu = v.pu + v.si9_pu_g_DCA;
v.pu = v.pu + v.si10_pu_g_DCA;
v.pu = v.pu + v.si1_pu_g_UDCA;
v.pu = v.pu + v.si2_pu_g_UDCA;
v.pu = v.pu + v.si3_pu_g_UDCA;
v.pu = v.pu + v.si4_pu_g_UDCA;
v.pu = v.pu + v.si5_pu_g_UDCA;
v.pu = v.pu + v.si6_pu_g_UDCA;
v.pu = v.pu + v.si7_pu_g_UDCA;
v.pu = v.pu + v.si8_pu_g_UDCA;
v.pu = v.pu + v.si9_pu_g_UDCA;
v.pu = v.pu + v.si10_pu_g_UDCA;
v.pu = v.pu + v.si1_pu_g_LCA;
v.pu = v.pu + v.si2_pu_g_LCA;
v.pu = v.pu + v.si3_pu_g_LCA;
v.pu = v.pu + v.si4_pu_g_LCA;
v.pu = v.pu + v.si5_pu_g_LCA;
v.pu = v.pu + v.si6_pu_g_LCA;
v.pu = v.pu + v.si7_pu_g_LCA;
v.pu = v.pu + v.si8_pu_g_LCA;
v.pu = v.pu + v.si9_pu_g_LCA;
v.pu = v.pu + v.si10_pu_g_LCA;
v.pu = v.pu + v.si1_pu_g_LCAs;
v.pu = v.pu + v.si2_pu_g_LCAs;
v.pu = v.pu + v.si3_pu_g_LCAs;
v.pu = v.pu + v.si4_pu_g_LCAs;
v.pu = v.pu + v.si5_pu_g_LCAs;
v.pu = v.pu + v.si6_pu_g_LCAs;
v.pu = v.pu + v.si7_pu_g_LCAs;
v.pu = v.pu + v.si8_pu_g_LCAs;
v.pu = v.pu + v.si9_pu_g_LCAs;
v.pu = v.pu + v.si10_pu_g_LCAs;
v.pu = v.pu + v.si1_pu_g_o;
v.pu = v.pu + v.si2_pu_g_o;
v.pu = v.pu + v.si3_pu_g_o;
v.pu = v.pu + v.si4_pu_g_o;
v.pu = v.pu + v.si5_pu_g_o;
v.pu = v.pu + v.si6_pu_g_o;
v.pu = v.pu + v.si7_pu_g_o;
v.pu = v.pu + v.si8_pu_g_o;
v.pu = v.pu + v.si9_pu_g_o;
v.pu = v.pu + v.si10_pu_g_o;
v.asbt = 0; 
v.asbt = v.asbt + v.si9_au_u_CA;
v.asbt = v.asbt + v.si10_au_u_CA;
v.asbt = v.asbt + v.si9_au_u_CDCA;
v.asbt = v.asbt + v.si10_au_u_CDCA;
v.asbt = v.asbt + v.si9_au_u_DCA;
v.asbt = v.asbt + v.si10_au_u_DCA;
v.asbt = v.asbt + v.si9_au_u_UDCA;
v.asbt = v.asbt + v.si10_au_u_UDCA;
v.asbt = v.asbt + v.si9_au_u_LCA;
v.asbt = v.asbt + v.si10_au_u_LCA;
v.asbt = v.asbt + v.si9_au_u_LCAs;
v.asbt = v.asbt + v.si10_au_u_LCAs;
v.asbt = v.asbt + v.si9_au_u_o;
v.asbt = v.asbt + v.si10_au_u_o;
v.asbt = v.asbt + v.si9_au_t_CA;
v.asbt = v.asbt + v.si10_au_t_CA;
v.asbt = v.asbt + v.si9_au_t_CDCA;
v.asbt = v.asbt + v.si10_au_t_CDCA;
v.asbt = v.asbt + v.si9_au_t_DCA;
v.asbt = v.asbt + v.si10_au_t_DCA;
v.asbt = v.asbt + v.si9_au_t_UDCA;
v.asbt = v.asbt + v.si10_au_t_UDCA;
v.asbt = v.asbt + v.si9_au_t_LCA;
v.asbt = v.asbt + v.si10_au_t_LCA;
v.asbt = v.asbt + v.si9_au_t_LCAs;
v.asbt = v.asbt + v.si10_au_t_LCAs;
v.asbt = v.asbt + v.si9_au_t_o;
v.asbt = v.asbt + v.si10_au_t_o;
v.asbt = v.asbt + v.si9_au_g_CA;
v.asbt = v.asbt + v.si10_au_g_CA;
v.asbt = v.asbt + v.si9_au_g_CDCA;
v.asbt = v.asbt + v.si10_au_g_CDCA;
v.asbt = v.asbt + v.si9_au_g_DCA;
v.asbt = v.asbt + v.si10_au_g_DCA;
v.asbt = v.asbt + v.si9_au_g_UDCA;
v.asbt = v.asbt + v.si10_au_g_UDCA;
v.asbt = v.asbt + v.si9_au_g_LCA;
v.asbt = v.asbt + v.si10_au_g_LCA;
v.asbt = v.asbt + v.si9_au_g_LCAs;
v.asbt = v.asbt + v.si10_au_g_LCAs;
v.asbt = v.asbt + v.si9_au_g_o;
v.asbt = v.asbt + v.si10_au_g_o;
% Pool 
v.pool = 0; 
v.pool_state_u = 0; 
v.plco_state_u = 0; 
v.pool_state_t = 0; 
v.plco_state_t = 0; 
v.pool_state_g = 0; 
v.plco_state_g = 0; 
v.pool_tissue_li = 0; 
v.pool_tissue_gb = 0; 
v.pool_tissue_si1 = 0; 
v.pool_tissue_si2 = 0; 
v.pool_tissue_si3 = 0; 
v.pool_tissue_si4 = 0; 
v.pool_tissue_si5 = 0; 
v.pool_tissue_si6 = 0; 
v.pool_tissue_si7 = 0; 
v.pool_tissue_si8 = 0; 
v.pool_tissue_si9 = 0; 
v.pool_tissue_si10 = 0; 
v.pool_tissue_co1 = 0; 
v.pool_tissue_co2 = 0; 
v.pool_tissue_co3 = 0; 
v.pool_tissue_co4 = 0; 
v.pool_tissue_co5 = 0; 
v.pool_tissue_fa = 0; 
v.pool_tissue_pl = 0; 
v.pool_BA_CA = 0; 
v.plco_BA_CA = 0; 
v.pool_si_CA = 0; 
v.pool_co_CA = 0; 
v.pool_BA_CDCA = 0; 
v.plco_BA_CDCA = 0; 
v.pool_si_CDCA = 0; 
v.pool_co_CDCA = 0; 
v.pool_BA_DCA = 0; 
v.plco_BA_DCA = 0; 
v.pool_si_DCA = 0; 
v.pool_co_DCA = 0; 
v.pool_BA_UDCA = 0; 
v.plco_BA_UDCA = 0; 
v.pool_si_UDCA = 0; 
v.pool_co_UDCA = 0; 
v.pool_BA_LCA = 0; 
v.plco_BA_LCA = 0; 
v.pool_si_LCA = 0; 
v.pool_co_LCA = 0; 
v.pool_BA_LCAs = 0; 
v.plco_BA_LCAs = 0; 
v.pool_si_LCAs = 0; 
v.pool_co_LCAs = 0; 
v.pool_BA_o = 0; 
v.plco_BA_o = 0; 
v.pool_si_o = 0; 
v.pool_co_o = 0; 
v.pool_si = 0; 
v.pool_co = 0; 
v.pool = v.pool + v.li_u_CA;
v.pool_state_u = v.pool_state_u + v.li_u_CA;
v.pool_tissue_li = v.pool_tissue_li + v.li_u_CA;
v.pool_BA_CA = v.pool_BA_CA + v.li_u_CA;
v.pool = v.pool + v.gb_u_CA;
v.pool_state_u = v.pool_state_u + v.gb_u_CA;
v.pool_tissue_gb = v.pool_tissue_gb + v.gb_u_CA;
v.pool_BA_CA = v.pool_BA_CA + v.gb_u_CA;
v.pool = v.pool + v.si1_u_CA;
v.pool_state_u = v.pool_state_u + v.si1_u_CA;
v.pool_tissue_si1 = v.pool_tissue_si1 + v.si1_u_CA;
v.pool_BA_CA = v.pool_BA_CA + v.si1_u_CA;
v.pool_si_CA = v.pool_si_CA + v.si1_u_CA;
v.pool_si = v.pool_si + v.si1_u_CA;
v.pool = v.pool + v.si2_u_CA;
v.pool_state_u = v.pool_state_u + v.si2_u_CA;
v.pool_tissue_si2 = v.pool_tissue_si2 + v.si2_u_CA;
v.pool_BA_CA = v.pool_BA_CA + v.si2_u_CA;
v.pool_si_CA = v.pool_si_CA + v.si2_u_CA;
v.pool_si = v.pool_si + v.si2_u_CA;
v.pool = v.pool + v.si3_u_CA;
v.pool_state_u = v.pool_state_u + v.si3_u_CA;
v.pool_tissue_si3 = v.pool_tissue_si3 + v.si3_u_CA;
v.pool_BA_CA = v.pool_BA_CA + v.si3_u_CA;
v.pool_si_CA = v.pool_si_CA + v.si3_u_CA;
v.pool_si = v.pool_si + v.si3_u_CA;
v.pool = v.pool + v.si4_u_CA;
v.pool_state_u = v.pool_state_u + v.si4_u_CA;
v.pool_tissue_si4 = v.pool_tissue_si4 + v.si4_u_CA;
v.pool_BA_CA = v.pool_BA_CA + v.si4_u_CA;
v.pool_si_CA = v.pool_si_CA + v.si4_u_CA;
v.pool_si = v.pool_si + v.si4_u_CA;
v.pool = v.pool + v.si5_u_CA;
v.pool_state_u = v.pool_state_u + v.si5_u_CA;
v.pool_tissue_si5 = v.pool_tissue_si5 + v.si5_u_CA;
v.pool_BA_CA = v.pool_BA_CA + v.si5_u_CA;
v.pool_si_CA = v.pool_si_CA + v.si5_u_CA;
v.pool_si = v.pool_si + v.si5_u_CA;
v.pool = v.pool + v.si6_u_CA;
v.pool_state_u = v.pool_state_u + v.si6_u_CA;
v.pool_tissue_si6 = v.pool_tissue_si6 + v.si6_u_CA;
v.pool_BA_CA = v.pool_BA_CA + v.si6_u_CA;
v.pool_si_CA = v.pool_si_CA + v.si6_u_CA;
v.pool_si = v.pool_si + v.si6_u_CA;
v.pool = v.pool + v.si7_u_CA;
v.pool_state_u = v.pool_state_u + v.si7_u_CA;
v.pool_tissue_si7 = v.pool_tissue_si7 + v.si7_u_CA;
v.pool_BA_CA = v.pool_BA_CA + v.si7_u_CA;
v.pool_si_CA = v.pool_si_CA + v.si7_u_CA;
v.pool_si = v.pool_si + v.si7_u_CA;
v.pool = v.pool + v.si8_u_CA;
v.pool_state_u = v.pool_state_u + v.si8_u_CA;
v.pool_tissue_si8 = v.pool_tissue_si8 + v.si8_u_CA;
v.pool_BA_CA = v.pool_BA_CA + v.si8_u_CA;
v.pool_si_CA = v.pool_si_CA + v.si8_u_CA;
v.pool_si = v.pool_si + v.si8_u_CA;
v.pool = v.pool + v.si9_u_CA;
v.pool_state_u = v.pool_state_u + v.si9_u_CA;
v.pool_tissue_si9 = v.pool_tissue_si9 + v.si9_u_CA;
v.pool_BA_CA = v.pool_BA_CA + v.si9_u_CA;
v.pool_si_CA = v.pool_si_CA + v.si9_u_CA;
v.pool_si = v.pool_si + v.si9_u_CA;
v.pool = v.pool + v.si10_u_CA;
v.pool_state_u = v.pool_state_u + v.si10_u_CA;
v.pool_tissue_si10 = v.pool_tissue_si10 + v.si10_u_CA;
v.pool_BA_CA = v.pool_BA_CA + v.si10_u_CA;
v.pool_si_CA = v.pool_si_CA + v.si10_u_CA;
v.pool_si = v.pool_si + v.si10_u_CA;
v.pool = v.pool + v.co1_u_CA;
v.pool_state_u = v.pool_state_u + v.co1_u_CA;
v.pool_tissue_co1 = v.pool_tissue_co1 + v.co1_u_CA;
v.pool_BA_CA = v.pool_BA_CA + v.co1_u_CA;
v.pool_co_CA = v.pool_co_CA + v.co1_u_CA;
v.pool_co = v.pool_co + v.co1_u_CA;
v.pool = v.pool + v.co2_u_CA;
v.pool_state_u = v.pool_state_u + v.co2_u_CA;
v.pool_tissue_co2 = v.pool_tissue_co2 + v.co2_u_CA;
v.pool_BA_CA = v.pool_BA_CA + v.co2_u_CA;
v.pool_co_CA = v.pool_co_CA + v.co2_u_CA;
v.pool_co = v.pool_co + v.co2_u_CA;
v.pool = v.pool + v.co3_u_CA;
v.pool_state_u = v.pool_state_u + v.co3_u_CA;
v.pool_tissue_co3 = v.pool_tissue_co3 + v.co3_u_CA;
v.pool_BA_CA = v.pool_BA_CA + v.co3_u_CA;
v.pool_co_CA = v.pool_co_CA + v.co3_u_CA;
v.pool_co = v.pool_co + v.co3_u_CA;
v.pool = v.pool + v.co4_u_CA;
v.pool_state_u = v.pool_state_u + v.co4_u_CA;
v.pool_tissue_co4 = v.pool_tissue_co4 + v.co4_u_CA;
v.pool_BA_CA = v.pool_BA_CA + v.co4_u_CA;
v.pool_co_CA = v.pool_co_CA + v.co4_u_CA;
v.pool_co = v.pool_co + v.co4_u_CA;
v.pool = v.pool + v.co5_u_CA;
v.pool_state_u = v.pool_state_u + v.co5_u_CA;
v.pool_tissue_co5 = v.pool_tissue_co5 + v.co5_u_CA;
v.pool_BA_CA = v.pool_BA_CA + v.co5_u_CA;
v.pool_co_CA = v.pool_co_CA + v.co5_u_CA;
v.pool_co = v.pool_co + v.co5_u_CA;
v.pool = v.pool + v.pl_u_CA * v.V_P;
v.pool_state_u = v.pool_state_u + v.pl_u_CA * v.V_P;
v.pool_tissue_pl = v.pool_tissue_pl + v.pl_u_CA * v.V_P;
v.pool_BA_CA = v.pool_BA_CA + v.pl_u_CA * v.V_P;
v.plco_BA_CA = v.plco_BA_CA + v.pl_u_CA;
v.plco_state_u = v.plco_state_u + v.pl_u_CA;
v.pool = v.pool + v.li_u_CDCA;
v.pool_state_u = v.pool_state_u + v.li_u_CDCA;
v.pool_tissue_li = v.pool_tissue_li + v.li_u_CDCA;
v.pool_BA_CDCA = v.pool_BA_CDCA + v.li_u_CDCA;
v.pool = v.pool + v.gb_u_CDCA;
v.pool_state_u = v.pool_state_u + v.gb_u_CDCA;
v.pool_tissue_gb = v.pool_tissue_gb + v.gb_u_CDCA;
v.pool_BA_CDCA = v.pool_BA_CDCA + v.gb_u_CDCA;
v.pool = v.pool + v.si1_u_CDCA;
v.pool_state_u = v.pool_state_u + v.si1_u_CDCA;
v.pool_tissue_si1 = v.pool_tissue_si1 + v.si1_u_CDCA;
v.pool_BA_CDCA = v.pool_BA_CDCA + v.si1_u_CDCA;
v.pool_si_CDCA = v.pool_si_CDCA + v.si1_u_CDCA;
v.pool_si = v.pool_si + v.si1_u_CDCA;
v.pool = v.pool + v.si2_u_CDCA;
v.pool_state_u = v.pool_state_u + v.si2_u_CDCA;
v.pool_tissue_si2 = v.pool_tissue_si2 + v.si2_u_CDCA;
v.pool_BA_CDCA = v.pool_BA_CDCA + v.si2_u_CDCA;
v.pool_si_CDCA = v.pool_si_CDCA + v.si2_u_CDCA;
v.pool_si = v.pool_si + v.si2_u_CDCA;
v.pool = v.pool + v.si3_u_CDCA;
v.pool_state_u = v.pool_state_u + v.si3_u_CDCA;
v.pool_tissue_si3 = v.pool_tissue_si3 + v.si3_u_CDCA;
v.pool_BA_CDCA = v.pool_BA_CDCA + v.si3_u_CDCA;
v.pool_si_CDCA = v.pool_si_CDCA + v.si3_u_CDCA;
v.pool_si = v.pool_si + v.si3_u_CDCA;
v.pool = v.pool + v.si4_u_CDCA;
v.pool_state_u = v.pool_state_u + v.si4_u_CDCA;
v.pool_tissue_si4 = v.pool_tissue_si4 + v.si4_u_CDCA;
v.pool_BA_CDCA = v.pool_BA_CDCA + v.si4_u_CDCA;
v.pool_si_CDCA = v.pool_si_CDCA + v.si4_u_CDCA;
v.pool_si = v.pool_si + v.si4_u_CDCA;
v.pool = v.pool + v.si5_u_CDCA;
v.pool_state_u = v.pool_state_u + v.si5_u_CDCA;
v.pool_tissue_si5 = v.pool_tissue_si5 + v.si5_u_CDCA;
v.pool_BA_CDCA = v.pool_BA_CDCA + v.si5_u_CDCA;
v.pool_si_CDCA = v.pool_si_CDCA + v.si5_u_CDCA;
v.pool_si = v.pool_si + v.si5_u_CDCA;
v.pool = v.pool + v.si6_u_CDCA;
v.pool_state_u = v.pool_state_u + v.si6_u_CDCA;
v.pool_tissue_si6 = v.pool_tissue_si6 + v.si6_u_CDCA;
v.pool_BA_CDCA = v.pool_BA_CDCA + v.si6_u_CDCA;
v.pool_si_CDCA = v.pool_si_CDCA + v.si6_u_CDCA;
v.pool_si = v.pool_si + v.si6_u_CDCA;
v.pool = v.pool + v.si7_u_CDCA;
v.pool_state_u = v.pool_state_u + v.si7_u_CDCA;
v.pool_tissue_si7 = v.pool_tissue_si7 + v.si7_u_CDCA;
v.pool_BA_CDCA = v.pool_BA_CDCA + v.si7_u_CDCA;
v.pool_si_CDCA = v.pool_si_CDCA + v.si7_u_CDCA;
v.pool_si = v.pool_si + v.si7_u_CDCA;
v.pool = v.pool + v.si8_u_CDCA;
v.pool_state_u = v.pool_state_u + v.si8_u_CDCA;
v.pool_tissue_si8 = v.pool_tissue_si8 + v.si8_u_CDCA;
v.pool_BA_CDCA = v.pool_BA_CDCA + v.si8_u_CDCA;
v.pool_si_CDCA = v.pool_si_CDCA + v.si8_u_CDCA;
v.pool_si = v.pool_si + v.si8_u_CDCA;
v.pool = v.pool + v.si9_u_CDCA;
v.pool_state_u = v.pool_state_u + v.si9_u_CDCA;
v.pool_tissue_si9 = v.pool_tissue_si9 + v.si9_u_CDCA;
v.pool_BA_CDCA = v.pool_BA_CDCA + v.si9_u_CDCA;
v.pool_si_CDCA = v.pool_si_CDCA + v.si9_u_CDCA;
v.pool_si = v.pool_si + v.si9_u_CDCA;
v.pool = v.pool + v.si10_u_CDCA;
v.pool_state_u = v.pool_state_u + v.si10_u_CDCA;
v.pool_tissue_si10 = v.pool_tissue_si10 + v.si10_u_CDCA;
v.pool_BA_CDCA = v.pool_BA_CDCA + v.si10_u_CDCA;
v.pool_si_CDCA = v.pool_si_CDCA + v.si10_u_CDCA;
v.pool_si = v.pool_si + v.si10_u_CDCA;
v.pool = v.pool + v.co1_u_CDCA;
v.pool_state_u = v.pool_state_u + v.co1_u_CDCA;
v.pool_tissue_co1 = v.pool_tissue_co1 + v.co1_u_CDCA;
v.pool_BA_CDCA = v.pool_BA_CDCA + v.co1_u_CDCA;
v.pool_co_CDCA = v.pool_co_CDCA + v.co1_u_CDCA;
v.pool_co = v.pool_co + v.co1_u_CDCA;
v.pool = v.pool + v.co2_u_CDCA;
v.pool_state_u = v.pool_state_u + v.co2_u_CDCA;
v.pool_tissue_co2 = v.pool_tissue_co2 + v.co2_u_CDCA;
v.pool_BA_CDCA = v.pool_BA_CDCA + v.co2_u_CDCA;
v.pool_co_CDCA = v.pool_co_CDCA + v.co2_u_CDCA;
v.pool_co = v.pool_co + v.co2_u_CDCA;
v.pool = v.pool + v.co3_u_CDCA;
v.pool_state_u = v.pool_state_u + v.co3_u_CDCA;
v.pool_tissue_co3 = v.pool_tissue_co3 + v.co3_u_CDCA;
v.pool_BA_CDCA = v.pool_BA_CDCA + v.co3_u_CDCA;
v.pool_co_CDCA = v.pool_co_CDCA + v.co3_u_CDCA;
v.pool_co = v.pool_co + v.co3_u_CDCA;
v.pool = v.pool + v.co4_u_CDCA;
v.pool_state_u = v.pool_state_u + v.co4_u_CDCA;
v.pool_tissue_co4 = v.pool_tissue_co4 + v.co4_u_CDCA;
v.pool_BA_CDCA = v.pool_BA_CDCA + v.co4_u_CDCA;
v.pool_co_CDCA = v.pool_co_CDCA + v.co4_u_CDCA;
v.pool_co = v.pool_co + v.co4_u_CDCA;
v.pool = v.pool + v.co5_u_CDCA;
v.pool_state_u = v.pool_state_u + v.co5_u_CDCA;
v.pool_tissue_co5 = v.pool_tissue_co5 + v.co5_u_CDCA;
v.pool_BA_CDCA = v.pool_BA_CDCA + v.co5_u_CDCA;
v.pool_co_CDCA = v.pool_co_CDCA + v.co5_u_CDCA;
v.pool_co = v.pool_co + v.co5_u_CDCA;
v.pool = v.pool + v.pl_u_CDCA * v.V_P;
v.pool_state_u = v.pool_state_u + v.pl_u_CDCA * v.V_P;
v.pool_tissue_pl = v.pool_tissue_pl + v.pl_u_CDCA * v.V_P;
v.pool_BA_CDCA = v.pool_BA_CDCA + v.pl_u_CDCA * v.V_P;
v.plco_BA_CDCA = v.plco_BA_CDCA + v.pl_u_CDCA;
v.plco_state_u = v.plco_state_u + v.pl_u_CDCA;
v.pool = v.pool + v.li_u_DCA;
v.pool_state_u = v.pool_state_u + v.li_u_DCA;
v.pool_tissue_li = v.pool_tissue_li + v.li_u_DCA;
v.pool_BA_DCA = v.pool_BA_DCA + v.li_u_DCA;
v.pool = v.pool + v.gb_u_DCA;
v.pool_state_u = v.pool_state_u + v.gb_u_DCA;
v.pool_tissue_gb = v.pool_tissue_gb + v.gb_u_DCA;
v.pool_BA_DCA = v.pool_BA_DCA + v.gb_u_DCA;
v.pool = v.pool + v.si1_u_DCA;
v.pool_state_u = v.pool_state_u + v.si1_u_DCA;
v.pool_tissue_si1 = v.pool_tissue_si1 + v.si1_u_DCA;
v.pool_BA_DCA = v.pool_BA_DCA + v.si1_u_DCA;
v.pool_si_DCA = v.pool_si_DCA + v.si1_u_DCA;
v.pool_si = v.pool_si + v.si1_u_DCA;
v.pool = v.pool + v.si2_u_DCA;
v.pool_state_u = v.pool_state_u + v.si2_u_DCA;
v.pool_tissue_si2 = v.pool_tissue_si2 + v.si2_u_DCA;
v.pool_BA_DCA = v.pool_BA_DCA + v.si2_u_DCA;
v.pool_si_DCA = v.pool_si_DCA + v.si2_u_DCA;
v.pool_si = v.pool_si + v.si2_u_DCA;
v.pool = v.pool + v.si3_u_DCA;
v.pool_state_u = v.pool_state_u + v.si3_u_DCA;
v.pool_tissue_si3 = v.pool_tissue_si3 + v.si3_u_DCA;
v.pool_BA_DCA = v.pool_BA_DCA + v.si3_u_DCA;
v.pool_si_DCA = v.pool_si_DCA + v.si3_u_DCA;
v.pool_si = v.pool_si + v.si3_u_DCA;
v.pool = v.pool + v.si4_u_DCA;
v.pool_state_u = v.pool_state_u + v.si4_u_DCA;
v.pool_tissue_si4 = v.pool_tissue_si4 + v.si4_u_DCA;
v.pool_BA_DCA = v.pool_BA_DCA + v.si4_u_DCA;
v.pool_si_DCA = v.pool_si_DCA + v.si4_u_DCA;
v.pool_si = v.pool_si + v.si4_u_DCA;
v.pool = v.pool + v.si5_u_DCA;
v.pool_state_u = v.pool_state_u + v.si5_u_DCA;
v.pool_tissue_si5 = v.pool_tissue_si5 + v.si5_u_DCA;
v.pool_BA_DCA = v.pool_BA_DCA + v.si5_u_DCA;
v.pool_si_DCA = v.pool_si_DCA + v.si5_u_DCA;
v.pool_si = v.pool_si + v.si5_u_DCA;
v.pool = v.pool + v.si6_u_DCA;
v.pool_state_u = v.pool_state_u + v.si6_u_DCA;
v.pool_tissue_si6 = v.pool_tissue_si6 + v.si6_u_DCA;
v.pool_BA_DCA = v.pool_BA_DCA + v.si6_u_DCA;
v.pool_si_DCA = v.pool_si_DCA + v.si6_u_DCA;
v.pool_si = v.pool_si + v.si6_u_DCA;
v.pool = v.pool + v.si7_u_DCA;
v.pool_state_u = v.pool_state_u + v.si7_u_DCA;
v.pool_tissue_si7 = v.pool_tissue_si7 + v.si7_u_DCA;
v.pool_BA_DCA = v.pool_BA_DCA + v.si7_u_DCA;
v.pool_si_DCA = v.pool_si_DCA + v.si7_u_DCA;
v.pool_si = v.pool_si + v.si7_u_DCA;
v.pool = v.pool + v.si8_u_DCA;
v.pool_state_u = v.pool_state_u + v.si8_u_DCA;
v.pool_tissue_si8 = v.pool_tissue_si8 + v.si8_u_DCA;
v.pool_BA_DCA = v.pool_BA_DCA + v.si8_u_DCA;
v.pool_si_DCA = v.pool_si_DCA + v.si8_u_DCA;
v.pool_si = v.pool_si + v.si8_u_DCA;
v.pool = v.pool + v.si9_u_DCA;
v.pool_state_u = v.pool_state_u + v.si9_u_DCA;
v.pool_tissue_si9 = v.pool_tissue_si9 + v.si9_u_DCA;
v.pool_BA_DCA = v.pool_BA_DCA + v.si9_u_DCA;
v.pool_si_DCA = v.pool_si_DCA + v.si9_u_DCA;
v.pool_si = v.pool_si + v.si9_u_DCA;
v.pool = v.pool + v.si10_u_DCA;
v.pool_state_u = v.pool_state_u + v.si10_u_DCA;
v.pool_tissue_si10 = v.pool_tissue_si10 + v.si10_u_DCA;
v.pool_BA_DCA = v.pool_BA_DCA + v.si10_u_DCA;
v.pool_si_DCA = v.pool_si_DCA + v.si10_u_DCA;
v.pool_si = v.pool_si + v.si10_u_DCA;
v.pool = v.pool + v.co1_u_DCA;
v.pool_state_u = v.pool_state_u + v.co1_u_DCA;
v.pool_tissue_co1 = v.pool_tissue_co1 + v.co1_u_DCA;
v.pool_BA_DCA = v.pool_BA_DCA + v.co1_u_DCA;
v.pool_co_DCA = v.pool_co_DCA + v.co1_u_DCA;
v.pool_co = v.pool_co + v.co1_u_DCA;
v.pool = v.pool + v.co2_u_DCA;
v.pool_state_u = v.pool_state_u + v.co2_u_DCA;
v.pool_tissue_co2 = v.pool_tissue_co2 + v.co2_u_DCA;
v.pool_BA_DCA = v.pool_BA_DCA + v.co2_u_DCA;
v.pool_co_DCA = v.pool_co_DCA + v.co2_u_DCA;
v.pool_co = v.pool_co + v.co2_u_DCA;
v.pool = v.pool + v.co3_u_DCA;
v.pool_state_u = v.pool_state_u + v.co3_u_DCA;
v.pool_tissue_co3 = v.pool_tissue_co3 + v.co3_u_DCA;
v.pool_BA_DCA = v.pool_BA_DCA + v.co3_u_DCA;
v.pool_co_DCA = v.pool_co_DCA + v.co3_u_DCA;
v.pool_co = v.pool_co + v.co3_u_DCA;
v.pool = v.pool + v.co4_u_DCA;
v.pool_state_u = v.pool_state_u + v.co4_u_DCA;
v.pool_tissue_co4 = v.pool_tissue_co4 + v.co4_u_DCA;
v.pool_BA_DCA = v.pool_BA_DCA + v.co4_u_DCA;
v.pool_co_DCA = v.pool_co_DCA + v.co4_u_DCA;
v.pool_co = v.pool_co + v.co4_u_DCA;
v.pool = v.pool + v.co5_u_DCA;
v.pool_state_u = v.pool_state_u + v.co5_u_DCA;
v.pool_tissue_co5 = v.pool_tissue_co5 + v.co5_u_DCA;
v.pool_BA_DCA = v.pool_BA_DCA + v.co5_u_DCA;
v.pool_co_DCA = v.pool_co_DCA + v.co5_u_DCA;
v.pool_co = v.pool_co + v.co5_u_DCA;
v.pool = v.pool + v.pl_u_DCA * v.V_P;
v.pool_state_u = v.pool_state_u + v.pl_u_DCA * v.V_P;
v.pool_tissue_pl = v.pool_tissue_pl + v.pl_u_DCA * v.V_P;
v.pool_BA_DCA = v.pool_BA_DCA + v.pl_u_DCA * v.V_P;
v.plco_BA_DCA = v.plco_BA_DCA + v.pl_u_DCA;
v.plco_state_u = v.plco_state_u + v.pl_u_DCA;
v.pool = v.pool + v.li_u_UDCA;
v.pool_state_u = v.pool_state_u + v.li_u_UDCA;
v.pool_tissue_li = v.pool_tissue_li + v.li_u_UDCA;
v.pool_BA_UDCA = v.pool_BA_UDCA + v.li_u_UDCA;
v.pool = v.pool + v.gb_u_UDCA;
v.pool_state_u = v.pool_state_u + v.gb_u_UDCA;
v.pool_tissue_gb = v.pool_tissue_gb + v.gb_u_UDCA;
v.pool_BA_UDCA = v.pool_BA_UDCA + v.gb_u_UDCA;
v.pool = v.pool + v.si1_u_UDCA;
v.pool_state_u = v.pool_state_u + v.si1_u_UDCA;
v.pool_tissue_si1 = v.pool_tissue_si1 + v.si1_u_UDCA;
v.pool_BA_UDCA = v.pool_BA_UDCA + v.si1_u_UDCA;
v.pool_si_UDCA = v.pool_si_UDCA + v.si1_u_UDCA;
v.pool_si = v.pool_si + v.si1_u_UDCA;
v.pool = v.pool + v.si2_u_UDCA;
v.pool_state_u = v.pool_state_u + v.si2_u_UDCA;
v.pool_tissue_si2 = v.pool_tissue_si2 + v.si2_u_UDCA;
v.pool_BA_UDCA = v.pool_BA_UDCA + v.si2_u_UDCA;
v.pool_si_UDCA = v.pool_si_UDCA + v.si2_u_UDCA;
v.pool_si = v.pool_si + v.si2_u_UDCA;
v.pool = v.pool + v.si3_u_UDCA;
v.pool_state_u = v.pool_state_u + v.si3_u_UDCA;
v.pool_tissue_si3 = v.pool_tissue_si3 + v.si3_u_UDCA;
v.pool_BA_UDCA = v.pool_BA_UDCA + v.si3_u_UDCA;
v.pool_si_UDCA = v.pool_si_UDCA + v.si3_u_UDCA;
v.pool_si = v.pool_si + v.si3_u_UDCA;
v.pool = v.pool + v.si4_u_UDCA;
v.pool_state_u = v.pool_state_u + v.si4_u_UDCA;
v.pool_tissue_si4 = v.pool_tissue_si4 + v.si4_u_UDCA;
v.pool_BA_UDCA = v.pool_BA_UDCA + v.si4_u_UDCA;
v.pool_si_UDCA = v.pool_si_UDCA + v.si4_u_UDCA;
v.pool_si = v.pool_si + v.si4_u_UDCA;
v.pool = v.pool + v.si5_u_UDCA;
v.pool_state_u = v.pool_state_u + v.si5_u_UDCA;
v.pool_tissue_si5 = v.pool_tissue_si5 + v.si5_u_UDCA;
v.pool_BA_UDCA = v.pool_BA_UDCA + v.si5_u_UDCA;
v.pool_si_UDCA = v.pool_si_UDCA + v.si5_u_UDCA;
v.pool_si = v.pool_si + v.si5_u_UDCA;
v.pool = v.pool + v.si6_u_UDCA;
v.pool_state_u = v.pool_state_u + v.si6_u_UDCA;
v.pool_tissue_si6 = v.pool_tissue_si6 + v.si6_u_UDCA;
v.pool_BA_UDCA = v.pool_BA_UDCA + v.si6_u_UDCA;
v.pool_si_UDCA = v.pool_si_UDCA + v.si6_u_UDCA;
v.pool_si = v.pool_si + v.si6_u_UDCA;
v.pool = v.pool + v.si7_u_UDCA;
v.pool_state_u = v.pool_state_u + v.si7_u_UDCA;
v.pool_tissue_si7 = v.pool_tissue_si7 + v.si7_u_UDCA;
v.pool_BA_UDCA = v.pool_BA_UDCA + v.si7_u_UDCA;
v.pool_si_UDCA = v.pool_si_UDCA + v.si7_u_UDCA;
v.pool_si = v.pool_si + v.si7_u_UDCA;
v.pool = v.pool + v.si8_u_UDCA;
v.pool_state_u = v.pool_state_u + v.si8_u_UDCA;
v.pool_tissue_si8 = v.pool_tissue_si8 + v.si8_u_UDCA;
v.pool_BA_UDCA = v.pool_BA_UDCA + v.si8_u_UDCA;
v.pool_si_UDCA = v.pool_si_UDCA + v.si8_u_UDCA;
v.pool_si = v.pool_si + v.si8_u_UDCA;
v.pool = v.pool + v.si9_u_UDCA;
v.pool_state_u = v.pool_state_u + v.si9_u_UDCA;
v.pool_tissue_si9 = v.pool_tissue_si9 + v.si9_u_UDCA;
v.pool_BA_UDCA = v.pool_BA_UDCA + v.si9_u_UDCA;
v.pool_si_UDCA = v.pool_si_UDCA + v.si9_u_UDCA;
v.pool_si = v.pool_si + v.si9_u_UDCA;
v.pool = v.pool + v.si10_u_UDCA;
v.pool_state_u = v.pool_state_u + v.si10_u_UDCA;
v.pool_tissue_si10 = v.pool_tissue_si10 + v.si10_u_UDCA;
v.pool_BA_UDCA = v.pool_BA_UDCA + v.si10_u_UDCA;
v.pool_si_UDCA = v.pool_si_UDCA + v.si10_u_UDCA;
v.pool_si = v.pool_si + v.si10_u_UDCA;
v.pool = v.pool + v.co1_u_UDCA;
v.pool_state_u = v.pool_state_u + v.co1_u_UDCA;
v.pool_tissue_co1 = v.pool_tissue_co1 + v.co1_u_UDCA;
v.pool_BA_UDCA = v.pool_BA_UDCA + v.co1_u_UDCA;
v.pool_co_UDCA = v.pool_co_UDCA + v.co1_u_UDCA;
v.pool_co = v.pool_co + v.co1_u_UDCA;
v.pool = v.pool + v.co2_u_UDCA;
v.pool_state_u = v.pool_state_u + v.co2_u_UDCA;
v.pool_tissue_co2 = v.pool_tissue_co2 + v.co2_u_UDCA;
v.pool_BA_UDCA = v.pool_BA_UDCA + v.co2_u_UDCA;
v.pool_co_UDCA = v.pool_co_UDCA + v.co2_u_UDCA;
v.pool_co = v.pool_co + v.co2_u_UDCA;
v.pool = v.pool + v.co3_u_UDCA;
v.pool_state_u = v.pool_state_u + v.co3_u_UDCA;
v.pool_tissue_co3 = v.pool_tissue_co3 + v.co3_u_UDCA;
v.pool_BA_UDCA = v.pool_BA_UDCA + v.co3_u_UDCA;
v.pool_co_UDCA = v.pool_co_UDCA + v.co3_u_UDCA;
v.pool_co = v.pool_co + v.co3_u_UDCA;
v.pool = v.pool + v.co4_u_UDCA;
v.pool_state_u = v.pool_state_u + v.co4_u_UDCA;
v.pool_tissue_co4 = v.pool_tissue_co4 + v.co4_u_UDCA;
v.pool_BA_UDCA = v.pool_BA_UDCA + v.co4_u_UDCA;
v.pool_co_UDCA = v.pool_co_UDCA + v.co4_u_UDCA;
v.pool_co = v.pool_co + v.co4_u_UDCA;
v.pool = v.pool + v.co5_u_UDCA;
v.pool_state_u = v.pool_state_u + v.co5_u_UDCA;
v.pool_tissue_co5 = v.pool_tissue_co5 + v.co5_u_UDCA;
v.pool_BA_UDCA = v.pool_BA_UDCA + v.co5_u_UDCA;
v.pool_co_UDCA = v.pool_co_UDCA + v.co5_u_UDCA;
v.pool_co = v.pool_co + v.co5_u_UDCA;
v.pool = v.pool + v.pl_u_UDCA * v.V_P;
v.pool_state_u = v.pool_state_u + v.pl_u_UDCA * v.V_P;
v.pool_tissue_pl = v.pool_tissue_pl + v.pl_u_UDCA * v.V_P;
v.pool_BA_UDCA = v.pool_BA_UDCA + v.pl_u_UDCA * v.V_P;
v.plco_BA_UDCA = v.plco_BA_UDCA + v.pl_u_UDCA;
v.plco_state_u = v.plco_state_u + v.pl_u_UDCA;
v.pool = v.pool + v.li_u_LCA;
v.pool_state_u = v.pool_state_u + v.li_u_LCA;
v.pool_tissue_li = v.pool_tissue_li + v.li_u_LCA;
v.pool_BA_LCA = v.pool_BA_LCA + v.li_u_LCA;
v.pool = v.pool + v.gb_u_LCA;
v.pool_state_u = v.pool_state_u + v.gb_u_LCA;
v.pool_tissue_gb = v.pool_tissue_gb + v.gb_u_LCA;
v.pool_BA_LCA = v.pool_BA_LCA + v.gb_u_LCA;
v.pool = v.pool + v.si1_u_LCA;
v.pool_state_u = v.pool_state_u + v.si1_u_LCA;
v.pool_tissue_si1 = v.pool_tissue_si1 + v.si1_u_LCA;
v.pool_BA_LCA = v.pool_BA_LCA + v.si1_u_LCA;
v.pool_si_LCA = v.pool_si_LCA + v.si1_u_LCA;
v.pool_si = v.pool_si + v.si1_u_LCA;
v.pool = v.pool + v.si2_u_LCA;
v.pool_state_u = v.pool_state_u + v.si2_u_LCA;
v.pool_tissue_si2 = v.pool_tissue_si2 + v.si2_u_LCA;
v.pool_BA_LCA = v.pool_BA_LCA + v.si2_u_LCA;
v.pool_si_LCA = v.pool_si_LCA + v.si2_u_LCA;
v.pool_si = v.pool_si + v.si2_u_LCA;
v.pool = v.pool + v.si3_u_LCA;
v.pool_state_u = v.pool_state_u + v.si3_u_LCA;
v.pool_tissue_si3 = v.pool_tissue_si3 + v.si3_u_LCA;
v.pool_BA_LCA = v.pool_BA_LCA + v.si3_u_LCA;
v.pool_si_LCA = v.pool_si_LCA + v.si3_u_LCA;
v.pool_si = v.pool_si + v.si3_u_LCA;
v.pool = v.pool + v.si4_u_LCA;
v.pool_state_u = v.pool_state_u + v.si4_u_LCA;
v.pool_tissue_si4 = v.pool_tissue_si4 + v.si4_u_LCA;
v.pool_BA_LCA = v.pool_BA_LCA + v.si4_u_LCA;
v.pool_si_LCA = v.pool_si_LCA + v.si4_u_LCA;
v.pool_si = v.pool_si + v.si4_u_LCA;
v.pool = v.pool + v.si5_u_LCA;
v.pool_state_u = v.pool_state_u + v.si5_u_LCA;
v.pool_tissue_si5 = v.pool_tissue_si5 + v.si5_u_LCA;
v.pool_BA_LCA = v.pool_BA_LCA + v.si5_u_LCA;
v.pool_si_LCA = v.pool_si_LCA + v.si5_u_LCA;
v.pool_si = v.pool_si + v.si5_u_LCA;
v.pool = v.pool + v.si6_u_LCA;
v.pool_state_u = v.pool_state_u + v.si6_u_LCA;
v.pool_tissue_si6 = v.pool_tissue_si6 + v.si6_u_LCA;
v.pool_BA_LCA = v.pool_BA_LCA + v.si6_u_LCA;
v.pool_si_LCA = v.pool_si_LCA + v.si6_u_LCA;
v.pool_si = v.pool_si + v.si6_u_LCA;
v.pool = v.pool + v.si7_u_LCA;
v.pool_state_u = v.pool_state_u + v.si7_u_LCA;
v.pool_tissue_si7 = v.pool_tissue_si7 + v.si7_u_LCA;
v.pool_BA_LCA = v.pool_BA_LCA + v.si7_u_LCA;
v.pool_si_LCA = v.pool_si_LCA + v.si7_u_LCA;
v.pool_si = v.pool_si + v.si7_u_LCA;
v.pool = v.pool + v.si8_u_LCA;
v.pool_state_u = v.pool_state_u + v.si8_u_LCA;
v.pool_tissue_si8 = v.pool_tissue_si8 + v.si8_u_LCA;
v.pool_BA_LCA = v.pool_BA_LCA + v.si8_u_LCA;
v.pool_si_LCA = v.pool_si_LCA + v.si8_u_LCA;
v.pool_si = v.pool_si + v.si8_u_LCA;
v.pool = v.pool + v.si9_u_LCA;
v.pool_state_u = v.pool_state_u + v.si9_u_LCA;
v.pool_tissue_si9 = v.pool_tissue_si9 + v.si9_u_LCA;
v.pool_BA_LCA = v.pool_BA_LCA + v.si9_u_LCA;
v.pool_si_LCA = v.pool_si_LCA + v.si9_u_LCA;
v.pool_si = v.pool_si + v.si9_u_LCA;
v.pool = v.pool + v.si10_u_LCA;
v.pool_state_u = v.pool_state_u + v.si10_u_LCA;
v.pool_tissue_si10 = v.pool_tissue_si10 + v.si10_u_LCA;
v.pool_BA_LCA = v.pool_BA_LCA + v.si10_u_LCA;
v.pool_si_LCA = v.pool_si_LCA + v.si10_u_LCA;
v.pool_si = v.pool_si + v.si10_u_LCA;
v.pool = v.pool + v.co1_u_LCA;
v.pool_state_u = v.pool_state_u + v.co1_u_LCA;
v.pool_tissue_co1 = v.pool_tissue_co1 + v.co1_u_LCA;
v.pool_BA_LCA = v.pool_BA_LCA + v.co1_u_LCA;
v.pool_co_LCA = v.pool_co_LCA + v.co1_u_LCA;
v.pool_co = v.pool_co + v.co1_u_LCA;
v.pool = v.pool + v.co2_u_LCA;
v.pool_state_u = v.pool_state_u + v.co2_u_LCA;
v.pool_tissue_co2 = v.pool_tissue_co2 + v.co2_u_LCA;
v.pool_BA_LCA = v.pool_BA_LCA + v.co2_u_LCA;
v.pool_co_LCA = v.pool_co_LCA + v.co2_u_LCA;
v.pool_co = v.pool_co + v.co2_u_LCA;
v.pool = v.pool + v.co3_u_LCA;
v.pool_state_u = v.pool_state_u + v.co3_u_LCA;
v.pool_tissue_co3 = v.pool_tissue_co3 + v.co3_u_LCA;
v.pool_BA_LCA = v.pool_BA_LCA + v.co3_u_LCA;
v.pool_co_LCA = v.pool_co_LCA + v.co3_u_LCA;
v.pool_co = v.pool_co + v.co3_u_LCA;
v.pool = v.pool + v.co4_u_LCA;
v.pool_state_u = v.pool_state_u + v.co4_u_LCA;
v.pool_tissue_co4 = v.pool_tissue_co4 + v.co4_u_LCA;
v.pool_BA_LCA = v.pool_BA_LCA + v.co4_u_LCA;
v.pool_co_LCA = v.pool_co_LCA + v.co4_u_LCA;
v.pool_co = v.pool_co + v.co4_u_LCA;
v.pool = v.pool + v.co5_u_LCA;
v.pool_state_u = v.pool_state_u + v.co5_u_LCA;
v.pool_tissue_co5 = v.pool_tissue_co5 + v.co5_u_LCA;
v.pool_BA_LCA = v.pool_BA_LCA + v.co5_u_LCA;
v.pool_co_LCA = v.pool_co_LCA + v.co5_u_LCA;
v.pool_co = v.pool_co + v.co5_u_LCA;
v.pool = v.pool + v.pl_u_LCA * v.V_P;
v.pool_state_u = v.pool_state_u + v.pl_u_LCA * v.V_P;
v.pool_tissue_pl = v.pool_tissue_pl + v.pl_u_LCA * v.V_P;
v.pool_BA_LCA = v.pool_BA_LCA + v.pl_u_LCA * v.V_P;
v.plco_BA_LCA = v.plco_BA_LCA + v.pl_u_LCA;
v.plco_state_u = v.plco_state_u + v.pl_u_LCA;
v.pool = v.pool + v.li_u_LCAs;
v.pool_state_u = v.pool_state_u + v.li_u_LCAs;
v.pool_tissue_li = v.pool_tissue_li + v.li_u_LCAs;
v.pool_BA_LCAs = v.pool_BA_LCAs + v.li_u_LCAs;
v.pool = v.pool + v.gb_u_LCAs;
v.pool_state_u = v.pool_state_u + v.gb_u_LCAs;
v.pool_tissue_gb = v.pool_tissue_gb + v.gb_u_LCAs;
v.pool_BA_LCAs = v.pool_BA_LCAs + v.gb_u_LCAs;
v.pool = v.pool + v.si1_u_LCAs;
v.pool_state_u = v.pool_state_u + v.si1_u_LCAs;
v.pool_tissue_si1 = v.pool_tissue_si1 + v.si1_u_LCAs;
v.pool_BA_LCAs = v.pool_BA_LCAs + v.si1_u_LCAs;
v.pool_si_LCAs = v.pool_si_LCAs + v.si1_u_LCAs;
v.pool_si = v.pool_si + v.si1_u_LCAs;
v.pool = v.pool + v.si2_u_LCAs;
v.pool_state_u = v.pool_state_u + v.si2_u_LCAs;
v.pool_tissue_si2 = v.pool_tissue_si2 + v.si2_u_LCAs;
v.pool_BA_LCAs = v.pool_BA_LCAs + v.si2_u_LCAs;
v.pool_si_LCAs = v.pool_si_LCAs + v.si2_u_LCAs;
v.pool_si = v.pool_si + v.si2_u_LCAs;
v.pool = v.pool + v.si3_u_LCAs;
v.pool_state_u = v.pool_state_u + v.si3_u_LCAs;
v.pool_tissue_si3 = v.pool_tissue_si3 + v.si3_u_LCAs;
v.pool_BA_LCAs = v.pool_BA_LCAs + v.si3_u_LCAs;
v.pool_si_LCAs = v.pool_si_LCAs + v.si3_u_LCAs;
v.pool_si = v.pool_si + v.si3_u_LCAs;
v.pool = v.pool + v.si4_u_LCAs;
v.pool_state_u = v.pool_state_u + v.si4_u_LCAs;
v.pool_tissue_si4 = v.pool_tissue_si4 + v.si4_u_LCAs;
v.pool_BA_LCAs = v.pool_BA_LCAs + v.si4_u_LCAs;
v.pool_si_LCAs = v.pool_si_LCAs + v.si4_u_LCAs;
v.pool_si = v.pool_si + v.si4_u_LCAs;
v.pool = v.pool + v.si5_u_LCAs;
v.pool_state_u = v.pool_state_u + v.si5_u_LCAs;
v.pool_tissue_si5 = v.pool_tissue_si5 + v.si5_u_LCAs;
v.pool_BA_LCAs = v.pool_BA_LCAs + v.si5_u_LCAs;
v.pool_si_LCAs = v.pool_si_LCAs + v.si5_u_LCAs;
v.pool_si = v.pool_si + v.si5_u_LCAs;
v.pool = v.pool + v.si6_u_LCAs;
v.pool_state_u = v.pool_state_u + v.si6_u_LCAs;
v.pool_tissue_si6 = v.pool_tissue_si6 + v.si6_u_LCAs;
v.pool_BA_LCAs = v.pool_BA_LCAs + v.si6_u_LCAs;
v.pool_si_LCAs = v.pool_si_LCAs + v.si6_u_LCAs;
v.pool_si = v.pool_si + v.si6_u_LCAs;
v.pool = v.pool + v.si7_u_LCAs;
v.pool_state_u = v.pool_state_u + v.si7_u_LCAs;
v.pool_tissue_si7 = v.pool_tissue_si7 + v.si7_u_LCAs;
v.pool_BA_LCAs = v.pool_BA_LCAs + v.si7_u_LCAs;
v.pool_si_LCAs = v.pool_si_LCAs + v.si7_u_LCAs;
v.pool_si = v.pool_si + v.si7_u_LCAs;
v.pool = v.pool + v.si8_u_LCAs;
v.pool_state_u = v.pool_state_u + v.si8_u_LCAs;
v.pool_tissue_si8 = v.pool_tissue_si8 + v.si8_u_LCAs;
v.pool_BA_LCAs = v.pool_BA_LCAs + v.si8_u_LCAs;
v.pool_si_LCAs = v.pool_si_LCAs + v.si8_u_LCAs;
v.pool_si = v.pool_si + v.si8_u_LCAs;
v.pool = v.pool + v.si9_u_LCAs;
v.pool_state_u = v.pool_state_u + v.si9_u_LCAs;
v.pool_tissue_si9 = v.pool_tissue_si9 + v.si9_u_LCAs;
v.pool_BA_LCAs = v.pool_BA_LCAs + v.si9_u_LCAs;
v.pool_si_LCAs = v.pool_si_LCAs + v.si9_u_LCAs;
v.pool_si = v.pool_si + v.si9_u_LCAs;
v.pool = v.pool + v.si10_u_LCAs;
v.pool_state_u = v.pool_state_u + v.si10_u_LCAs;
v.pool_tissue_si10 = v.pool_tissue_si10 + v.si10_u_LCAs;
v.pool_BA_LCAs = v.pool_BA_LCAs + v.si10_u_LCAs;
v.pool_si_LCAs = v.pool_si_LCAs + v.si10_u_LCAs;
v.pool_si = v.pool_si + v.si10_u_LCAs;
v.pool = v.pool + v.co1_u_LCAs;
v.pool_state_u = v.pool_state_u + v.co1_u_LCAs;
v.pool_tissue_co1 = v.pool_tissue_co1 + v.co1_u_LCAs;
v.pool_BA_LCAs = v.pool_BA_LCAs + v.co1_u_LCAs;
v.pool_co_LCAs = v.pool_co_LCAs + v.co1_u_LCAs;
v.pool_co = v.pool_co + v.co1_u_LCAs;
v.pool = v.pool + v.co2_u_LCAs;
v.pool_state_u = v.pool_state_u + v.co2_u_LCAs;
v.pool_tissue_co2 = v.pool_tissue_co2 + v.co2_u_LCAs;
v.pool_BA_LCAs = v.pool_BA_LCAs + v.co2_u_LCAs;
v.pool_co_LCAs = v.pool_co_LCAs + v.co2_u_LCAs;
v.pool_co = v.pool_co + v.co2_u_LCAs;
v.pool = v.pool + v.co3_u_LCAs;
v.pool_state_u = v.pool_state_u + v.co3_u_LCAs;
v.pool_tissue_co3 = v.pool_tissue_co3 + v.co3_u_LCAs;
v.pool_BA_LCAs = v.pool_BA_LCAs + v.co3_u_LCAs;
v.pool_co_LCAs = v.pool_co_LCAs + v.co3_u_LCAs;
v.pool_co = v.pool_co + v.co3_u_LCAs;
v.pool = v.pool + v.co4_u_LCAs;
v.pool_state_u = v.pool_state_u + v.co4_u_LCAs;
v.pool_tissue_co4 = v.pool_tissue_co4 + v.co4_u_LCAs;
v.pool_BA_LCAs = v.pool_BA_LCAs + v.co4_u_LCAs;
v.pool_co_LCAs = v.pool_co_LCAs + v.co4_u_LCAs;
v.pool_co = v.pool_co + v.co4_u_LCAs;
v.pool = v.pool + v.co5_u_LCAs;
v.pool_state_u = v.pool_state_u + v.co5_u_LCAs;
v.pool_tissue_co5 = v.pool_tissue_co5 + v.co5_u_LCAs;
v.pool_BA_LCAs = v.pool_BA_LCAs + v.co5_u_LCAs;
v.pool_co_LCAs = v.pool_co_LCAs + v.co5_u_LCAs;
v.pool_co = v.pool_co + v.co5_u_LCAs;
v.pool = v.pool + v.pl_u_LCAs * v.V_P;
v.pool_state_u = v.pool_state_u + v.pl_u_LCAs * v.V_P;
v.pool_tissue_pl = v.pool_tissue_pl + v.pl_u_LCAs * v.V_P;
v.pool_BA_LCAs = v.pool_BA_LCAs + v.pl_u_LCAs * v.V_P;
v.plco_BA_LCAs = v.plco_BA_LCAs + v.pl_u_LCAs;
v.plco_state_u = v.plco_state_u + v.pl_u_LCAs;
v.pool = v.pool + v.li_u_o;
v.pool_state_u = v.pool_state_u + v.li_u_o;
v.pool_tissue_li = v.pool_tissue_li + v.li_u_o;
v.pool_BA_o = v.pool_BA_o + v.li_u_o;
v.pool = v.pool + v.gb_u_o;
v.pool_state_u = v.pool_state_u + v.gb_u_o;
v.pool_tissue_gb = v.pool_tissue_gb + v.gb_u_o;
v.pool_BA_o = v.pool_BA_o + v.gb_u_o;
v.pool = v.pool + v.si1_u_o;
v.pool_state_u = v.pool_state_u + v.si1_u_o;
v.pool_tissue_si1 = v.pool_tissue_si1 + v.si1_u_o;
v.pool_BA_o = v.pool_BA_o + v.si1_u_o;
v.pool_si_o = v.pool_si_o + v.si1_u_o;
v.pool_si = v.pool_si + v.si1_u_o;
v.pool = v.pool + v.si2_u_o;
v.pool_state_u = v.pool_state_u + v.si2_u_o;
v.pool_tissue_si2 = v.pool_tissue_si2 + v.si2_u_o;
v.pool_BA_o = v.pool_BA_o + v.si2_u_o;
v.pool_si_o = v.pool_si_o + v.si2_u_o;
v.pool_si = v.pool_si + v.si2_u_o;
v.pool = v.pool + v.si3_u_o;
v.pool_state_u = v.pool_state_u + v.si3_u_o;
v.pool_tissue_si3 = v.pool_tissue_si3 + v.si3_u_o;
v.pool_BA_o = v.pool_BA_o + v.si3_u_o;
v.pool_si_o = v.pool_si_o + v.si3_u_o;
v.pool_si = v.pool_si + v.si3_u_o;
v.pool = v.pool + v.si4_u_o;
v.pool_state_u = v.pool_state_u + v.si4_u_o;
v.pool_tissue_si4 = v.pool_tissue_si4 + v.si4_u_o;
v.pool_BA_o = v.pool_BA_o + v.si4_u_o;
v.pool_si_o = v.pool_si_o + v.si4_u_o;
v.pool_si = v.pool_si + v.si4_u_o;
v.pool = v.pool + v.si5_u_o;
v.pool_state_u = v.pool_state_u + v.si5_u_o;
v.pool_tissue_si5 = v.pool_tissue_si5 + v.si5_u_o;
v.pool_BA_o = v.pool_BA_o + v.si5_u_o;
v.pool_si_o = v.pool_si_o + v.si5_u_o;
v.pool_si = v.pool_si + v.si5_u_o;
v.pool = v.pool + v.si6_u_o;
v.pool_state_u = v.pool_state_u + v.si6_u_o;
v.pool_tissue_si6 = v.pool_tissue_si6 + v.si6_u_o;
v.pool_BA_o = v.pool_BA_o + v.si6_u_o;
v.pool_si_o = v.pool_si_o + v.si6_u_o;
v.pool_si = v.pool_si + v.si6_u_o;
v.pool = v.pool + v.si7_u_o;
v.pool_state_u = v.pool_state_u + v.si7_u_o;
v.pool_tissue_si7 = v.pool_tissue_si7 + v.si7_u_o;
v.pool_BA_o = v.pool_BA_o + v.si7_u_o;
v.pool_si_o = v.pool_si_o + v.si7_u_o;
v.pool_si = v.pool_si + v.si7_u_o;
v.pool = v.pool + v.si8_u_o;
v.pool_state_u = v.pool_state_u + v.si8_u_o;
v.pool_tissue_si8 = v.pool_tissue_si8 + v.si8_u_o;
v.pool_BA_o = v.pool_BA_o + v.si8_u_o;
v.pool_si_o = v.pool_si_o + v.si8_u_o;
v.pool_si = v.pool_si + v.si8_u_o;
v.pool = v.pool + v.si9_u_o;
v.pool_state_u = v.pool_state_u + v.si9_u_o;
v.pool_tissue_si9 = v.pool_tissue_si9 + v.si9_u_o;
v.pool_BA_o = v.pool_BA_o + v.si9_u_o;
v.pool_si_o = v.pool_si_o + v.si9_u_o;
v.pool_si = v.pool_si + v.si9_u_o;
v.pool = v.pool + v.si10_u_o;
v.pool_state_u = v.pool_state_u + v.si10_u_o;
v.pool_tissue_si10 = v.pool_tissue_si10 + v.si10_u_o;
v.pool_BA_o = v.pool_BA_o + v.si10_u_o;
v.pool_si_o = v.pool_si_o + v.si10_u_o;
v.pool_si = v.pool_si + v.si10_u_o;
v.pool = v.pool + v.co1_u_o;
v.pool_state_u = v.pool_state_u + v.co1_u_o;
v.pool_tissue_co1 = v.pool_tissue_co1 + v.co1_u_o;
v.pool_BA_o = v.pool_BA_o + v.co1_u_o;
v.pool_co_o = v.pool_co_o + v.co1_u_o;
v.pool_co = v.pool_co + v.co1_u_o;
v.pool = v.pool + v.co2_u_o;
v.pool_state_u = v.pool_state_u + v.co2_u_o;
v.pool_tissue_co2 = v.pool_tissue_co2 + v.co2_u_o;
v.pool_BA_o = v.pool_BA_o + v.co2_u_o;
v.pool_co_o = v.pool_co_o + v.co2_u_o;
v.pool_co = v.pool_co + v.co2_u_o;
v.pool = v.pool + v.co3_u_o;
v.pool_state_u = v.pool_state_u + v.co3_u_o;
v.pool_tissue_co3 = v.pool_tissue_co3 + v.co3_u_o;
v.pool_BA_o = v.pool_BA_o + v.co3_u_o;
v.pool_co_o = v.pool_co_o + v.co3_u_o;
v.pool_co = v.pool_co + v.co3_u_o;
v.pool = v.pool + v.co4_u_o;
v.pool_state_u = v.pool_state_u + v.co4_u_o;
v.pool_tissue_co4 = v.pool_tissue_co4 + v.co4_u_o;
v.pool_BA_o = v.pool_BA_o + v.co4_u_o;
v.pool_co_o = v.pool_co_o + v.co4_u_o;
v.pool_co = v.pool_co + v.co4_u_o;
v.pool = v.pool + v.co5_u_o;
v.pool_state_u = v.pool_state_u + v.co5_u_o;
v.pool_tissue_co5 = v.pool_tissue_co5 + v.co5_u_o;
v.pool_BA_o = v.pool_BA_o + v.co5_u_o;
v.pool_co_o = v.pool_co_o + v.co5_u_o;
v.pool_co = v.pool_co + v.co5_u_o;
v.pool = v.pool + v.pl_u_o * v.V_P;
v.pool_state_u = v.pool_state_u + v.pl_u_o * v.V_P;
v.pool_tissue_pl = v.pool_tissue_pl + v.pl_u_o * v.V_P;
v.pool_BA_o = v.pool_BA_o + v.pl_u_o * v.V_P;
v.plco_BA_o = v.plco_BA_o + v.pl_u_o;
v.plco_state_u = v.plco_state_u + v.pl_u_o;
v.pool = v.pool + v.li_t_CA;
v.pool_state_t = v.pool_state_t + v.li_t_CA;
v.pool_tissue_li = v.pool_tissue_li + v.li_t_CA;
v.pool_BA_CA = v.pool_BA_CA + v.li_t_CA;
v.pool = v.pool + v.gb_t_CA;
v.pool_state_t = v.pool_state_t + v.gb_t_CA;
v.pool_tissue_gb = v.pool_tissue_gb + v.gb_t_CA;
v.pool_BA_CA = v.pool_BA_CA + v.gb_t_CA;
v.pool = v.pool + v.si1_t_CA;
v.pool_state_t = v.pool_state_t + v.si1_t_CA;
v.pool_tissue_si1 = v.pool_tissue_si1 + v.si1_t_CA;
v.pool_BA_CA = v.pool_BA_CA + v.si1_t_CA;
v.pool_si_CA = v.pool_si_CA + v.si1_t_CA;
v.pool_si = v.pool_si + v.si1_t_CA;
v.pool = v.pool + v.si2_t_CA;
v.pool_state_t = v.pool_state_t + v.si2_t_CA;
v.pool_tissue_si2 = v.pool_tissue_si2 + v.si2_t_CA;
v.pool_BA_CA = v.pool_BA_CA + v.si2_t_CA;
v.pool_si_CA = v.pool_si_CA + v.si2_t_CA;
v.pool_si = v.pool_si + v.si2_t_CA;
v.pool = v.pool + v.si3_t_CA;
v.pool_state_t = v.pool_state_t + v.si3_t_CA;
v.pool_tissue_si3 = v.pool_tissue_si3 + v.si3_t_CA;
v.pool_BA_CA = v.pool_BA_CA + v.si3_t_CA;
v.pool_si_CA = v.pool_si_CA + v.si3_t_CA;
v.pool_si = v.pool_si + v.si3_t_CA;
v.pool = v.pool + v.si4_t_CA;
v.pool_state_t = v.pool_state_t + v.si4_t_CA;
v.pool_tissue_si4 = v.pool_tissue_si4 + v.si4_t_CA;
v.pool_BA_CA = v.pool_BA_CA + v.si4_t_CA;
v.pool_si_CA = v.pool_si_CA + v.si4_t_CA;
v.pool_si = v.pool_si + v.si4_t_CA;
v.pool = v.pool + v.si5_t_CA;
v.pool_state_t = v.pool_state_t + v.si5_t_CA;
v.pool_tissue_si5 = v.pool_tissue_si5 + v.si5_t_CA;
v.pool_BA_CA = v.pool_BA_CA + v.si5_t_CA;
v.pool_si_CA = v.pool_si_CA + v.si5_t_CA;
v.pool_si = v.pool_si + v.si5_t_CA;
v.pool = v.pool + v.si6_t_CA;
v.pool_state_t = v.pool_state_t + v.si6_t_CA;
v.pool_tissue_si6 = v.pool_tissue_si6 + v.si6_t_CA;
v.pool_BA_CA = v.pool_BA_CA + v.si6_t_CA;
v.pool_si_CA = v.pool_si_CA + v.si6_t_CA;
v.pool_si = v.pool_si + v.si6_t_CA;
v.pool = v.pool + v.si7_t_CA;
v.pool_state_t = v.pool_state_t + v.si7_t_CA;
v.pool_tissue_si7 = v.pool_tissue_si7 + v.si7_t_CA;
v.pool_BA_CA = v.pool_BA_CA + v.si7_t_CA;
v.pool_si_CA = v.pool_si_CA + v.si7_t_CA;
v.pool_si = v.pool_si + v.si7_t_CA;
v.pool = v.pool + v.si8_t_CA;
v.pool_state_t = v.pool_state_t + v.si8_t_CA;
v.pool_tissue_si8 = v.pool_tissue_si8 + v.si8_t_CA;
v.pool_BA_CA = v.pool_BA_CA + v.si8_t_CA;
v.pool_si_CA = v.pool_si_CA + v.si8_t_CA;
v.pool_si = v.pool_si + v.si8_t_CA;
v.pool = v.pool + v.si9_t_CA;
v.pool_state_t = v.pool_state_t + v.si9_t_CA;
v.pool_tissue_si9 = v.pool_tissue_si9 + v.si9_t_CA;
v.pool_BA_CA = v.pool_BA_CA + v.si9_t_CA;
v.pool_si_CA = v.pool_si_CA + v.si9_t_CA;
v.pool_si = v.pool_si + v.si9_t_CA;
v.pool = v.pool + v.si10_t_CA;
v.pool_state_t = v.pool_state_t + v.si10_t_CA;
v.pool_tissue_si10 = v.pool_tissue_si10 + v.si10_t_CA;
v.pool_BA_CA = v.pool_BA_CA + v.si10_t_CA;
v.pool_si_CA = v.pool_si_CA + v.si10_t_CA;
v.pool_si = v.pool_si + v.si10_t_CA;
v.pool = v.pool + v.co1_t_CA;
v.pool_state_t = v.pool_state_t + v.co1_t_CA;
v.pool_tissue_co1 = v.pool_tissue_co1 + v.co1_t_CA;
v.pool_BA_CA = v.pool_BA_CA + v.co1_t_CA;
v.pool_co_CA = v.pool_co_CA + v.co1_t_CA;
v.pool_co = v.pool_co + v.co1_t_CA;
v.pool = v.pool + v.co2_t_CA;
v.pool_state_t = v.pool_state_t + v.co2_t_CA;
v.pool_tissue_co2 = v.pool_tissue_co2 + v.co2_t_CA;
v.pool_BA_CA = v.pool_BA_CA + v.co2_t_CA;
v.pool_co_CA = v.pool_co_CA + v.co2_t_CA;
v.pool_co = v.pool_co + v.co2_t_CA;
v.pool = v.pool + v.co3_t_CA;
v.pool_state_t = v.pool_state_t + v.co3_t_CA;
v.pool_tissue_co3 = v.pool_tissue_co3 + v.co3_t_CA;
v.pool_BA_CA = v.pool_BA_CA + v.co3_t_CA;
v.pool_co_CA = v.pool_co_CA + v.co3_t_CA;
v.pool_co = v.pool_co + v.co3_t_CA;
v.pool = v.pool + v.co4_t_CA;
v.pool_state_t = v.pool_state_t + v.co4_t_CA;
v.pool_tissue_co4 = v.pool_tissue_co4 + v.co4_t_CA;
v.pool_BA_CA = v.pool_BA_CA + v.co4_t_CA;
v.pool_co_CA = v.pool_co_CA + v.co4_t_CA;
v.pool_co = v.pool_co + v.co4_t_CA;
v.pool = v.pool + v.co5_t_CA;
v.pool_state_t = v.pool_state_t + v.co5_t_CA;
v.pool_tissue_co5 = v.pool_tissue_co5 + v.co5_t_CA;
v.pool_BA_CA = v.pool_BA_CA + v.co5_t_CA;
v.pool_co_CA = v.pool_co_CA + v.co5_t_CA;
v.pool_co = v.pool_co + v.co5_t_CA;
v.pool = v.pool + v.pl_t_CA * v.V_P;
v.pool_state_t = v.pool_state_t + v.pl_t_CA * v.V_P;
v.pool_tissue_pl = v.pool_tissue_pl + v.pl_t_CA * v.V_P;
v.pool_BA_CA = v.pool_BA_CA + v.pl_t_CA * v.V_P;
v.plco_BA_CA = v.plco_BA_CA + v.pl_t_CA;
v.plco_state_t = v.plco_state_t + v.pl_t_CA;
v.pool = v.pool + v.li_t_CDCA;
v.pool_state_t = v.pool_state_t + v.li_t_CDCA;
v.pool_tissue_li = v.pool_tissue_li + v.li_t_CDCA;
v.pool_BA_CDCA = v.pool_BA_CDCA + v.li_t_CDCA;
v.pool = v.pool + v.gb_t_CDCA;
v.pool_state_t = v.pool_state_t + v.gb_t_CDCA;
v.pool_tissue_gb = v.pool_tissue_gb + v.gb_t_CDCA;
v.pool_BA_CDCA = v.pool_BA_CDCA + v.gb_t_CDCA;
v.pool = v.pool + v.si1_t_CDCA;
v.pool_state_t = v.pool_state_t + v.si1_t_CDCA;
v.pool_tissue_si1 = v.pool_tissue_si1 + v.si1_t_CDCA;
v.pool_BA_CDCA = v.pool_BA_CDCA + v.si1_t_CDCA;
v.pool_si_CDCA = v.pool_si_CDCA + v.si1_t_CDCA;
v.pool_si = v.pool_si + v.si1_t_CDCA;
v.pool = v.pool + v.si2_t_CDCA;
v.pool_state_t = v.pool_state_t + v.si2_t_CDCA;
v.pool_tissue_si2 = v.pool_tissue_si2 + v.si2_t_CDCA;
v.pool_BA_CDCA = v.pool_BA_CDCA + v.si2_t_CDCA;
v.pool_si_CDCA = v.pool_si_CDCA + v.si2_t_CDCA;
v.pool_si = v.pool_si + v.si2_t_CDCA;
v.pool = v.pool + v.si3_t_CDCA;
v.pool_state_t = v.pool_state_t + v.si3_t_CDCA;
v.pool_tissue_si3 = v.pool_tissue_si3 + v.si3_t_CDCA;
v.pool_BA_CDCA = v.pool_BA_CDCA + v.si3_t_CDCA;
v.pool_si_CDCA = v.pool_si_CDCA + v.si3_t_CDCA;
v.pool_si = v.pool_si + v.si3_t_CDCA;
v.pool = v.pool + v.si4_t_CDCA;
v.pool_state_t = v.pool_state_t + v.si4_t_CDCA;
v.pool_tissue_si4 = v.pool_tissue_si4 + v.si4_t_CDCA;
v.pool_BA_CDCA = v.pool_BA_CDCA + v.si4_t_CDCA;
v.pool_si_CDCA = v.pool_si_CDCA + v.si4_t_CDCA;
v.pool_si = v.pool_si + v.si4_t_CDCA;
v.pool = v.pool + v.si5_t_CDCA;
v.pool_state_t = v.pool_state_t + v.si5_t_CDCA;
v.pool_tissue_si5 = v.pool_tissue_si5 + v.si5_t_CDCA;
v.pool_BA_CDCA = v.pool_BA_CDCA + v.si5_t_CDCA;
v.pool_si_CDCA = v.pool_si_CDCA + v.si5_t_CDCA;
v.pool_si = v.pool_si + v.si5_t_CDCA;
v.pool = v.pool + v.si6_t_CDCA;
v.pool_state_t = v.pool_state_t + v.si6_t_CDCA;
v.pool_tissue_si6 = v.pool_tissue_si6 + v.si6_t_CDCA;
v.pool_BA_CDCA = v.pool_BA_CDCA + v.si6_t_CDCA;
v.pool_si_CDCA = v.pool_si_CDCA + v.si6_t_CDCA;
v.pool_si = v.pool_si + v.si6_t_CDCA;
v.pool = v.pool + v.si7_t_CDCA;
v.pool_state_t = v.pool_state_t + v.si7_t_CDCA;
v.pool_tissue_si7 = v.pool_tissue_si7 + v.si7_t_CDCA;
v.pool_BA_CDCA = v.pool_BA_CDCA + v.si7_t_CDCA;
v.pool_si_CDCA = v.pool_si_CDCA + v.si7_t_CDCA;
v.pool_si = v.pool_si + v.si7_t_CDCA;
v.pool = v.pool + v.si8_t_CDCA;
v.pool_state_t = v.pool_state_t + v.si8_t_CDCA;
v.pool_tissue_si8 = v.pool_tissue_si8 + v.si8_t_CDCA;
v.pool_BA_CDCA = v.pool_BA_CDCA + v.si8_t_CDCA;
v.pool_si_CDCA = v.pool_si_CDCA + v.si8_t_CDCA;
v.pool_si = v.pool_si + v.si8_t_CDCA;
v.pool = v.pool + v.si9_t_CDCA;
v.pool_state_t = v.pool_state_t + v.si9_t_CDCA;
v.pool_tissue_si9 = v.pool_tissue_si9 + v.si9_t_CDCA;
v.pool_BA_CDCA = v.pool_BA_CDCA + v.si9_t_CDCA;
v.pool_si_CDCA = v.pool_si_CDCA + v.si9_t_CDCA;
v.pool_si = v.pool_si + v.si9_t_CDCA;
v.pool = v.pool + v.si10_t_CDCA;
v.pool_state_t = v.pool_state_t + v.si10_t_CDCA;
v.pool_tissue_si10 = v.pool_tissue_si10 + v.si10_t_CDCA;
v.pool_BA_CDCA = v.pool_BA_CDCA + v.si10_t_CDCA;
v.pool_si_CDCA = v.pool_si_CDCA + v.si10_t_CDCA;
v.pool_si = v.pool_si + v.si10_t_CDCA;
v.pool = v.pool + v.co1_t_CDCA;
v.pool_state_t = v.pool_state_t + v.co1_t_CDCA;
v.pool_tissue_co1 = v.pool_tissue_co1 + v.co1_t_CDCA;
v.pool_BA_CDCA = v.pool_BA_CDCA + v.co1_t_CDCA;
v.pool_co_CDCA = v.pool_co_CDCA + v.co1_t_CDCA;
v.pool_co = v.pool_co + v.co1_t_CDCA;
v.pool = v.pool + v.co2_t_CDCA;
v.pool_state_t = v.pool_state_t + v.co2_t_CDCA;
v.pool_tissue_co2 = v.pool_tissue_co2 + v.co2_t_CDCA;
v.pool_BA_CDCA = v.pool_BA_CDCA + v.co2_t_CDCA;
v.pool_co_CDCA = v.pool_co_CDCA + v.co2_t_CDCA;
v.pool_co = v.pool_co + v.co2_t_CDCA;
v.pool = v.pool + v.co3_t_CDCA;
v.pool_state_t = v.pool_state_t + v.co3_t_CDCA;
v.pool_tissue_co3 = v.pool_tissue_co3 + v.co3_t_CDCA;
v.pool_BA_CDCA = v.pool_BA_CDCA + v.co3_t_CDCA;
v.pool_co_CDCA = v.pool_co_CDCA + v.co3_t_CDCA;
v.pool_co = v.pool_co + v.co3_t_CDCA;
v.pool = v.pool + v.co4_t_CDCA;
v.pool_state_t = v.pool_state_t + v.co4_t_CDCA;
v.pool_tissue_co4 = v.pool_tissue_co4 + v.co4_t_CDCA;
v.pool_BA_CDCA = v.pool_BA_CDCA + v.co4_t_CDCA;
v.pool_co_CDCA = v.pool_co_CDCA + v.co4_t_CDCA;
v.pool_co = v.pool_co + v.co4_t_CDCA;
v.pool = v.pool + v.co5_t_CDCA;
v.pool_state_t = v.pool_state_t + v.co5_t_CDCA;
v.pool_tissue_co5 = v.pool_tissue_co5 + v.co5_t_CDCA;
v.pool_BA_CDCA = v.pool_BA_CDCA + v.co5_t_CDCA;
v.pool_co_CDCA = v.pool_co_CDCA + v.co5_t_CDCA;
v.pool_co = v.pool_co + v.co5_t_CDCA;
v.pool = v.pool + v.pl_t_CDCA * v.V_P;
v.pool_state_t = v.pool_state_t + v.pl_t_CDCA * v.V_P;
v.pool_tissue_pl = v.pool_tissue_pl + v.pl_t_CDCA * v.V_P;
v.pool_BA_CDCA = v.pool_BA_CDCA + v.pl_t_CDCA * v.V_P;
v.plco_BA_CDCA = v.plco_BA_CDCA + v.pl_t_CDCA;
v.plco_state_t = v.plco_state_t + v.pl_t_CDCA;
v.pool = v.pool + v.li_t_DCA;
v.pool_state_t = v.pool_state_t + v.li_t_DCA;
v.pool_tissue_li = v.pool_tissue_li + v.li_t_DCA;
v.pool_BA_DCA = v.pool_BA_DCA + v.li_t_DCA;
v.pool = v.pool + v.gb_t_DCA;
v.pool_state_t = v.pool_state_t + v.gb_t_DCA;
v.pool_tissue_gb = v.pool_tissue_gb + v.gb_t_DCA;
v.pool_BA_DCA = v.pool_BA_DCA + v.gb_t_DCA;
v.pool = v.pool + v.si1_t_DCA;
v.pool_state_t = v.pool_state_t + v.si1_t_DCA;
v.pool_tissue_si1 = v.pool_tissue_si1 + v.si1_t_DCA;
v.pool_BA_DCA = v.pool_BA_DCA + v.si1_t_DCA;
v.pool_si_DCA = v.pool_si_DCA + v.si1_t_DCA;
v.pool_si = v.pool_si + v.si1_t_DCA;
v.pool = v.pool + v.si2_t_DCA;
v.pool_state_t = v.pool_state_t + v.si2_t_DCA;
v.pool_tissue_si2 = v.pool_tissue_si2 + v.si2_t_DCA;
v.pool_BA_DCA = v.pool_BA_DCA + v.si2_t_DCA;
v.pool_si_DCA = v.pool_si_DCA + v.si2_t_DCA;
v.pool_si = v.pool_si + v.si2_t_DCA;
v.pool = v.pool + v.si3_t_DCA;
v.pool_state_t = v.pool_state_t + v.si3_t_DCA;
v.pool_tissue_si3 = v.pool_tissue_si3 + v.si3_t_DCA;
v.pool_BA_DCA = v.pool_BA_DCA + v.si3_t_DCA;
v.pool_si_DCA = v.pool_si_DCA + v.si3_t_DCA;
v.pool_si = v.pool_si + v.si3_t_DCA;
v.pool = v.pool + v.si4_t_DCA;
v.pool_state_t = v.pool_state_t + v.si4_t_DCA;
v.pool_tissue_si4 = v.pool_tissue_si4 + v.si4_t_DCA;
v.pool_BA_DCA = v.pool_BA_DCA + v.si4_t_DCA;
v.pool_si_DCA = v.pool_si_DCA + v.si4_t_DCA;
v.pool_si = v.pool_si + v.si4_t_DCA;
v.pool = v.pool + v.si5_t_DCA;
v.pool_state_t = v.pool_state_t + v.si5_t_DCA;
v.pool_tissue_si5 = v.pool_tissue_si5 + v.si5_t_DCA;
v.pool_BA_DCA = v.pool_BA_DCA + v.si5_t_DCA;
v.pool_si_DCA = v.pool_si_DCA + v.si5_t_DCA;
v.pool_si = v.pool_si + v.si5_t_DCA;
v.pool = v.pool + v.si6_t_DCA;
v.pool_state_t = v.pool_state_t + v.si6_t_DCA;
v.pool_tissue_si6 = v.pool_tissue_si6 + v.si6_t_DCA;
v.pool_BA_DCA = v.pool_BA_DCA + v.si6_t_DCA;
v.pool_si_DCA = v.pool_si_DCA + v.si6_t_DCA;
v.pool_si = v.pool_si + v.si6_t_DCA;
v.pool = v.pool + v.si7_t_DCA;
v.pool_state_t = v.pool_state_t + v.si7_t_DCA;
v.pool_tissue_si7 = v.pool_tissue_si7 + v.si7_t_DCA;
v.pool_BA_DCA = v.pool_BA_DCA + v.si7_t_DCA;
v.pool_si_DCA = v.pool_si_DCA + v.si7_t_DCA;
v.pool_si = v.pool_si + v.si7_t_DCA;
v.pool = v.pool + v.si8_t_DCA;
v.pool_state_t = v.pool_state_t + v.si8_t_DCA;
v.pool_tissue_si8 = v.pool_tissue_si8 + v.si8_t_DCA;
v.pool_BA_DCA = v.pool_BA_DCA + v.si8_t_DCA;
v.pool_si_DCA = v.pool_si_DCA + v.si8_t_DCA;
v.pool_si = v.pool_si + v.si8_t_DCA;
v.pool = v.pool + v.si9_t_DCA;
v.pool_state_t = v.pool_state_t + v.si9_t_DCA;
v.pool_tissue_si9 = v.pool_tissue_si9 + v.si9_t_DCA;
v.pool_BA_DCA = v.pool_BA_DCA + v.si9_t_DCA;
v.pool_si_DCA = v.pool_si_DCA + v.si9_t_DCA;
v.pool_si = v.pool_si + v.si9_t_DCA;
v.pool = v.pool + v.si10_t_DCA;
v.pool_state_t = v.pool_state_t + v.si10_t_DCA;
v.pool_tissue_si10 = v.pool_tissue_si10 + v.si10_t_DCA;
v.pool_BA_DCA = v.pool_BA_DCA + v.si10_t_DCA;
v.pool_si_DCA = v.pool_si_DCA + v.si10_t_DCA;
v.pool_si = v.pool_si + v.si10_t_DCA;
v.pool = v.pool + v.co1_t_DCA;
v.pool_state_t = v.pool_state_t + v.co1_t_DCA;
v.pool_tissue_co1 = v.pool_tissue_co1 + v.co1_t_DCA;
v.pool_BA_DCA = v.pool_BA_DCA + v.co1_t_DCA;
v.pool_co_DCA = v.pool_co_DCA + v.co1_t_DCA;
v.pool_co = v.pool_co + v.co1_t_DCA;
v.pool = v.pool + v.co2_t_DCA;
v.pool_state_t = v.pool_state_t + v.co2_t_DCA;
v.pool_tissue_co2 = v.pool_tissue_co2 + v.co2_t_DCA;
v.pool_BA_DCA = v.pool_BA_DCA + v.co2_t_DCA;
v.pool_co_DCA = v.pool_co_DCA + v.co2_t_DCA;
v.pool_co = v.pool_co + v.co2_t_DCA;
v.pool = v.pool + v.co3_t_DCA;
v.pool_state_t = v.pool_state_t + v.co3_t_DCA;
v.pool_tissue_co3 = v.pool_tissue_co3 + v.co3_t_DCA;
v.pool_BA_DCA = v.pool_BA_DCA + v.co3_t_DCA;
v.pool_co_DCA = v.pool_co_DCA + v.co3_t_DCA;
v.pool_co = v.pool_co + v.co3_t_DCA;
v.pool = v.pool + v.co4_t_DCA;
v.pool_state_t = v.pool_state_t + v.co4_t_DCA;
v.pool_tissue_co4 = v.pool_tissue_co4 + v.co4_t_DCA;
v.pool_BA_DCA = v.pool_BA_DCA + v.co4_t_DCA;
v.pool_co_DCA = v.pool_co_DCA + v.co4_t_DCA;
v.pool_co = v.pool_co + v.co4_t_DCA;
v.pool = v.pool + v.co5_t_DCA;
v.pool_state_t = v.pool_state_t + v.co5_t_DCA;
v.pool_tissue_co5 = v.pool_tissue_co5 + v.co5_t_DCA;
v.pool_BA_DCA = v.pool_BA_DCA + v.co5_t_DCA;
v.pool_co_DCA = v.pool_co_DCA + v.co5_t_DCA;
v.pool_co = v.pool_co + v.co5_t_DCA;
v.pool = v.pool + v.pl_t_DCA * v.V_P;
v.pool_state_t = v.pool_state_t + v.pl_t_DCA * v.V_P;
v.pool_tissue_pl = v.pool_tissue_pl + v.pl_t_DCA * v.V_P;
v.pool_BA_DCA = v.pool_BA_DCA + v.pl_t_DCA * v.V_P;
v.plco_BA_DCA = v.plco_BA_DCA + v.pl_t_DCA;
v.plco_state_t = v.plco_state_t + v.pl_t_DCA;
v.pool = v.pool + v.li_t_UDCA;
v.pool_state_t = v.pool_state_t + v.li_t_UDCA;
v.pool_tissue_li = v.pool_tissue_li + v.li_t_UDCA;
v.pool_BA_UDCA = v.pool_BA_UDCA + v.li_t_UDCA;
v.pool = v.pool + v.gb_t_UDCA;
v.pool_state_t = v.pool_state_t + v.gb_t_UDCA;
v.pool_tissue_gb = v.pool_tissue_gb + v.gb_t_UDCA;
v.pool_BA_UDCA = v.pool_BA_UDCA + v.gb_t_UDCA;
v.pool = v.pool + v.si1_t_UDCA;
v.pool_state_t = v.pool_state_t + v.si1_t_UDCA;
v.pool_tissue_si1 = v.pool_tissue_si1 + v.si1_t_UDCA;
v.pool_BA_UDCA = v.pool_BA_UDCA + v.si1_t_UDCA;
v.pool_si_UDCA = v.pool_si_UDCA + v.si1_t_UDCA;
v.pool_si = v.pool_si + v.si1_t_UDCA;
v.pool = v.pool + v.si2_t_UDCA;
v.pool_state_t = v.pool_state_t + v.si2_t_UDCA;
v.pool_tissue_si2 = v.pool_tissue_si2 + v.si2_t_UDCA;
v.pool_BA_UDCA = v.pool_BA_UDCA + v.si2_t_UDCA;
v.pool_si_UDCA = v.pool_si_UDCA + v.si2_t_UDCA;
v.pool_si = v.pool_si + v.si2_t_UDCA;
v.pool = v.pool + v.si3_t_UDCA;
v.pool_state_t = v.pool_state_t + v.si3_t_UDCA;
v.pool_tissue_si3 = v.pool_tissue_si3 + v.si3_t_UDCA;
v.pool_BA_UDCA = v.pool_BA_UDCA + v.si3_t_UDCA;
v.pool_si_UDCA = v.pool_si_UDCA + v.si3_t_UDCA;
v.pool_si = v.pool_si + v.si3_t_UDCA;
v.pool = v.pool + v.si4_t_UDCA;
v.pool_state_t = v.pool_state_t + v.si4_t_UDCA;
v.pool_tissue_si4 = v.pool_tissue_si4 + v.si4_t_UDCA;
v.pool_BA_UDCA = v.pool_BA_UDCA + v.si4_t_UDCA;
v.pool_si_UDCA = v.pool_si_UDCA + v.si4_t_UDCA;
v.pool_si = v.pool_si + v.si4_t_UDCA;
v.pool = v.pool + v.si5_t_UDCA;
v.pool_state_t = v.pool_state_t + v.si5_t_UDCA;
v.pool_tissue_si5 = v.pool_tissue_si5 + v.si5_t_UDCA;
v.pool_BA_UDCA = v.pool_BA_UDCA + v.si5_t_UDCA;
v.pool_si_UDCA = v.pool_si_UDCA + v.si5_t_UDCA;
v.pool_si = v.pool_si + v.si5_t_UDCA;
v.pool = v.pool + v.si6_t_UDCA;
v.pool_state_t = v.pool_state_t + v.si6_t_UDCA;
v.pool_tissue_si6 = v.pool_tissue_si6 + v.si6_t_UDCA;
v.pool_BA_UDCA = v.pool_BA_UDCA + v.si6_t_UDCA;
v.pool_si_UDCA = v.pool_si_UDCA + v.si6_t_UDCA;
v.pool_si = v.pool_si + v.si6_t_UDCA;
v.pool = v.pool + v.si7_t_UDCA;
v.pool_state_t = v.pool_state_t + v.si7_t_UDCA;
v.pool_tissue_si7 = v.pool_tissue_si7 + v.si7_t_UDCA;
v.pool_BA_UDCA = v.pool_BA_UDCA + v.si7_t_UDCA;
v.pool_si_UDCA = v.pool_si_UDCA + v.si7_t_UDCA;
v.pool_si = v.pool_si + v.si7_t_UDCA;
v.pool = v.pool + v.si8_t_UDCA;
v.pool_state_t = v.pool_state_t + v.si8_t_UDCA;
v.pool_tissue_si8 = v.pool_tissue_si8 + v.si8_t_UDCA;
v.pool_BA_UDCA = v.pool_BA_UDCA + v.si8_t_UDCA;
v.pool_si_UDCA = v.pool_si_UDCA + v.si8_t_UDCA;
v.pool_si = v.pool_si + v.si8_t_UDCA;
v.pool = v.pool + v.si9_t_UDCA;
v.pool_state_t = v.pool_state_t + v.si9_t_UDCA;
v.pool_tissue_si9 = v.pool_tissue_si9 + v.si9_t_UDCA;
v.pool_BA_UDCA = v.pool_BA_UDCA + v.si9_t_UDCA;
v.pool_si_UDCA = v.pool_si_UDCA + v.si9_t_UDCA;
v.pool_si = v.pool_si + v.si9_t_UDCA;
v.pool = v.pool + v.si10_t_UDCA;
v.pool_state_t = v.pool_state_t + v.si10_t_UDCA;
v.pool_tissue_si10 = v.pool_tissue_si10 + v.si10_t_UDCA;
v.pool_BA_UDCA = v.pool_BA_UDCA + v.si10_t_UDCA;
v.pool_si_UDCA = v.pool_si_UDCA + v.si10_t_UDCA;
v.pool_si = v.pool_si + v.si10_t_UDCA;
v.pool = v.pool + v.co1_t_UDCA;
v.pool_state_t = v.pool_state_t + v.co1_t_UDCA;
v.pool_tissue_co1 = v.pool_tissue_co1 + v.co1_t_UDCA;
v.pool_BA_UDCA = v.pool_BA_UDCA + v.co1_t_UDCA;
v.pool_co_UDCA = v.pool_co_UDCA + v.co1_t_UDCA;
v.pool_co = v.pool_co + v.co1_t_UDCA;
v.pool = v.pool + v.co2_t_UDCA;
v.pool_state_t = v.pool_state_t + v.co2_t_UDCA;
v.pool_tissue_co2 = v.pool_tissue_co2 + v.co2_t_UDCA;
v.pool_BA_UDCA = v.pool_BA_UDCA + v.co2_t_UDCA;
v.pool_co_UDCA = v.pool_co_UDCA + v.co2_t_UDCA;
v.pool_co = v.pool_co + v.co2_t_UDCA;
v.pool = v.pool + v.co3_t_UDCA;
v.pool_state_t = v.pool_state_t + v.co3_t_UDCA;
v.pool_tissue_co3 = v.pool_tissue_co3 + v.co3_t_UDCA;
v.pool_BA_UDCA = v.pool_BA_UDCA + v.co3_t_UDCA;
v.pool_co_UDCA = v.pool_co_UDCA + v.co3_t_UDCA;
v.pool_co = v.pool_co + v.co3_t_UDCA;
v.pool = v.pool + v.co4_t_UDCA;
v.pool_state_t = v.pool_state_t + v.co4_t_UDCA;
v.pool_tissue_co4 = v.pool_tissue_co4 + v.co4_t_UDCA;
v.pool_BA_UDCA = v.pool_BA_UDCA + v.co4_t_UDCA;
v.pool_co_UDCA = v.pool_co_UDCA + v.co4_t_UDCA;
v.pool_co = v.pool_co + v.co4_t_UDCA;
v.pool = v.pool + v.co5_t_UDCA;
v.pool_state_t = v.pool_state_t + v.co5_t_UDCA;
v.pool_tissue_co5 = v.pool_tissue_co5 + v.co5_t_UDCA;
v.pool_BA_UDCA = v.pool_BA_UDCA + v.co5_t_UDCA;
v.pool_co_UDCA = v.pool_co_UDCA + v.co5_t_UDCA;
v.pool_co = v.pool_co + v.co5_t_UDCA;
v.pool = v.pool + v.pl_t_UDCA * v.V_P;
v.pool_state_t = v.pool_state_t + v.pl_t_UDCA * v.V_P;
v.pool_tissue_pl = v.pool_tissue_pl + v.pl_t_UDCA * v.V_P;
v.pool_BA_UDCA = v.pool_BA_UDCA + v.pl_t_UDCA * v.V_P;
v.plco_BA_UDCA = v.plco_BA_UDCA + v.pl_t_UDCA;
v.plco_state_t = v.plco_state_t + v.pl_t_UDCA;
v.pool = v.pool + v.li_t_LCA;
v.pool_state_t = v.pool_state_t + v.li_t_LCA;
v.pool_tissue_li = v.pool_tissue_li + v.li_t_LCA;
v.pool_BA_LCA = v.pool_BA_LCA + v.li_t_LCA;
v.pool = v.pool + v.gb_t_LCA;
v.pool_state_t = v.pool_state_t + v.gb_t_LCA;
v.pool_tissue_gb = v.pool_tissue_gb + v.gb_t_LCA;
v.pool_BA_LCA = v.pool_BA_LCA + v.gb_t_LCA;
v.pool = v.pool + v.si1_t_LCA;
v.pool_state_t = v.pool_state_t + v.si1_t_LCA;
v.pool_tissue_si1 = v.pool_tissue_si1 + v.si1_t_LCA;
v.pool_BA_LCA = v.pool_BA_LCA + v.si1_t_LCA;
v.pool_si_LCA = v.pool_si_LCA + v.si1_t_LCA;
v.pool_si = v.pool_si + v.si1_t_LCA;
v.pool = v.pool + v.si2_t_LCA;
v.pool_state_t = v.pool_state_t + v.si2_t_LCA;
v.pool_tissue_si2 = v.pool_tissue_si2 + v.si2_t_LCA;
v.pool_BA_LCA = v.pool_BA_LCA + v.si2_t_LCA;
v.pool_si_LCA = v.pool_si_LCA + v.si2_t_LCA;
v.pool_si = v.pool_si + v.si2_t_LCA;
v.pool = v.pool + v.si3_t_LCA;
v.pool_state_t = v.pool_state_t + v.si3_t_LCA;
v.pool_tissue_si3 = v.pool_tissue_si3 + v.si3_t_LCA;
v.pool_BA_LCA = v.pool_BA_LCA + v.si3_t_LCA;
v.pool_si_LCA = v.pool_si_LCA + v.si3_t_LCA;
v.pool_si = v.pool_si + v.si3_t_LCA;
v.pool = v.pool + v.si4_t_LCA;
v.pool_state_t = v.pool_state_t + v.si4_t_LCA;
v.pool_tissue_si4 = v.pool_tissue_si4 + v.si4_t_LCA;
v.pool_BA_LCA = v.pool_BA_LCA + v.si4_t_LCA;
v.pool_si_LCA = v.pool_si_LCA + v.si4_t_LCA;
v.pool_si = v.pool_si + v.si4_t_LCA;
v.pool = v.pool + v.si5_t_LCA;
v.pool_state_t = v.pool_state_t + v.si5_t_LCA;
v.pool_tissue_si5 = v.pool_tissue_si5 + v.si5_t_LCA;
v.pool_BA_LCA = v.pool_BA_LCA + v.si5_t_LCA;
v.pool_si_LCA = v.pool_si_LCA + v.si5_t_LCA;
v.pool_si = v.pool_si + v.si5_t_LCA;
v.pool = v.pool + v.si6_t_LCA;
v.pool_state_t = v.pool_state_t + v.si6_t_LCA;
v.pool_tissue_si6 = v.pool_tissue_si6 + v.si6_t_LCA;
v.pool_BA_LCA = v.pool_BA_LCA + v.si6_t_LCA;
v.pool_si_LCA = v.pool_si_LCA + v.si6_t_LCA;
v.pool_si = v.pool_si + v.si6_t_LCA;
v.pool = v.pool + v.si7_t_LCA;
v.pool_state_t = v.pool_state_t + v.si7_t_LCA;
v.pool_tissue_si7 = v.pool_tissue_si7 + v.si7_t_LCA;
v.pool_BA_LCA = v.pool_BA_LCA + v.si7_t_LCA;
v.pool_si_LCA = v.pool_si_LCA + v.si7_t_LCA;
v.pool_si = v.pool_si + v.si7_t_LCA;
v.pool = v.pool + v.si8_t_LCA;
v.pool_state_t = v.pool_state_t + v.si8_t_LCA;
v.pool_tissue_si8 = v.pool_tissue_si8 + v.si8_t_LCA;
v.pool_BA_LCA = v.pool_BA_LCA + v.si8_t_LCA;
v.pool_si_LCA = v.pool_si_LCA + v.si8_t_LCA;
v.pool_si = v.pool_si + v.si8_t_LCA;
v.pool = v.pool + v.si9_t_LCA;
v.pool_state_t = v.pool_state_t + v.si9_t_LCA;
v.pool_tissue_si9 = v.pool_tissue_si9 + v.si9_t_LCA;
v.pool_BA_LCA = v.pool_BA_LCA + v.si9_t_LCA;
v.pool_si_LCA = v.pool_si_LCA + v.si9_t_LCA;
v.pool_si = v.pool_si + v.si9_t_LCA;
v.pool = v.pool + v.si10_t_LCA;
v.pool_state_t = v.pool_state_t + v.si10_t_LCA;
v.pool_tissue_si10 = v.pool_tissue_si10 + v.si10_t_LCA;
v.pool_BA_LCA = v.pool_BA_LCA + v.si10_t_LCA;
v.pool_si_LCA = v.pool_si_LCA + v.si10_t_LCA;
v.pool_si = v.pool_si + v.si10_t_LCA;
v.pool = v.pool + v.co1_t_LCA;
v.pool_state_t = v.pool_state_t + v.co1_t_LCA;
v.pool_tissue_co1 = v.pool_tissue_co1 + v.co1_t_LCA;
v.pool_BA_LCA = v.pool_BA_LCA + v.co1_t_LCA;
v.pool_co_LCA = v.pool_co_LCA + v.co1_t_LCA;
v.pool_co = v.pool_co + v.co1_t_LCA;
v.pool = v.pool + v.co2_t_LCA;
v.pool_state_t = v.pool_state_t + v.co2_t_LCA;
v.pool_tissue_co2 = v.pool_tissue_co2 + v.co2_t_LCA;
v.pool_BA_LCA = v.pool_BA_LCA + v.co2_t_LCA;
v.pool_co_LCA = v.pool_co_LCA + v.co2_t_LCA;
v.pool_co = v.pool_co + v.co2_t_LCA;
v.pool = v.pool + v.co3_t_LCA;
v.pool_state_t = v.pool_state_t + v.co3_t_LCA;
v.pool_tissue_co3 = v.pool_tissue_co3 + v.co3_t_LCA;
v.pool_BA_LCA = v.pool_BA_LCA + v.co3_t_LCA;
v.pool_co_LCA = v.pool_co_LCA + v.co3_t_LCA;
v.pool_co = v.pool_co + v.co3_t_LCA;
v.pool = v.pool + v.co4_t_LCA;
v.pool_state_t = v.pool_state_t + v.co4_t_LCA;
v.pool_tissue_co4 = v.pool_tissue_co4 + v.co4_t_LCA;
v.pool_BA_LCA = v.pool_BA_LCA + v.co4_t_LCA;
v.pool_co_LCA = v.pool_co_LCA + v.co4_t_LCA;
v.pool_co = v.pool_co + v.co4_t_LCA;
v.pool = v.pool + v.co5_t_LCA;
v.pool_state_t = v.pool_state_t + v.co5_t_LCA;
v.pool_tissue_co5 = v.pool_tissue_co5 + v.co5_t_LCA;
v.pool_BA_LCA = v.pool_BA_LCA + v.co5_t_LCA;
v.pool_co_LCA = v.pool_co_LCA + v.co5_t_LCA;
v.pool_co = v.pool_co + v.co5_t_LCA;
v.pool = v.pool + v.pl_t_LCA * v.V_P;
v.pool_state_t = v.pool_state_t + v.pl_t_LCA * v.V_P;
v.pool_tissue_pl = v.pool_tissue_pl + v.pl_t_LCA * v.V_P;
v.pool_BA_LCA = v.pool_BA_LCA + v.pl_t_LCA * v.V_P;
v.plco_BA_LCA = v.plco_BA_LCA + v.pl_t_LCA;
v.plco_state_t = v.plco_state_t + v.pl_t_LCA;
v.pool = v.pool + v.li_t_LCAs;
v.pool_state_t = v.pool_state_t + v.li_t_LCAs;
v.pool_tissue_li = v.pool_tissue_li + v.li_t_LCAs;
v.pool_BA_LCAs = v.pool_BA_LCAs + v.li_t_LCAs;
v.pool = v.pool + v.gb_t_LCAs;
v.pool_state_t = v.pool_state_t + v.gb_t_LCAs;
v.pool_tissue_gb = v.pool_tissue_gb + v.gb_t_LCAs;
v.pool_BA_LCAs = v.pool_BA_LCAs + v.gb_t_LCAs;
v.pool = v.pool + v.si1_t_LCAs;
v.pool_state_t = v.pool_state_t + v.si1_t_LCAs;
v.pool_tissue_si1 = v.pool_tissue_si1 + v.si1_t_LCAs;
v.pool_BA_LCAs = v.pool_BA_LCAs + v.si1_t_LCAs;
v.pool_si_LCAs = v.pool_si_LCAs + v.si1_t_LCAs;
v.pool_si = v.pool_si + v.si1_t_LCAs;
v.pool = v.pool + v.si2_t_LCAs;
v.pool_state_t = v.pool_state_t + v.si2_t_LCAs;
v.pool_tissue_si2 = v.pool_tissue_si2 + v.si2_t_LCAs;
v.pool_BA_LCAs = v.pool_BA_LCAs + v.si2_t_LCAs;
v.pool_si_LCAs = v.pool_si_LCAs + v.si2_t_LCAs;
v.pool_si = v.pool_si + v.si2_t_LCAs;
v.pool = v.pool + v.si3_t_LCAs;
v.pool_state_t = v.pool_state_t + v.si3_t_LCAs;
v.pool_tissue_si3 = v.pool_tissue_si3 + v.si3_t_LCAs;
v.pool_BA_LCAs = v.pool_BA_LCAs + v.si3_t_LCAs;
v.pool_si_LCAs = v.pool_si_LCAs + v.si3_t_LCAs;
v.pool_si = v.pool_si + v.si3_t_LCAs;
v.pool = v.pool + v.si4_t_LCAs;
v.pool_state_t = v.pool_state_t + v.si4_t_LCAs;
v.pool_tissue_si4 = v.pool_tissue_si4 + v.si4_t_LCAs;
v.pool_BA_LCAs = v.pool_BA_LCAs + v.si4_t_LCAs;
v.pool_si_LCAs = v.pool_si_LCAs + v.si4_t_LCAs;
v.pool_si = v.pool_si + v.si4_t_LCAs;
v.pool = v.pool + v.si5_t_LCAs;
v.pool_state_t = v.pool_state_t + v.si5_t_LCAs;
v.pool_tissue_si5 = v.pool_tissue_si5 + v.si5_t_LCAs;
v.pool_BA_LCAs = v.pool_BA_LCAs + v.si5_t_LCAs;
v.pool_si_LCAs = v.pool_si_LCAs + v.si5_t_LCAs;
v.pool_si = v.pool_si + v.si5_t_LCAs;
v.pool = v.pool + v.si6_t_LCAs;
v.pool_state_t = v.pool_state_t + v.si6_t_LCAs;
v.pool_tissue_si6 = v.pool_tissue_si6 + v.si6_t_LCAs;
v.pool_BA_LCAs = v.pool_BA_LCAs + v.si6_t_LCAs;
v.pool_si_LCAs = v.pool_si_LCAs + v.si6_t_LCAs;
v.pool_si = v.pool_si + v.si6_t_LCAs;
v.pool = v.pool + v.si7_t_LCAs;
v.pool_state_t = v.pool_state_t + v.si7_t_LCAs;
v.pool_tissue_si7 = v.pool_tissue_si7 + v.si7_t_LCAs;
v.pool_BA_LCAs = v.pool_BA_LCAs + v.si7_t_LCAs;
v.pool_si_LCAs = v.pool_si_LCAs + v.si7_t_LCAs;
v.pool_si = v.pool_si + v.si7_t_LCAs;
v.pool = v.pool + v.si8_t_LCAs;
v.pool_state_t = v.pool_state_t + v.si8_t_LCAs;
v.pool_tissue_si8 = v.pool_tissue_si8 + v.si8_t_LCAs;
v.pool_BA_LCAs = v.pool_BA_LCAs + v.si8_t_LCAs;
v.pool_si_LCAs = v.pool_si_LCAs + v.si8_t_LCAs;
v.pool_si = v.pool_si + v.si8_t_LCAs;
v.pool = v.pool + v.si9_t_LCAs;
v.pool_state_t = v.pool_state_t + v.si9_t_LCAs;
v.pool_tissue_si9 = v.pool_tissue_si9 + v.si9_t_LCAs;
v.pool_BA_LCAs = v.pool_BA_LCAs + v.si9_t_LCAs;
v.pool_si_LCAs = v.pool_si_LCAs + v.si9_t_LCAs;
v.pool_si = v.pool_si + v.si9_t_LCAs;
v.pool = v.pool + v.si10_t_LCAs;
v.pool_state_t = v.pool_state_t + v.si10_t_LCAs;
v.pool_tissue_si10 = v.pool_tissue_si10 + v.si10_t_LCAs;
v.pool_BA_LCAs = v.pool_BA_LCAs + v.si10_t_LCAs;
v.pool_si_LCAs = v.pool_si_LCAs + v.si10_t_LCAs;
v.pool_si = v.pool_si + v.si10_t_LCAs;
v.pool = v.pool + v.co1_t_LCAs;
v.pool_state_t = v.pool_state_t + v.co1_t_LCAs;
v.pool_tissue_co1 = v.pool_tissue_co1 + v.co1_t_LCAs;
v.pool_BA_LCAs = v.pool_BA_LCAs + v.co1_t_LCAs;
v.pool_co_LCAs = v.pool_co_LCAs + v.co1_t_LCAs;
v.pool_co = v.pool_co + v.co1_t_LCAs;
v.pool = v.pool + v.co2_t_LCAs;
v.pool_state_t = v.pool_state_t + v.co2_t_LCAs;
v.pool_tissue_co2 = v.pool_tissue_co2 + v.co2_t_LCAs;
v.pool_BA_LCAs = v.pool_BA_LCAs + v.co2_t_LCAs;
v.pool_co_LCAs = v.pool_co_LCAs + v.co2_t_LCAs;
v.pool_co = v.pool_co + v.co2_t_LCAs;
v.pool = v.pool + v.co3_t_LCAs;
v.pool_state_t = v.pool_state_t + v.co3_t_LCAs;
v.pool_tissue_co3 = v.pool_tissue_co3 + v.co3_t_LCAs;
v.pool_BA_LCAs = v.pool_BA_LCAs + v.co3_t_LCAs;
v.pool_co_LCAs = v.pool_co_LCAs + v.co3_t_LCAs;
v.pool_co = v.pool_co + v.co3_t_LCAs;
v.pool = v.pool + v.co4_t_LCAs;
v.pool_state_t = v.pool_state_t + v.co4_t_LCAs;
v.pool_tissue_co4 = v.pool_tissue_co4 + v.co4_t_LCAs;
v.pool_BA_LCAs = v.pool_BA_LCAs + v.co4_t_LCAs;
v.pool_co_LCAs = v.pool_co_LCAs + v.co4_t_LCAs;
v.pool_co = v.pool_co + v.co4_t_LCAs;
v.pool = v.pool + v.co5_t_LCAs;
v.pool_state_t = v.pool_state_t + v.co5_t_LCAs;
v.pool_tissue_co5 = v.pool_tissue_co5 + v.co5_t_LCAs;
v.pool_BA_LCAs = v.pool_BA_LCAs + v.co5_t_LCAs;
v.pool_co_LCAs = v.pool_co_LCAs + v.co5_t_LCAs;
v.pool_co = v.pool_co + v.co5_t_LCAs;
v.pool = v.pool + v.pl_t_LCAs * v.V_P;
v.pool_state_t = v.pool_state_t + v.pl_t_LCAs * v.V_P;
v.pool_tissue_pl = v.pool_tissue_pl + v.pl_t_LCAs * v.V_P;
v.pool_BA_LCAs = v.pool_BA_LCAs + v.pl_t_LCAs * v.V_P;
v.plco_BA_LCAs = v.plco_BA_LCAs + v.pl_t_LCAs;
v.plco_state_t = v.plco_state_t + v.pl_t_LCAs;
v.pool = v.pool + v.li_t_o;
v.pool_state_t = v.pool_state_t + v.li_t_o;
v.pool_tissue_li = v.pool_tissue_li + v.li_t_o;
v.pool_BA_o = v.pool_BA_o + v.li_t_o;
v.pool = v.pool + v.gb_t_o;
v.pool_state_t = v.pool_state_t + v.gb_t_o;
v.pool_tissue_gb = v.pool_tissue_gb + v.gb_t_o;
v.pool_BA_o = v.pool_BA_o + v.gb_t_o;
v.pool = v.pool + v.si1_t_o;
v.pool_state_t = v.pool_state_t + v.si1_t_o;
v.pool_tissue_si1 = v.pool_tissue_si1 + v.si1_t_o;
v.pool_BA_o = v.pool_BA_o + v.si1_t_o;
v.pool_si_o = v.pool_si_o + v.si1_t_o;
v.pool_si = v.pool_si + v.si1_t_o;
v.pool = v.pool + v.si2_t_o;
v.pool_state_t = v.pool_state_t + v.si2_t_o;
v.pool_tissue_si2 = v.pool_tissue_si2 + v.si2_t_o;
v.pool_BA_o = v.pool_BA_o + v.si2_t_o;
v.pool_si_o = v.pool_si_o + v.si2_t_o;
v.pool_si = v.pool_si + v.si2_t_o;
v.pool = v.pool + v.si3_t_o;
v.pool_state_t = v.pool_state_t + v.si3_t_o;
v.pool_tissue_si3 = v.pool_tissue_si3 + v.si3_t_o;
v.pool_BA_o = v.pool_BA_o + v.si3_t_o;
v.pool_si_o = v.pool_si_o + v.si3_t_o;
v.pool_si = v.pool_si + v.si3_t_o;
v.pool = v.pool + v.si4_t_o;
v.pool_state_t = v.pool_state_t + v.si4_t_o;
v.pool_tissue_si4 = v.pool_tissue_si4 + v.si4_t_o;
v.pool_BA_o = v.pool_BA_o + v.si4_t_o;
v.pool_si_o = v.pool_si_o + v.si4_t_o;
v.pool_si = v.pool_si + v.si4_t_o;
v.pool = v.pool + v.si5_t_o;
v.pool_state_t = v.pool_state_t + v.si5_t_o;
v.pool_tissue_si5 = v.pool_tissue_si5 + v.si5_t_o;
v.pool_BA_o = v.pool_BA_o + v.si5_t_o;
v.pool_si_o = v.pool_si_o + v.si5_t_o;
v.pool_si = v.pool_si + v.si5_t_o;
v.pool = v.pool + v.si6_t_o;
v.pool_state_t = v.pool_state_t + v.si6_t_o;
v.pool_tissue_si6 = v.pool_tissue_si6 + v.si6_t_o;
v.pool_BA_o = v.pool_BA_o + v.si6_t_o;
v.pool_si_o = v.pool_si_o + v.si6_t_o;
v.pool_si = v.pool_si + v.si6_t_o;
v.pool = v.pool + v.si7_t_o;
v.pool_state_t = v.pool_state_t + v.si7_t_o;
v.pool_tissue_si7 = v.pool_tissue_si7 + v.si7_t_o;
v.pool_BA_o = v.pool_BA_o + v.si7_t_o;
v.pool_si_o = v.pool_si_o + v.si7_t_o;
v.pool_si = v.pool_si + v.si7_t_o;
v.pool = v.pool + v.si8_t_o;
v.pool_state_t = v.pool_state_t + v.si8_t_o;
v.pool_tissue_si8 = v.pool_tissue_si8 + v.si8_t_o;
v.pool_BA_o = v.pool_BA_o + v.si8_t_o;
v.pool_si_o = v.pool_si_o + v.si8_t_o;
v.pool_si = v.pool_si + v.si8_t_o;
v.pool = v.pool + v.si9_t_o;
v.pool_state_t = v.pool_state_t + v.si9_t_o;
v.pool_tissue_si9 = v.pool_tissue_si9 + v.si9_t_o;
v.pool_BA_o = v.pool_BA_o + v.si9_t_o;
v.pool_si_o = v.pool_si_o + v.si9_t_o;
v.pool_si = v.pool_si + v.si9_t_o;
v.pool = v.pool + v.si10_t_o;
v.pool_state_t = v.pool_state_t + v.si10_t_o;
v.pool_tissue_si10 = v.pool_tissue_si10 + v.si10_t_o;
v.pool_BA_o = v.pool_BA_o + v.si10_t_o;
v.pool_si_o = v.pool_si_o + v.si10_t_o;
v.pool_si = v.pool_si + v.si10_t_o;
v.pool = v.pool + v.co1_t_o;
v.pool_state_t = v.pool_state_t + v.co1_t_o;
v.pool_tissue_co1 = v.pool_tissue_co1 + v.co1_t_o;
v.pool_BA_o = v.pool_BA_o + v.co1_t_o;
v.pool_co_o = v.pool_co_o + v.co1_t_o;
v.pool_co = v.pool_co + v.co1_t_o;
v.pool = v.pool + v.co2_t_o;
v.pool_state_t = v.pool_state_t + v.co2_t_o;
v.pool_tissue_co2 = v.pool_tissue_co2 + v.co2_t_o;
v.pool_BA_o = v.pool_BA_o + v.co2_t_o;
v.pool_co_o = v.pool_co_o + v.co2_t_o;
v.pool_co = v.pool_co + v.co2_t_o;
v.pool = v.pool + v.co3_t_o;
v.pool_state_t = v.pool_state_t + v.co3_t_o;
v.pool_tissue_co3 = v.pool_tissue_co3 + v.co3_t_o;
v.pool_BA_o = v.pool_BA_o + v.co3_t_o;
v.pool_co_o = v.pool_co_o + v.co3_t_o;
v.pool_co = v.pool_co + v.co3_t_o;
v.pool = v.pool + v.co4_t_o;
v.pool_state_t = v.pool_state_t + v.co4_t_o;
v.pool_tissue_co4 = v.pool_tissue_co4 + v.co4_t_o;
v.pool_BA_o = v.pool_BA_o + v.co4_t_o;
v.pool_co_o = v.pool_co_o + v.co4_t_o;
v.pool_co = v.pool_co + v.co4_t_o;
v.pool = v.pool + v.co5_t_o;
v.pool_state_t = v.pool_state_t + v.co5_t_o;
v.pool_tissue_co5 = v.pool_tissue_co5 + v.co5_t_o;
v.pool_BA_o = v.pool_BA_o + v.co5_t_o;
v.pool_co_o = v.pool_co_o + v.co5_t_o;
v.pool_co = v.pool_co + v.co5_t_o;
v.pool = v.pool + v.pl_t_o * v.V_P;
v.pool_state_t = v.pool_state_t + v.pl_t_o * v.V_P;
v.pool_tissue_pl = v.pool_tissue_pl + v.pl_t_o * v.V_P;
v.pool_BA_o = v.pool_BA_o + v.pl_t_o * v.V_P;
v.plco_BA_o = v.plco_BA_o + v.pl_t_o;
v.plco_state_t = v.plco_state_t + v.pl_t_o;
v.pool = v.pool + v.li_g_CA;
v.pool_state_g = v.pool_state_g + v.li_g_CA;
v.pool_tissue_li = v.pool_tissue_li + v.li_g_CA;
v.pool_BA_CA = v.pool_BA_CA + v.li_g_CA;
v.pool = v.pool + v.gb_g_CA;
v.pool_state_g = v.pool_state_g + v.gb_g_CA;
v.pool_tissue_gb = v.pool_tissue_gb + v.gb_g_CA;
v.pool_BA_CA = v.pool_BA_CA + v.gb_g_CA;
v.pool = v.pool + v.si1_g_CA;
v.pool_state_g = v.pool_state_g + v.si1_g_CA;
v.pool_tissue_si1 = v.pool_tissue_si1 + v.si1_g_CA;
v.pool_BA_CA = v.pool_BA_CA + v.si1_g_CA;
v.pool_si_CA = v.pool_si_CA + v.si1_g_CA;
v.pool_si = v.pool_si + v.si1_g_CA;
v.pool = v.pool + v.si2_g_CA;
v.pool_state_g = v.pool_state_g + v.si2_g_CA;
v.pool_tissue_si2 = v.pool_tissue_si2 + v.si2_g_CA;
v.pool_BA_CA = v.pool_BA_CA + v.si2_g_CA;
v.pool_si_CA = v.pool_si_CA + v.si2_g_CA;
v.pool_si = v.pool_si + v.si2_g_CA;
v.pool = v.pool + v.si3_g_CA;
v.pool_state_g = v.pool_state_g + v.si3_g_CA;
v.pool_tissue_si3 = v.pool_tissue_si3 + v.si3_g_CA;
v.pool_BA_CA = v.pool_BA_CA + v.si3_g_CA;
v.pool_si_CA = v.pool_si_CA + v.si3_g_CA;
v.pool_si = v.pool_si + v.si3_g_CA;
v.pool = v.pool + v.si4_g_CA;
v.pool_state_g = v.pool_state_g + v.si4_g_CA;
v.pool_tissue_si4 = v.pool_tissue_si4 + v.si4_g_CA;
v.pool_BA_CA = v.pool_BA_CA + v.si4_g_CA;
v.pool_si_CA = v.pool_si_CA + v.si4_g_CA;
v.pool_si = v.pool_si + v.si4_g_CA;
v.pool = v.pool + v.si5_g_CA;
v.pool_state_g = v.pool_state_g + v.si5_g_CA;
v.pool_tissue_si5 = v.pool_tissue_si5 + v.si5_g_CA;
v.pool_BA_CA = v.pool_BA_CA + v.si5_g_CA;
v.pool_si_CA = v.pool_si_CA + v.si5_g_CA;
v.pool_si = v.pool_si + v.si5_g_CA;
v.pool = v.pool + v.si6_g_CA;
v.pool_state_g = v.pool_state_g + v.si6_g_CA;
v.pool_tissue_si6 = v.pool_tissue_si6 + v.si6_g_CA;
v.pool_BA_CA = v.pool_BA_CA + v.si6_g_CA;
v.pool_si_CA = v.pool_si_CA + v.si6_g_CA;
v.pool_si = v.pool_si + v.si6_g_CA;
v.pool = v.pool + v.si7_g_CA;
v.pool_state_g = v.pool_state_g + v.si7_g_CA;
v.pool_tissue_si7 = v.pool_tissue_si7 + v.si7_g_CA;
v.pool_BA_CA = v.pool_BA_CA + v.si7_g_CA;
v.pool_si_CA = v.pool_si_CA + v.si7_g_CA;
v.pool_si = v.pool_si + v.si7_g_CA;
v.pool = v.pool + v.si8_g_CA;
v.pool_state_g = v.pool_state_g + v.si8_g_CA;
v.pool_tissue_si8 = v.pool_tissue_si8 + v.si8_g_CA;
v.pool_BA_CA = v.pool_BA_CA + v.si8_g_CA;
v.pool_si_CA = v.pool_si_CA + v.si8_g_CA;
v.pool_si = v.pool_si + v.si8_g_CA;
v.pool = v.pool + v.si9_g_CA;
v.pool_state_g = v.pool_state_g + v.si9_g_CA;
v.pool_tissue_si9 = v.pool_tissue_si9 + v.si9_g_CA;
v.pool_BA_CA = v.pool_BA_CA + v.si9_g_CA;
v.pool_si_CA = v.pool_si_CA + v.si9_g_CA;
v.pool_si = v.pool_si + v.si9_g_CA;
v.pool = v.pool + v.si10_g_CA;
v.pool_state_g = v.pool_state_g + v.si10_g_CA;
v.pool_tissue_si10 = v.pool_tissue_si10 + v.si10_g_CA;
v.pool_BA_CA = v.pool_BA_CA + v.si10_g_CA;
v.pool_si_CA = v.pool_si_CA + v.si10_g_CA;
v.pool_si = v.pool_si + v.si10_g_CA;
v.pool = v.pool + v.co1_g_CA;
v.pool_state_g = v.pool_state_g + v.co1_g_CA;
v.pool_tissue_co1 = v.pool_tissue_co1 + v.co1_g_CA;
v.pool_BA_CA = v.pool_BA_CA + v.co1_g_CA;
v.pool_co_CA = v.pool_co_CA + v.co1_g_CA;
v.pool_co = v.pool_co + v.co1_g_CA;
v.pool = v.pool + v.co2_g_CA;
v.pool_state_g = v.pool_state_g + v.co2_g_CA;
v.pool_tissue_co2 = v.pool_tissue_co2 + v.co2_g_CA;
v.pool_BA_CA = v.pool_BA_CA + v.co2_g_CA;
v.pool_co_CA = v.pool_co_CA + v.co2_g_CA;
v.pool_co = v.pool_co + v.co2_g_CA;
v.pool = v.pool + v.co3_g_CA;
v.pool_state_g = v.pool_state_g + v.co3_g_CA;
v.pool_tissue_co3 = v.pool_tissue_co3 + v.co3_g_CA;
v.pool_BA_CA = v.pool_BA_CA + v.co3_g_CA;
v.pool_co_CA = v.pool_co_CA + v.co3_g_CA;
v.pool_co = v.pool_co + v.co3_g_CA;
v.pool = v.pool + v.co4_g_CA;
v.pool_state_g = v.pool_state_g + v.co4_g_CA;
v.pool_tissue_co4 = v.pool_tissue_co4 + v.co4_g_CA;
v.pool_BA_CA = v.pool_BA_CA + v.co4_g_CA;
v.pool_co_CA = v.pool_co_CA + v.co4_g_CA;
v.pool_co = v.pool_co + v.co4_g_CA;
v.pool = v.pool + v.co5_g_CA;
v.pool_state_g = v.pool_state_g + v.co5_g_CA;
v.pool_tissue_co5 = v.pool_tissue_co5 + v.co5_g_CA;
v.pool_BA_CA = v.pool_BA_CA + v.co5_g_CA;
v.pool_co_CA = v.pool_co_CA + v.co5_g_CA;
v.pool_co = v.pool_co + v.co5_g_CA;
v.pool = v.pool + v.pl_g_CA * v.V_P;
v.pool_state_g = v.pool_state_g + v.pl_g_CA * v.V_P;
v.pool_tissue_pl = v.pool_tissue_pl + v.pl_g_CA * v.V_P;
v.pool_BA_CA = v.pool_BA_CA + v.pl_g_CA * v.V_P;
v.plco_BA_CA = v.plco_BA_CA + v.pl_g_CA;
v.plco_state_g = v.plco_state_g + v.pl_g_CA;
v.pool = v.pool + v.li_g_CDCA;
v.pool_state_g = v.pool_state_g + v.li_g_CDCA;
v.pool_tissue_li = v.pool_tissue_li + v.li_g_CDCA;
v.pool_BA_CDCA = v.pool_BA_CDCA + v.li_g_CDCA;
v.pool = v.pool + v.gb_g_CDCA;
v.pool_state_g = v.pool_state_g + v.gb_g_CDCA;
v.pool_tissue_gb = v.pool_tissue_gb + v.gb_g_CDCA;
v.pool_BA_CDCA = v.pool_BA_CDCA + v.gb_g_CDCA;
v.pool = v.pool + v.si1_g_CDCA;
v.pool_state_g = v.pool_state_g + v.si1_g_CDCA;
v.pool_tissue_si1 = v.pool_tissue_si1 + v.si1_g_CDCA;
v.pool_BA_CDCA = v.pool_BA_CDCA + v.si1_g_CDCA;
v.pool_si_CDCA = v.pool_si_CDCA + v.si1_g_CDCA;
v.pool_si = v.pool_si + v.si1_g_CDCA;
v.pool = v.pool + v.si2_g_CDCA;
v.pool_state_g = v.pool_state_g + v.si2_g_CDCA;
v.pool_tissue_si2 = v.pool_tissue_si2 + v.si2_g_CDCA;
v.pool_BA_CDCA = v.pool_BA_CDCA + v.si2_g_CDCA;
v.pool_si_CDCA = v.pool_si_CDCA + v.si2_g_CDCA;
v.pool_si = v.pool_si + v.si2_g_CDCA;
v.pool = v.pool + v.si3_g_CDCA;
v.pool_state_g = v.pool_state_g + v.si3_g_CDCA;
v.pool_tissue_si3 = v.pool_tissue_si3 + v.si3_g_CDCA;
v.pool_BA_CDCA = v.pool_BA_CDCA + v.si3_g_CDCA;
v.pool_si_CDCA = v.pool_si_CDCA + v.si3_g_CDCA;
v.pool_si = v.pool_si + v.si3_g_CDCA;
v.pool = v.pool + v.si4_g_CDCA;
v.pool_state_g = v.pool_state_g + v.si4_g_CDCA;
v.pool_tissue_si4 = v.pool_tissue_si4 + v.si4_g_CDCA;
v.pool_BA_CDCA = v.pool_BA_CDCA + v.si4_g_CDCA;
v.pool_si_CDCA = v.pool_si_CDCA + v.si4_g_CDCA;
v.pool_si = v.pool_si + v.si4_g_CDCA;
v.pool = v.pool + v.si5_g_CDCA;
v.pool_state_g = v.pool_state_g + v.si5_g_CDCA;
v.pool_tissue_si5 = v.pool_tissue_si5 + v.si5_g_CDCA;
v.pool_BA_CDCA = v.pool_BA_CDCA + v.si5_g_CDCA;
v.pool_si_CDCA = v.pool_si_CDCA + v.si5_g_CDCA;
v.pool_si = v.pool_si + v.si5_g_CDCA;
v.pool = v.pool + v.si6_g_CDCA;
v.pool_state_g = v.pool_state_g + v.si6_g_CDCA;
v.pool_tissue_si6 = v.pool_tissue_si6 + v.si6_g_CDCA;
v.pool_BA_CDCA = v.pool_BA_CDCA + v.si6_g_CDCA;
v.pool_si_CDCA = v.pool_si_CDCA + v.si6_g_CDCA;
v.pool_si = v.pool_si + v.si6_g_CDCA;
v.pool = v.pool + v.si7_g_CDCA;
v.pool_state_g = v.pool_state_g + v.si7_g_CDCA;
v.pool_tissue_si7 = v.pool_tissue_si7 + v.si7_g_CDCA;
v.pool_BA_CDCA = v.pool_BA_CDCA + v.si7_g_CDCA;
v.pool_si_CDCA = v.pool_si_CDCA + v.si7_g_CDCA;
v.pool_si = v.pool_si + v.si7_g_CDCA;
v.pool = v.pool + v.si8_g_CDCA;
v.pool_state_g = v.pool_state_g + v.si8_g_CDCA;
v.pool_tissue_si8 = v.pool_tissue_si8 + v.si8_g_CDCA;
v.pool_BA_CDCA = v.pool_BA_CDCA + v.si8_g_CDCA;
v.pool_si_CDCA = v.pool_si_CDCA + v.si8_g_CDCA;
v.pool_si = v.pool_si + v.si8_g_CDCA;
v.pool = v.pool + v.si9_g_CDCA;
v.pool_state_g = v.pool_state_g + v.si9_g_CDCA;
v.pool_tissue_si9 = v.pool_tissue_si9 + v.si9_g_CDCA;
v.pool_BA_CDCA = v.pool_BA_CDCA + v.si9_g_CDCA;
v.pool_si_CDCA = v.pool_si_CDCA + v.si9_g_CDCA;
v.pool_si = v.pool_si + v.si9_g_CDCA;
v.pool = v.pool + v.si10_g_CDCA;
v.pool_state_g = v.pool_state_g + v.si10_g_CDCA;
v.pool_tissue_si10 = v.pool_tissue_si10 + v.si10_g_CDCA;
v.pool_BA_CDCA = v.pool_BA_CDCA + v.si10_g_CDCA;
v.pool_si_CDCA = v.pool_si_CDCA + v.si10_g_CDCA;
v.pool_si = v.pool_si + v.si10_g_CDCA;
v.pool = v.pool + v.co1_g_CDCA;
v.pool_state_g = v.pool_state_g + v.co1_g_CDCA;
v.pool_tissue_co1 = v.pool_tissue_co1 + v.co1_g_CDCA;
v.pool_BA_CDCA = v.pool_BA_CDCA + v.co1_g_CDCA;
v.pool_co_CDCA = v.pool_co_CDCA + v.co1_g_CDCA;
v.pool_co = v.pool_co + v.co1_g_CDCA;
v.pool = v.pool + v.co2_g_CDCA;
v.pool_state_g = v.pool_state_g + v.co2_g_CDCA;
v.pool_tissue_co2 = v.pool_tissue_co2 + v.co2_g_CDCA;
v.pool_BA_CDCA = v.pool_BA_CDCA + v.co2_g_CDCA;
v.pool_co_CDCA = v.pool_co_CDCA + v.co2_g_CDCA;
v.pool_co = v.pool_co + v.co2_g_CDCA;
v.pool = v.pool + v.co3_g_CDCA;
v.pool_state_g = v.pool_state_g + v.co3_g_CDCA;
v.pool_tissue_co3 = v.pool_tissue_co3 + v.co3_g_CDCA;
v.pool_BA_CDCA = v.pool_BA_CDCA + v.co3_g_CDCA;
v.pool_co_CDCA = v.pool_co_CDCA + v.co3_g_CDCA;
v.pool_co = v.pool_co + v.co3_g_CDCA;
v.pool = v.pool + v.co4_g_CDCA;
v.pool_state_g = v.pool_state_g + v.co4_g_CDCA;
v.pool_tissue_co4 = v.pool_tissue_co4 + v.co4_g_CDCA;
v.pool_BA_CDCA = v.pool_BA_CDCA + v.co4_g_CDCA;
v.pool_co_CDCA = v.pool_co_CDCA + v.co4_g_CDCA;
v.pool_co = v.pool_co + v.co4_g_CDCA;
v.pool = v.pool + v.co5_g_CDCA;
v.pool_state_g = v.pool_state_g + v.co5_g_CDCA;
v.pool_tissue_co5 = v.pool_tissue_co5 + v.co5_g_CDCA;
v.pool_BA_CDCA = v.pool_BA_CDCA + v.co5_g_CDCA;
v.pool_co_CDCA = v.pool_co_CDCA + v.co5_g_CDCA;
v.pool_co = v.pool_co + v.co5_g_CDCA;
v.pool = v.pool + v.pl_g_CDCA * v.V_P;
v.pool_state_g = v.pool_state_g + v.pl_g_CDCA * v.V_P;
v.pool_tissue_pl = v.pool_tissue_pl + v.pl_g_CDCA * v.V_P;
v.pool_BA_CDCA = v.pool_BA_CDCA + v.pl_g_CDCA * v.V_P;
v.plco_BA_CDCA = v.plco_BA_CDCA + v.pl_g_CDCA;
v.plco_state_g = v.plco_state_g + v.pl_g_CDCA;
v.pool = v.pool + v.li_g_DCA;
v.pool_state_g = v.pool_state_g + v.li_g_DCA;
v.pool_tissue_li = v.pool_tissue_li + v.li_g_DCA;
v.pool_BA_DCA = v.pool_BA_DCA + v.li_g_DCA;
v.pool = v.pool + v.gb_g_DCA;
v.pool_state_g = v.pool_state_g + v.gb_g_DCA;
v.pool_tissue_gb = v.pool_tissue_gb + v.gb_g_DCA;
v.pool_BA_DCA = v.pool_BA_DCA + v.gb_g_DCA;
v.pool = v.pool + v.si1_g_DCA;
v.pool_state_g = v.pool_state_g + v.si1_g_DCA;
v.pool_tissue_si1 = v.pool_tissue_si1 + v.si1_g_DCA;
v.pool_BA_DCA = v.pool_BA_DCA + v.si1_g_DCA;
v.pool_si_DCA = v.pool_si_DCA + v.si1_g_DCA;
v.pool_si = v.pool_si + v.si1_g_DCA;
v.pool = v.pool + v.si2_g_DCA;
v.pool_state_g = v.pool_state_g + v.si2_g_DCA;
v.pool_tissue_si2 = v.pool_tissue_si2 + v.si2_g_DCA;
v.pool_BA_DCA = v.pool_BA_DCA + v.si2_g_DCA;
v.pool_si_DCA = v.pool_si_DCA + v.si2_g_DCA;
v.pool_si = v.pool_si + v.si2_g_DCA;
v.pool = v.pool + v.si3_g_DCA;
v.pool_state_g = v.pool_state_g + v.si3_g_DCA;
v.pool_tissue_si3 = v.pool_tissue_si3 + v.si3_g_DCA;
v.pool_BA_DCA = v.pool_BA_DCA + v.si3_g_DCA;
v.pool_si_DCA = v.pool_si_DCA + v.si3_g_DCA;
v.pool_si = v.pool_si + v.si3_g_DCA;
v.pool = v.pool + v.si4_g_DCA;
v.pool_state_g = v.pool_state_g + v.si4_g_DCA;
v.pool_tissue_si4 = v.pool_tissue_si4 + v.si4_g_DCA;
v.pool_BA_DCA = v.pool_BA_DCA + v.si4_g_DCA;
v.pool_si_DCA = v.pool_si_DCA + v.si4_g_DCA;
v.pool_si = v.pool_si + v.si4_g_DCA;
v.pool = v.pool + v.si5_g_DCA;
v.pool_state_g = v.pool_state_g + v.si5_g_DCA;
v.pool_tissue_si5 = v.pool_tissue_si5 + v.si5_g_DCA;
v.pool_BA_DCA = v.pool_BA_DCA + v.si5_g_DCA;
v.pool_si_DCA = v.pool_si_DCA + v.si5_g_DCA;
v.pool_si = v.pool_si + v.si5_g_DCA;
v.pool = v.pool + v.si6_g_DCA;
v.pool_state_g = v.pool_state_g + v.si6_g_DCA;
v.pool_tissue_si6 = v.pool_tissue_si6 + v.si6_g_DCA;
v.pool_BA_DCA = v.pool_BA_DCA + v.si6_g_DCA;
v.pool_si_DCA = v.pool_si_DCA + v.si6_g_DCA;
v.pool_si = v.pool_si + v.si6_g_DCA;
v.pool = v.pool + v.si7_g_DCA;
v.pool_state_g = v.pool_state_g + v.si7_g_DCA;
v.pool_tissue_si7 = v.pool_tissue_si7 + v.si7_g_DCA;
v.pool_BA_DCA = v.pool_BA_DCA + v.si7_g_DCA;
v.pool_si_DCA = v.pool_si_DCA + v.si7_g_DCA;
v.pool_si = v.pool_si + v.si7_g_DCA;
v.pool = v.pool + v.si8_g_DCA;
v.pool_state_g = v.pool_state_g + v.si8_g_DCA;
v.pool_tissue_si8 = v.pool_tissue_si8 + v.si8_g_DCA;
v.pool_BA_DCA = v.pool_BA_DCA + v.si8_g_DCA;
v.pool_si_DCA = v.pool_si_DCA + v.si8_g_DCA;
v.pool_si = v.pool_si + v.si8_g_DCA;
v.pool = v.pool + v.si9_g_DCA;
v.pool_state_g = v.pool_state_g + v.si9_g_DCA;
v.pool_tissue_si9 = v.pool_tissue_si9 + v.si9_g_DCA;
v.pool_BA_DCA = v.pool_BA_DCA + v.si9_g_DCA;
v.pool_si_DCA = v.pool_si_DCA + v.si9_g_DCA;
v.pool_si = v.pool_si + v.si9_g_DCA;
v.pool = v.pool + v.si10_g_DCA;
v.pool_state_g = v.pool_state_g + v.si10_g_DCA;
v.pool_tissue_si10 = v.pool_tissue_si10 + v.si10_g_DCA;
v.pool_BA_DCA = v.pool_BA_DCA + v.si10_g_DCA;
v.pool_si_DCA = v.pool_si_DCA + v.si10_g_DCA;
v.pool_si = v.pool_si + v.si10_g_DCA;
v.pool = v.pool + v.co1_g_DCA;
v.pool_state_g = v.pool_state_g + v.co1_g_DCA;
v.pool_tissue_co1 = v.pool_tissue_co1 + v.co1_g_DCA;
v.pool_BA_DCA = v.pool_BA_DCA + v.co1_g_DCA;
v.pool_co_DCA = v.pool_co_DCA + v.co1_g_DCA;
v.pool_co = v.pool_co + v.co1_g_DCA;
v.pool = v.pool + v.co2_g_DCA;
v.pool_state_g = v.pool_state_g + v.co2_g_DCA;
v.pool_tissue_co2 = v.pool_tissue_co2 + v.co2_g_DCA;
v.pool_BA_DCA = v.pool_BA_DCA + v.co2_g_DCA;
v.pool_co_DCA = v.pool_co_DCA + v.co2_g_DCA;
v.pool_co = v.pool_co + v.co2_g_DCA;
v.pool = v.pool + v.co3_g_DCA;
v.pool_state_g = v.pool_state_g + v.co3_g_DCA;
v.pool_tissue_co3 = v.pool_tissue_co3 + v.co3_g_DCA;
v.pool_BA_DCA = v.pool_BA_DCA + v.co3_g_DCA;
v.pool_co_DCA = v.pool_co_DCA + v.co3_g_DCA;
v.pool_co = v.pool_co + v.co3_g_DCA;
v.pool = v.pool + v.co4_g_DCA;
v.pool_state_g = v.pool_state_g + v.co4_g_DCA;
v.pool_tissue_co4 = v.pool_tissue_co4 + v.co4_g_DCA;
v.pool_BA_DCA = v.pool_BA_DCA + v.co4_g_DCA;
v.pool_co_DCA = v.pool_co_DCA + v.co4_g_DCA;
v.pool_co = v.pool_co + v.co4_g_DCA;
v.pool = v.pool + v.co5_g_DCA;
v.pool_state_g = v.pool_state_g + v.co5_g_DCA;
v.pool_tissue_co5 = v.pool_tissue_co5 + v.co5_g_DCA;
v.pool_BA_DCA = v.pool_BA_DCA + v.co5_g_DCA;
v.pool_co_DCA = v.pool_co_DCA + v.co5_g_DCA;
v.pool_co = v.pool_co + v.co5_g_DCA;
v.pool = v.pool + v.pl_g_DCA * v.V_P;
v.pool_state_g = v.pool_state_g + v.pl_g_DCA * v.V_P;
v.pool_tissue_pl = v.pool_tissue_pl + v.pl_g_DCA * v.V_P;
v.pool_BA_DCA = v.pool_BA_DCA + v.pl_g_DCA * v.V_P;
v.plco_BA_DCA = v.plco_BA_DCA + v.pl_g_DCA;
v.plco_state_g = v.plco_state_g + v.pl_g_DCA;
v.pool = v.pool + v.li_g_UDCA;
v.pool_state_g = v.pool_state_g + v.li_g_UDCA;
v.pool_tissue_li = v.pool_tissue_li + v.li_g_UDCA;
v.pool_BA_UDCA = v.pool_BA_UDCA + v.li_g_UDCA;
v.pool = v.pool + v.gb_g_UDCA;
v.pool_state_g = v.pool_state_g + v.gb_g_UDCA;
v.pool_tissue_gb = v.pool_tissue_gb + v.gb_g_UDCA;
v.pool_BA_UDCA = v.pool_BA_UDCA + v.gb_g_UDCA;
v.pool = v.pool + v.si1_g_UDCA;
v.pool_state_g = v.pool_state_g + v.si1_g_UDCA;
v.pool_tissue_si1 = v.pool_tissue_si1 + v.si1_g_UDCA;
v.pool_BA_UDCA = v.pool_BA_UDCA + v.si1_g_UDCA;
v.pool_si_UDCA = v.pool_si_UDCA + v.si1_g_UDCA;
v.pool_si = v.pool_si + v.si1_g_UDCA;
v.pool = v.pool + v.si2_g_UDCA;
v.pool_state_g = v.pool_state_g + v.si2_g_UDCA;
v.pool_tissue_si2 = v.pool_tissue_si2 + v.si2_g_UDCA;
v.pool_BA_UDCA = v.pool_BA_UDCA + v.si2_g_UDCA;
v.pool_si_UDCA = v.pool_si_UDCA + v.si2_g_UDCA;
v.pool_si = v.pool_si + v.si2_g_UDCA;
v.pool = v.pool + v.si3_g_UDCA;
v.pool_state_g = v.pool_state_g + v.si3_g_UDCA;
v.pool_tissue_si3 = v.pool_tissue_si3 + v.si3_g_UDCA;
v.pool_BA_UDCA = v.pool_BA_UDCA + v.si3_g_UDCA;
v.pool_si_UDCA = v.pool_si_UDCA + v.si3_g_UDCA;
v.pool_si = v.pool_si + v.si3_g_UDCA;
v.pool = v.pool + v.si4_g_UDCA;
v.pool_state_g = v.pool_state_g + v.si4_g_UDCA;
v.pool_tissue_si4 = v.pool_tissue_si4 + v.si4_g_UDCA;
v.pool_BA_UDCA = v.pool_BA_UDCA + v.si4_g_UDCA;
v.pool_si_UDCA = v.pool_si_UDCA + v.si4_g_UDCA;
v.pool_si = v.pool_si + v.si4_g_UDCA;
v.pool = v.pool + v.si5_g_UDCA;
v.pool_state_g = v.pool_state_g + v.si5_g_UDCA;
v.pool_tissue_si5 = v.pool_tissue_si5 + v.si5_g_UDCA;
v.pool_BA_UDCA = v.pool_BA_UDCA + v.si5_g_UDCA;
v.pool_si_UDCA = v.pool_si_UDCA + v.si5_g_UDCA;
v.pool_si = v.pool_si + v.si5_g_UDCA;
v.pool = v.pool + v.si6_g_UDCA;
v.pool_state_g = v.pool_state_g + v.si6_g_UDCA;
v.pool_tissue_si6 = v.pool_tissue_si6 + v.si6_g_UDCA;
v.pool_BA_UDCA = v.pool_BA_UDCA + v.si6_g_UDCA;
v.pool_si_UDCA = v.pool_si_UDCA + v.si6_g_UDCA;
v.pool_si = v.pool_si + v.si6_g_UDCA;
v.pool = v.pool + v.si7_g_UDCA;
v.pool_state_g = v.pool_state_g + v.si7_g_UDCA;
v.pool_tissue_si7 = v.pool_tissue_si7 + v.si7_g_UDCA;
v.pool_BA_UDCA = v.pool_BA_UDCA + v.si7_g_UDCA;
v.pool_si_UDCA = v.pool_si_UDCA + v.si7_g_UDCA;
v.pool_si = v.pool_si + v.si7_g_UDCA;
v.pool = v.pool + v.si8_g_UDCA;
v.pool_state_g = v.pool_state_g + v.si8_g_UDCA;
v.pool_tissue_si8 = v.pool_tissue_si8 + v.si8_g_UDCA;
v.pool_BA_UDCA = v.pool_BA_UDCA + v.si8_g_UDCA;
v.pool_si_UDCA = v.pool_si_UDCA + v.si8_g_UDCA;
v.pool_si = v.pool_si + v.si8_g_UDCA;
v.pool = v.pool + v.si9_g_UDCA;
v.pool_state_g = v.pool_state_g + v.si9_g_UDCA;
v.pool_tissue_si9 = v.pool_tissue_si9 + v.si9_g_UDCA;
v.pool_BA_UDCA = v.pool_BA_UDCA + v.si9_g_UDCA;
v.pool_si_UDCA = v.pool_si_UDCA + v.si9_g_UDCA;
v.pool_si = v.pool_si + v.si9_g_UDCA;
v.pool = v.pool + v.si10_g_UDCA;
v.pool_state_g = v.pool_state_g + v.si10_g_UDCA;
v.pool_tissue_si10 = v.pool_tissue_si10 + v.si10_g_UDCA;
v.pool_BA_UDCA = v.pool_BA_UDCA + v.si10_g_UDCA;
v.pool_si_UDCA = v.pool_si_UDCA + v.si10_g_UDCA;
v.pool_si = v.pool_si + v.si10_g_UDCA;
v.pool = v.pool + v.co1_g_UDCA;
v.pool_state_g = v.pool_state_g + v.co1_g_UDCA;
v.pool_tissue_co1 = v.pool_tissue_co1 + v.co1_g_UDCA;
v.pool_BA_UDCA = v.pool_BA_UDCA + v.co1_g_UDCA;
v.pool_co_UDCA = v.pool_co_UDCA + v.co1_g_UDCA;
v.pool_co = v.pool_co + v.co1_g_UDCA;
v.pool = v.pool + v.co2_g_UDCA;
v.pool_state_g = v.pool_state_g + v.co2_g_UDCA;
v.pool_tissue_co2 = v.pool_tissue_co2 + v.co2_g_UDCA;
v.pool_BA_UDCA = v.pool_BA_UDCA + v.co2_g_UDCA;
v.pool_co_UDCA = v.pool_co_UDCA + v.co2_g_UDCA;
v.pool_co = v.pool_co + v.co2_g_UDCA;
v.pool = v.pool + v.co3_g_UDCA;
v.pool_state_g = v.pool_state_g + v.co3_g_UDCA;
v.pool_tissue_co3 = v.pool_tissue_co3 + v.co3_g_UDCA;
v.pool_BA_UDCA = v.pool_BA_UDCA + v.co3_g_UDCA;
v.pool_co_UDCA = v.pool_co_UDCA + v.co3_g_UDCA;
v.pool_co = v.pool_co + v.co3_g_UDCA;
v.pool = v.pool + v.co4_g_UDCA;
v.pool_state_g = v.pool_state_g + v.co4_g_UDCA;
v.pool_tissue_co4 = v.pool_tissue_co4 + v.co4_g_UDCA;
v.pool_BA_UDCA = v.pool_BA_UDCA + v.co4_g_UDCA;
v.pool_co_UDCA = v.pool_co_UDCA + v.co4_g_UDCA;
v.pool_co = v.pool_co + v.co4_g_UDCA;
v.pool = v.pool + v.co5_g_UDCA;
v.pool_state_g = v.pool_state_g + v.co5_g_UDCA;
v.pool_tissue_co5 = v.pool_tissue_co5 + v.co5_g_UDCA;
v.pool_BA_UDCA = v.pool_BA_UDCA + v.co5_g_UDCA;
v.pool_co_UDCA = v.pool_co_UDCA + v.co5_g_UDCA;
v.pool_co = v.pool_co + v.co5_g_UDCA;
v.pool = v.pool + v.pl_g_UDCA * v.V_P;
v.pool_state_g = v.pool_state_g + v.pl_g_UDCA * v.V_P;
v.pool_tissue_pl = v.pool_tissue_pl + v.pl_g_UDCA * v.V_P;
v.pool_BA_UDCA = v.pool_BA_UDCA + v.pl_g_UDCA * v.V_P;
v.plco_BA_UDCA = v.plco_BA_UDCA + v.pl_g_UDCA;
v.plco_state_g = v.plco_state_g + v.pl_g_UDCA;
v.pool = v.pool + v.li_g_LCA;
v.pool_state_g = v.pool_state_g + v.li_g_LCA;
v.pool_tissue_li = v.pool_tissue_li + v.li_g_LCA;
v.pool_BA_LCA = v.pool_BA_LCA + v.li_g_LCA;
v.pool = v.pool + v.gb_g_LCA;
v.pool_state_g = v.pool_state_g + v.gb_g_LCA;
v.pool_tissue_gb = v.pool_tissue_gb + v.gb_g_LCA;
v.pool_BA_LCA = v.pool_BA_LCA + v.gb_g_LCA;
v.pool = v.pool + v.si1_g_LCA;
v.pool_state_g = v.pool_state_g + v.si1_g_LCA;
v.pool_tissue_si1 = v.pool_tissue_si1 + v.si1_g_LCA;
v.pool_BA_LCA = v.pool_BA_LCA + v.si1_g_LCA;
v.pool_si_LCA = v.pool_si_LCA + v.si1_g_LCA;
v.pool_si = v.pool_si + v.si1_g_LCA;
v.pool = v.pool + v.si2_g_LCA;
v.pool_state_g = v.pool_state_g + v.si2_g_LCA;
v.pool_tissue_si2 = v.pool_tissue_si2 + v.si2_g_LCA;
v.pool_BA_LCA = v.pool_BA_LCA + v.si2_g_LCA;
v.pool_si_LCA = v.pool_si_LCA + v.si2_g_LCA;
v.pool_si = v.pool_si + v.si2_g_LCA;
v.pool = v.pool + v.si3_g_LCA;
v.pool_state_g = v.pool_state_g + v.si3_g_LCA;
v.pool_tissue_si3 = v.pool_tissue_si3 + v.si3_g_LCA;
v.pool_BA_LCA = v.pool_BA_LCA + v.si3_g_LCA;
v.pool_si_LCA = v.pool_si_LCA + v.si3_g_LCA;
v.pool_si = v.pool_si + v.si3_g_LCA;
v.pool = v.pool + v.si4_g_LCA;
v.pool_state_g = v.pool_state_g + v.si4_g_LCA;
v.pool_tissue_si4 = v.pool_tissue_si4 + v.si4_g_LCA;
v.pool_BA_LCA = v.pool_BA_LCA + v.si4_g_LCA;
v.pool_si_LCA = v.pool_si_LCA + v.si4_g_LCA;
v.pool_si = v.pool_si + v.si4_g_LCA;
v.pool = v.pool + v.si5_g_LCA;
v.pool_state_g = v.pool_state_g + v.si5_g_LCA;
v.pool_tissue_si5 = v.pool_tissue_si5 + v.si5_g_LCA;
v.pool_BA_LCA = v.pool_BA_LCA + v.si5_g_LCA;
v.pool_si_LCA = v.pool_si_LCA + v.si5_g_LCA;
v.pool_si = v.pool_si + v.si5_g_LCA;
v.pool = v.pool + v.si6_g_LCA;
v.pool_state_g = v.pool_state_g + v.si6_g_LCA;
v.pool_tissue_si6 = v.pool_tissue_si6 + v.si6_g_LCA;
v.pool_BA_LCA = v.pool_BA_LCA + v.si6_g_LCA;
v.pool_si_LCA = v.pool_si_LCA + v.si6_g_LCA;
v.pool_si = v.pool_si + v.si6_g_LCA;
v.pool = v.pool + v.si7_g_LCA;
v.pool_state_g = v.pool_state_g + v.si7_g_LCA;
v.pool_tissue_si7 = v.pool_tissue_si7 + v.si7_g_LCA;
v.pool_BA_LCA = v.pool_BA_LCA + v.si7_g_LCA;
v.pool_si_LCA = v.pool_si_LCA + v.si7_g_LCA;
v.pool_si = v.pool_si + v.si7_g_LCA;
v.pool = v.pool + v.si8_g_LCA;
v.pool_state_g = v.pool_state_g + v.si8_g_LCA;
v.pool_tissue_si8 = v.pool_tissue_si8 + v.si8_g_LCA;
v.pool_BA_LCA = v.pool_BA_LCA + v.si8_g_LCA;
v.pool_si_LCA = v.pool_si_LCA + v.si8_g_LCA;
v.pool_si = v.pool_si + v.si8_g_LCA;
v.pool = v.pool + v.si9_g_LCA;
v.pool_state_g = v.pool_state_g + v.si9_g_LCA;
v.pool_tissue_si9 = v.pool_tissue_si9 + v.si9_g_LCA;
v.pool_BA_LCA = v.pool_BA_LCA + v.si9_g_LCA;
v.pool_si_LCA = v.pool_si_LCA + v.si9_g_LCA;
v.pool_si = v.pool_si + v.si9_g_LCA;
v.pool = v.pool + v.si10_g_LCA;
v.pool_state_g = v.pool_state_g + v.si10_g_LCA;
v.pool_tissue_si10 = v.pool_tissue_si10 + v.si10_g_LCA;
v.pool_BA_LCA = v.pool_BA_LCA + v.si10_g_LCA;
v.pool_si_LCA = v.pool_si_LCA + v.si10_g_LCA;
v.pool_si = v.pool_si + v.si10_g_LCA;
v.pool = v.pool + v.co1_g_LCA;
v.pool_state_g = v.pool_state_g + v.co1_g_LCA;
v.pool_tissue_co1 = v.pool_tissue_co1 + v.co1_g_LCA;
v.pool_BA_LCA = v.pool_BA_LCA + v.co1_g_LCA;
v.pool_co_LCA = v.pool_co_LCA + v.co1_g_LCA;
v.pool_co = v.pool_co + v.co1_g_LCA;
v.pool = v.pool + v.co2_g_LCA;
v.pool_state_g = v.pool_state_g + v.co2_g_LCA;
v.pool_tissue_co2 = v.pool_tissue_co2 + v.co2_g_LCA;
v.pool_BA_LCA = v.pool_BA_LCA + v.co2_g_LCA;
v.pool_co_LCA = v.pool_co_LCA + v.co2_g_LCA;
v.pool_co = v.pool_co + v.co2_g_LCA;
v.pool = v.pool + v.co3_g_LCA;
v.pool_state_g = v.pool_state_g + v.co3_g_LCA;
v.pool_tissue_co3 = v.pool_tissue_co3 + v.co3_g_LCA;
v.pool_BA_LCA = v.pool_BA_LCA + v.co3_g_LCA;
v.pool_co_LCA = v.pool_co_LCA + v.co3_g_LCA;
v.pool_co = v.pool_co + v.co3_g_LCA;
v.pool = v.pool + v.co4_g_LCA;
v.pool_state_g = v.pool_state_g + v.co4_g_LCA;
v.pool_tissue_co4 = v.pool_tissue_co4 + v.co4_g_LCA;
v.pool_BA_LCA = v.pool_BA_LCA + v.co4_g_LCA;
v.pool_co_LCA = v.pool_co_LCA + v.co4_g_LCA;
v.pool_co = v.pool_co + v.co4_g_LCA;
v.pool = v.pool + v.co5_g_LCA;
v.pool_state_g = v.pool_state_g + v.co5_g_LCA;
v.pool_tissue_co5 = v.pool_tissue_co5 + v.co5_g_LCA;
v.pool_BA_LCA = v.pool_BA_LCA + v.co5_g_LCA;
v.pool_co_LCA = v.pool_co_LCA + v.co5_g_LCA;
v.pool_co = v.pool_co + v.co5_g_LCA;
v.pool = v.pool + v.pl_g_LCA * v.V_P;
v.pool_state_g = v.pool_state_g + v.pl_g_LCA * v.V_P;
v.pool_tissue_pl = v.pool_tissue_pl + v.pl_g_LCA * v.V_P;
v.pool_BA_LCA = v.pool_BA_LCA + v.pl_g_LCA * v.V_P;
v.plco_BA_LCA = v.plco_BA_LCA + v.pl_g_LCA;
v.plco_state_g = v.plco_state_g + v.pl_g_LCA;
v.pool = v.pool + v.li_g_LCAs;
v.pool_state_g = v.pool_state_g + v.li_g_LCAs;
v.pool_tissue_li = v.pool_tissue_li + v.li_g_LCAs;
v.pool_BA_LCAs = v.pool_BA_LCAs + v.li_g_LCAs;
v.pool = v.pool + v.gb_g_LCAs;
v.pool_state_g = v.pool_state_g + v.gb_g_LCAs;
v.pool_tissue_gb = v.pool_tissue_gb + v.gb_g_LCAs;
v.pool_BA_LCAs = v.pool_BA_LCAs + v.gb_g_LCAs;
v.pool = v.pool + v.si1_g_LCAs;
v.pool_state_g = v.pool_state_g + v.si1_g_LCAs;
v.pool_tissue_si1 = v.pool_tissue_si1 + v.si1_g_LCAs;
v.pool_BA_LCAs = v.pool_BA_LCAs + v.si1_g_LCAs;
v.pool_si_LCAs = v.pool_si_LCAs + v.si1_g_LCAs;
v.pool_si = v.pool_si + v.si1_g_LCAs;
v.pool = v.pool + v.si2_g_LCAs;
v.pool_state_g = v.pool_state_g + v.si2_g_LCAs;
v.pool_tissue_si2 = v.pool_tissue_si2 + v.si2_g_LCAs;
v.pool_BA_LCAs = v.pool_BA_LCAs + v.si2_g_LCAs;
v.pool_si_LCAs = v.pool_si_LCAs + v.si2_g_LCAs;
v.pool_si = v.pool_si + v.si2_g_LCAs;
v.pool = v.pool + v.si3_g_LCAs;
v.pool_state_g = v.pool_state_g + v.si3_g_LCAs;
v.pool_tissue_si3 = v.pool_tissue_si3 + v.si3_g_LCAs;
v.pool_BA_LCAs = v.pool_BA_LCAs + v.si3_g_LCAs;
v.pool_si_LCAs = v.pool_si_LCAs + v.si3_g_LCAs;
v.pool_si = v.pool_si + v.si3_g_LCAs;
v.pool = v.pool + v.si4_g_LCAs;
v.pool_state_g = v.pool_state_g + v.si4_g_LCAs;
v.pool_tissue_si4 = v.pool_tissue_si4 + v.si4_g_LCAs;
v.pool_BA_LCAs = v.pool_BA_LCAs + v.si4_g_LCAs;
v.pool_si_LCAs = v.pool_si_LCAs + v.si4_g_LCAs;
v.pool_si = v.pool_si + v.si4_g_LCAs;
v.pool = v.pool + v.si5_g_LCAs;
v.pool_state_g = v.pool_state_g + v.si5_g_LCAs;
v.pool_tissue_si5 = v.pool_tissue_si5 + v.si5_g_LCAs;
v.pool_BA_LCAs = v.pool_BA_LCAs + v.si5_g_LCAs;
v.pool_si_LCAs = v.pool_si_LCAs + v.si5_g_LCAs;
v.pool_si = v.pool_si + v.si5_g_LCAs;
v.pool = v.pool + v.si6_g_LCAs;
v.pool_state_g = v.pool_state_g + v.si6_g_LCAs;
v.pool_tissue_si6 = v.pool_tissue_si6 + v.si6_g_LCAs;
v.pool_BA_LCAs = v.pool_BA_LCAs + v.si6_g_LCAs;
v.pool_si_LCAs = v.pool_si_LCAs + v.si6_g_LCAs;
v.pool_si = v.pool_si + v.si6_g_LCAs;
v.pool = v.pool + v.si7_g_LCAs;
v.pool_state_g = v.pool_state_g + v.si7_g_LCAs;
v.pool_tissue_si7 = v.pool_tissue_si7 + v.si7_g_LCAs;
v.pool_BA_LCAs = v.pool_BA_LCAs + v.si7_g_LCAs;
v.pool_si_LCAs = v.pool_si_LCAs + v.si7_g_LCAs;
v.pool_si = v.pool_si + v.si7_g_LCAs;
v.pool = v.pool + v.si8_g_LCAs;
v.pool_state_g = v.pool_state_g + v.si8_g_LCAs;
v.pool_tissue_si8 = v.pool_tissue_si8 + v.si8_g_LCAs;
v.pool_BA_LCAs = v.pool_BA_LCAs + v.si8_g_LCAs;
v.pool_si_LCAs = v.pool_si_LCAs + v.si8_g_LCAs;
v.pool_si = v.pool_si + v.si8_g_LCAs;
v.pool = v.pool + v.si9_g_LCAs;
v.pool_state_g = v.pool_state_g + v.si9_g_LCAs;
v.pool_tissue_si9 = v.pool_tissue_si9 + v.si9_g_LCAs;
v.pool_BA_LCAs = v.pool_BA_LCAs + v.si9_g_LCAs;
v.pool_si_LCAs = v.pool_si_LCAs + v.si9_g_LCAs;
v.pool_si = v.pool_si + v.si9_g_LCAs;
v.pool = v.pool + v.si10_g_LCAs;
v.pool_state_g = v.pool_state_g + v.si10_g_LCAs;
v.pool_tissue_si10 = v.pool_tissue_si10 + v.si10_g_LCAs;
v.pool_BA_LCAs = v.pool_BA_LCAs + v.si10_g_LCAs;
v.pool_si_LCAs = v.pool_si_LCAs + v.si10_g_LCAs;
v.pool_si = v.pool_si + v.si10_g_LCAs;
v.pool = v.pool + v.co1_g_LCAs;
v.pool_state_g = v.pool_state_g + v.co1_g_LCAs;
v.pool_tissue_co1 = v.pool_tissue_co1 + v.co1_g_LCAs;
v.pool_BA_LCAs = v.pool_BA_LCAs + v.co1_g_LCAs;
v.pool_co_LCAs = v.pool_co_LCAs + v.co1_g_LCAs;
v.pool_co = v.pool_co + v.co1_g_LCAs;
v.pool = v.pool + v.co2_g_LCAs;
v.pool_state_g = v.pool_state_g + v.co2_g_LCAs;
v.pool_tissue_co2 = v.pool_tissue_co2 + v.co2_g_LCAs;
v.pool_BA_LCAs = v.pool_BA_LCAs + v.co2_g_LCAs;
v.pool_co_LCAs = v.pool_co_LCAs + v.co2_g_LCAs;
v.pool_co = v.pool_co + v.co2_g_LCAs;
v.pool = v.pool + v.co3_g_LCAs;
v.pool_state_g = v.pool_state_g + v.co3_g_LCAs;
v.pool_tissue_co3 = v.pool_tissue_co3 + v.co3_g_LCAs;
v.pool_BA_LCAs = v.pool_BA_LCAs + v.co3_g_LCAs;
v.pool_co_LCAs = v.pool_co_LCAs + v.co3_g_LCAs;
v.pool_co = v.pool_co + v.co3_g_LCAs;
v.pool = v.pool + v.co4_g_LCAs;
v.pool_state_g = v.pool_state_g + v.co4_g_LCAs;
v.pool_tissue_co4 = v.pool_tissue_co4 + v.co4_g_LCAs;
v.pool_BA_LCAs = v.pool_BA_LCAs + v.co4_g_LCAs;
v.pool_co_LCAs = v.pool_co_LCAs + v.co4_g_LCAs;
v.pool_co = v.pool_co + v.co4_g_LCAs;
v.pool = v.pool + v.co5_g_LCAs;
v.pool_state_g = v.pool_state_g + v.co5_g_LCAs;
v.pool_tissue_co5 = v.pool_tissue_co5 + v.co5_g_LCAs;
v.pool_BA_LCAs = v.pool_BA_LCAs + v.co5_g_LCAs;
v.pool_co_LCAs = v.pool_co_LCAs + v.co5_g_LCAs;
v.pool_co = v.pool_co + v.co5_g_LCAs;
v.pool = v.pool + v.pl_g_LCAs * v.V_P;
v.pool_state_g = v.pool_state_g + v.pl_g_LCAs * v.V_P;
v.pool_tissue_pl = v.pool_tissue_pl + v.pl_g_LCAs * v.V_P;
v.pool_BA_LCAs = v.pool_BA_LCAs + v.pl_g_LCAs * v.V_P;
v.plco_BA_LCAs = v.plco_BA_LCAs + v.pl_g_LCAs;
v.plco_state_g = v.plco_state_g + v.pl_g_LCAs;
v.pool = v.pool + v.li_g_o;
v.pool_state_g = v.pool_state_g + v.li_g_o;
v.pool_tissue_li = v.pool_tissue_li + v.li_g_o;
v.pool_BA_o = v.pool_BA_o + v.li_g_o;
v.pool = v.pool + v.gb_g_o;
v.pool_state_g = v.pool_state_g + v.gb_g_o;
v.pool_tissue_gb = v.pool_tissue_gb + v.gb_g_o;
v.pool_BA_o = v.pool_BA_o + v.gb_g_o;
v.pool = v.pool + v.si1_g_o;
v.pool_state_g = v.pool_state_g + v.si1_g_o;
v.pool_tissue_si1 = v.pool_tissue_si1 + v.si1_g_o;
v.pool_BA_o = v.pool_BA_o + v.si1_g_o;
v.pool_si_o = v.pool_si_o + v.si1_g_o;
v.pool_si = v.pool_si + v.si1_g_o;
v.pool = v.pool + v.si2_g_o;
v.pool_state_g = v.pool_state_g + v.si2_g_o;
v.pool_tissue_si2 = v.pool_tissue_si2 + v.si2_g_o;
v.pool_BA_o = v.pool_BA_o + v.si2_g_o;
v.pool_si_o = v.pool_si_o + v.si2_g_o;
v.pool_si = v.pool_si + v.si2_g_o;
v.pool = v.pool + v.si3_g_o;
v.pool_state_g = v.pool_state_g + v.si3_g_o;
v.pool_tissue_si3 = v.pool_tissue_si3 + v.si3_g_o;
v.pool_BA_o = v.pool_BA_o + v.si3_g_o;
v.pool_si_o = v.pool_si_o + v.si3_g_o;
v.pool_si = v.pool_si + v.si3_g_o;
v.pool = v.pool + v.si4_g_o;
v.pool_state_g = v.pool_state_g + v.si4_g_o;
v.pool_tissue_si4 = v.pool_tissue_si4 + v.si4_g_o;
v.pool_BA_o = v.pool_BA_o + v.si4_g_o;
v.pool_si_o = v.pool_si_o + v.si4_g_o;
v.pool_si = v.pool_si + v.si4_g_o;
v.pool = v.pool + v.si5_g_o;
v.pool_state_g = v.pool_state_g + v.si5_g_o;
v.pool_tissue_si5 = v.pool_tissue_si5 + v.si5_g_o;
v.pool_BA_o = v.pool_BA_o + v.si5_g_o;
v.pool_si_o = v.pool_si_o + v.si5_g_o;
v.pool_si = v.pool_si + v.si5_g_o;
v.pool = v.pool + v.si6_g_o;
v.pool_state_g = v.pool_state_g + v.si6_g_o;
v.pool_tissue_si6 = v.pool_tissue_si6 + v.si6_g_o;
v.pool_BA_o = v.pool_BA_o + v.si6_g_o;
v.pool_si_o = v.pool_si_o + v.si6_g_o;
v.pool_si = v.pool_si + v.si6_g_o;
v.pool = v.pool + v.si7_g_o;
v.pool_state_g = v.pool_state_g + v.si7_g_o;
v.pool_tissue_si7 = v.pool_tissue_si7 + v.si7_g_o;
v.pool_BA_o = v.pool_BA_o + v.si7_g_o;
v.pool_si_o = v.pool_si_o + v.si7_g_o;
v.pool_si = v.pool_si + v.si7_g_o;
v.pool = v.pool + v.si8_g_o;
v.pool_state_g = v.pool_state_g + v.si8_g_o;
v.pool_tissue_si8 = v.pool_tissue_si8 + v.si8_g_o;
v.pool_BA_o = v.pool_BA_o + v.si8_g_o;
v.pool_si_o = v.pool_si_o + v.si8_g_o;
v.pool_si = v.pool_si + v.si8_g_o;
v.pool = v.pool + v.si9_g_o;
v.pool_state_g = v.pool_state_g + v.si9_g_o;
v.pool_tissue_si9 = v.pool_tissue_si9 + v.si9_g_o;
v.pool_BA_o = v.pool_BA_o + v.si9_g_o;
v.pool_si_o = v.pool_si_o + v.si9_g_o;
v.pool_si = v.pool_si + v.si9_g_o;
v.pool = v.pool + v.si10_g_o;
v.pool_state_g = v.pool_state_g + v.si10_g_o;
v.pool_tissue_si10 = v.pool_tissue_si10 + v.si10_g_o;
v.pool_BA_o = v.pool_BA_o + v.si10_g_o;
v.pool_si_o = v.pool_si_o + v.si10_g_o;
v.pool_si = v.pool_si + v.si10_g_o;
v.pool = v.pool + v.co1_g_o;
v.pool_state_g = v.pool_state_g + v.co1_g_o;
v.pool_tissue_co1 = v.pool_tissue_co1 + v.co1_g_o;
v.pool_BA_o = v.pool_BA_o + v.co1_g_o;
v.pool_co_o = v.pool_co_o + v.co1_g_o;
v.pool_co = v.pool_co + v.co1_g_o;
v.pool = v.pool + v.co2_g_o;
v.pool_state_g = v.pool_state_g + v.co2_g_o;
v.pool_tissue_co2 = v.pool_tissue_co2 + v.co2_g_o;
v.pool_BA_o = v.pool_BA_o + v.co2_g_o;
v.pool_co_o = v.pool_co_o + v.co2_g_o;
v.pool_co = v.pool_co + v.co2_g_o;
v.pool = v.pool + v.co3_g_o;
v.pool_state_g = v.pool_state_g + v.co3_g_o;
v.pool_tissue_co3 = v.pool_tissue_co3 + v.co3_g_o;
v.pool_BA_o = v.pool_BA_o + v.co3_g_o;
v.pool_co_o = v.pool_co_o + v.co3_g_o;
v.pool_co = v.pool_co + v.co3_g_o;
v.pool = v.pool + v.co4_g_o;
v.pool_state_g = v.pool_state_g + v.co4_g_o;
v.pool_tissue_co4 = v.pool_tissue_co4 + v.co4_g_o;
v.pool_BA_o = v.pool_BA_o + v.co4_g_o;
v.pool_co_o = v.pool_co_o + v.co4_g_o;
v.pool_co = v.pool_co + v.co4_g_o;
v.pool = v.pool + v.co5_g_o;
v.pool_state_g = v.pool_state_g + v.co5_g_o;
v.pool_tissue_co5 = v.pool_tissue_co5 + v.co5_g_o;
v.pool_BA_o = v.pool_BA_o + v.co5_g_o;
v.pool_co_o = v.pool_co_o + v.co5_g_o;
v.pool_co = v.pool_co + v.co5_g_o;
v.pool = v.pool + v.pl_g_o * v.V_P;
v.pool_state_g = v.pool_state_g + v.pl_g_o * v.V_P;
v.pool_tissue_pl = v.pool_tissue_pl + v.pl_g_o * v.V_P;
v.pool_BA_o = v.pool_BA_o + v.pl_g_o * v.V_P;
v.plco_BA_o = v.plco_BA_o + v.pl_g_o;
v.plco_state_g = v.plco_state_g + v.pl_g_o;
