# Supplementary material for: In Silico Analysis Identifies Intestinal Transit as a Key Determinant of Systemic Bile Acid Metabolism
Source: Front Physiol. 2018 Jun 8;9:631. doi: 10.3389/fphys.2018.00631 (PMC6008656; doi:10.3389/fphys.2018.00631)
Supplement: Supplementary file 2 [file Data_Sheet_2.zip › BA_model_package/Results/Final parameters]

Parameter beta_{GB}: 70.2744 lb: 0.1 hb: 90
Parameter beta_{SI}: 10.2676 lb: 0.1 hb: 60
Parameter delta_{GB}: 44.3465 lb: 0.1 hb: 100
Parameter delta_{SI}: 2.9318 lb: 0.1 hb: 100
Parameter k_{xl}: 0.11753 lb: 0.001 hb: 10
Parameter gamma_{gb}: 0.94811 lb: 0.5 hb: 1
Parameter k_{xg}: 0.0028652 lb: 0.0004 hb: 0.04
Parameter k_{xi,up,si}: 9.0396e-05 lb: 1e-05 hb: 0.1
Parameter k_{xi,up,co}: 0.00019177 lb: 1e-05 hb: 0.1
Parameter V_{max,s}: 0.010022 lb: 0.01 hb: 100
Parameter V_{max}: 439.0471 lb: 0.1 hb: 1000
Parameter K_m: 9661.5151 lb: 1 hb: 10000
Parameter psi_u: 0.625 lb: 0.625 hb: 1
Parameter psi_{tri}: 0.95208 lb: 0.01 hb: 1
Parameter psi_{di}: 0.83891 lb: 0.01 hb: 1
Parameter psi_{mono}: 0.77518 lb: 0.01 hb: 1
Parameter psi_{sulf}: 0.043526 lb: 0.01 hb: 1
Parameter gamma_{t}: 0.36796 lb: 0.01 hb: 1
Parameter k_{ut}: 0.019896 lb: 1e-05 hb: 0.1
Parameter k_{ug}: 0.0025175 lb: 1e-05 hb: 0.1
Parameter k^{dsi}_{bact}: 0.076861 lb: 1e-06 hb: 1
Parameter k_{si,lpha}: 0.15218 lb: 0.005 hb: 0.5
Parameter k_{si,eta}: 0.010429 lb: 0.005 hb: 0.5
Parameter k_{co}: 0.0021237 lb: 0.0003 hb: 0.03
Parameter k_u: 0.82363 lb: 0.1 hb: 10
Parameter gamma_{CA}: 0.53005 lb: 0.2 hb: 1
Parameter k_{DCA,CA}: 0.0026788 lb: 1e-05 hb: 0.1
Parameter k_{UDCA,CDCA}: 0.002079 lb: 1e-05 hb: 0.1
Parameter k_{LCA,CDCA}: 1.7278e-07 lb: 1e-07 hb: 0.1
Parameter k_{LCA,UDCA}: 0.0040848 lb: 1e-05 hb: 0.1
Parameter k_{LCA,LCA_s}: 0.00072635 lb: 1e-06 hb: 0.01
Parameter k_{LCA_s,LCA}: 0.066957 lb: 0.001 hb: 10
Parameter k_{oth,ba}: 8.3123e-05 lb: 1e-06 hb: 0.01
