# Supplementary material for: In Silico Analysis Identifies Intestinal Transit as a Key Determinant of Systemic Bile Acid Metabolism
Source: Front Physiol. 2018 Jun 8;9:631. doi: 10.3389/fphys.2018.00631 (PMC6008656; doi:10.3389/fphys.2018.00631)
Supplement: Supplementary file 2 [file Data_Sheet_2.zip › BA_model_package/Results/print_final_parameters.m]

%  SCRIPT Results/print_final_parameters()
%
%  Description:
%   Create text file for final parameter values
%
%  Inputs:
%   [-]
%
%  Outputs:
%   [-] 
%
%  Contact: Eindhoven University of Technology, F.L.P. Sips (f.l.p.sips@tue.nl)


[p_names] = p_names_tex();
load('refined_result_MST.mat');

f = fopen('Final parameters', 'W');

for it = 1:33
    curr_name = p_names{it};
    if strcmp('\', curr_name(1));
        curr_name = curr_name(2:end);
    end
fprintf(f, ['Parameter ', curr_name, ': ', num2str(result.p_opt(it)), ' lb: ', num2str(result.model_info.l_vec(it)), ' hb: ', num2str(result.model_info.h_vec(it)), '\n']);
end

fclose(f);
