# Supplementary material for: In Silico Analysis Identifies Intestinal Transit as a Key Determinant of Systemic Bile Acid Metabolism
Source: Front Physiol. 2018 Jun 8;9:631. doi: 10.3389/fphys.2018.00631 (PMC6008656; doi:10.3389/fphys.2018.00631)
Supplement: Supplementary file 2 [file Data_Sheet_2.zip › BA_model_package/Simulation/retrieve_cholec_sim.m]

function [cholec] = retrieve_cholec_sim(healthy)
%  FUNCTION Simulation/retrieve_cholec_sim(healthy)
%
%  Description:
%   Run in silico cholecystectomy
%
%  Inputs:
%   [1] healthy     - results structure for simulation of healthy subject
%
%  Outputs:
%   [1] cholec      - results structure for simulation of in silico cholecystectomy subject
%
%  Contact: Eindhoven University of Technology, F.L.P. Sips (f.l.p.sips@tue.nl)


% Simulate cholecystectomy, starting from healthy simulation 
cholec.p            = healthy.p;
cholec.p(healthy.model_info.p_loc.frac_gb) = 0;
cholec.sim          = simulate(cholec.p, healthy.model_info, 1);
