# Supplementary material for: In Silico Analysis Identifies Intestinal Transit as a Key Determinant of Systemic Bile Acid Metabolism
Source: Front Physiol. 2018 Jun 8;9:631. doi: 10.3389/fphys.2018.00631 (PMC6008656; doi:10.3389/fphys.2018.00631)
Supplement: Supplementary file 2 [file Data_Sheet_2.zip › BA_model_package/Simulation/retrieve_healthy_sim.m]

function [healthy] = retrieve_healthy_sim()
%  FUNCTION Simulation/retrieve_healthy_simhealthy)
%
%  Description:
%   Run healthy simulation
%
%  Inputs:
%   [-] 
%
%  Outputs:
%   [1] healthy     - results structure for simulation of healthy subject
%
%  Contact: Eindhoven University of Technology, F.L.P. Sips (f.l.p.sips@tue.nl)


% Retrieve dataset
[CF_base]           = retrieve_CD('20170317 Calibration_data_human.xlsx');

% Retrieve best parameter set
load('refined_result_MST')

% Simulate
healthy.p           = result.p_opt;
healthy.sim         = simulate(healthy.p, result.model_info, 1);
healthy.E           = BA_human_model_v9_to_fit_CF(result.data_vec', healthy.sim);
healthy.model_info  = result.model_info;
healthy.data_vec    = result.data_vec;
healthy.CF_base     = CF_base;
