# Supplementary material for: In Silico Analysis Identifies Intestinal Transit as a Key Determinant of Systemic Bile Acid Metabolism
Source: Front Physiol. 2018 Jun 8;9:631. doi: 10.3389/fphys.2018.00631 (PMC6008656; doi:10.3389/fphys.2018.00631)
Supplement: Supplementary file 2 [file Data_Sheet_2.zip › BA_model_package/Simulation/simulate.m]

function [results] = simulate(p_vec, model_info, use_mex)
%  FUNCTION Simulation/simulate(p_vec, model_info, use_mex)
%
%  Description:
%   Run simulation, settings defined by inputs.
%
%  Inputs:
%   [1] p_vec       - Parameter vector
%   [2] model_info  - Structure of simulation settings
%   [3] use_mex     - Logical: mex files available?
%
%  Outputs:
%   [1] results     - simulation results structure
%
%  Contact: Eindhoven University of Technology, F.L.P. Sips (f.l.p.sips@tue.nl)


%% Steady state simulations
doss                        = model_info.doss;
dors                        = model_info.dors;
x0                          = model_info.x0;
is_full                     = 1;

[static, days, day, meal, fasting]  = simulate_human_day(p_vec, doss, dors, x0, model_info, use_mex, is_full);

results.mea                 = meal;
results.fas                 = fasting;
results.days                = days;
results.day                 = day;
results.sta                 = static;

%% Transit simulations
is_full                     = 0;
[transit]                   = simulate_transit_exp(p_vec, model_info, use_mex, is_full);
results.transit             = transit;
