# Supplementary material for: In Silico Analysis Identifies Intestinal Transit as a Key Determinant of Systemic Bile Acid Metabolism
Source: Front Physiol. 2018 Jun 8;9:631. doi: 10.3389/fphys.2018.00631 (PMC6008656; doi:10.3389/fphys.2018.00631)
Supplement: Supplementary file 2 [file Data_Sheet_2.zip › BA_model_package/Simulation/simulate_transit_exp.m]

function [transit] = simulate_transit_exp(p_vec, model_info, use_mex, is_full)
%  FUNCTION Simulation/simulate_transit_exp(p_vec, model_info, use_mex, is_full)
%
%  Description:
%   Run transit simulations and analysis. Return transit output
%
%  Inputs:
%   [1] p_vec       - Parameter vector
%   [2] model_info  - Structure of simulation settings
%   [3] use_mex     - Logical: mex files available?
%   [4] is_full     - Logical: run full (1) or transit (0) simulation
%
%  Outputs:
%   [1] transit     - outputs of transit time
%
%  Contact: Eindhoven University of Technology, F.L.P. Sips (f.l.p.sips@tue.nl)


%% Preparation

% Retrieve constants
c_vec                               = model_info.c_vec;

% Bring in tracer to top of duodenum
if is_full
    x0_si                               = zeros(model_info.L_full,1);
    x0_si(find(strcmp(model_info.o_full,'si1_u_tr')))   = model_info.x0(find(strcmp(model_info.o_full,'si1_u_tr')))+100;
else
    x0_si                               = zeros(model_info.L_tran,1);
    x0_si(find(strcmp(model_info.o_tran,'si1_u_tr')))   = model_info.x0(find(strcmp(model_info.o_tran,'si1_u_tr')))+100;
end

% Turn off both passive and active uptake
for it = 1:length(model_info.c.transit_exp_list)
    if strcmp(model_info.c.transit_exp_list(it).type, 'c')
        c_vec(model_info.c_loc.(model_info.c.transit_exp_list(it).name)) = 0;
    elseif strcmp(model_info.c.transit_exp_list(it).type, 'p')
        p_vec(model_info.p_loc.(model_info.c.transit_exp_list(it).name)) = 0;
    end
end

%% Simulation: with meal
current_start                       = 0;
current_end                         = 7*60;
current_step                        = 1;
c_vec(model_info.c_loc.tau)         = current_start;

if use_mex
    if is_full
        [t_meal,x_meal]                 = odeC_full([current_start:current_step:current_end], x0_si, p_vec, c_vec, model_info.mex_settings); t_meal = t_meal'; x_meal = x_meal';
    else
        [t_meal,x_meal]                 = odeC_tran([current_start:current_step:current_end], x0_si, p_vec, c_vec, model_info.mex_settings); t_meal = t_meal'; x_meal = x_meal';
    end
else
    if is_full

        [t_meal,x_meal]                 = ode15s(model_info.h_ode_full, [current_start:current_step:current_end], x0_si, [], p_vec, c_vec);
    else
        [t_meal,x_meal]                 = ode15s(model_info.h_ode_tran, [current_start:current_step:current_end], x0_si, [], p_vec, c_vec);
    end
end

for it = 1:length(t_meal)
    if is_full
        v_meal(it)                      = model_info.h_var_full(t_meal(it), x_meal(it,:), p_vec, c_vec);
    else
        v_meal(it)                      = model_info.h_var_tran(t_meal(it), x_meal(it,:), p_vec, c_vec);
    end
end


%% Simulation: fasting

c_vec(model_info.c_loc.tau)             = 1e10;%current_end; % IN MEX - having the meal at the end of the simulation causes an artifact, due to the postprandial response in the future. 
                                                       % Using e.g. 1e10 as the starting point solves this problem. 

if use_mex
    if is_full
        [t_fast,x_fast]                 = odeC_full([current_start:current_step:current_end], x0_si, p_vec, c_vec, model_info.mex_settings); t_fast = t_fast'; x_fast = x_fast';
    else
        [t_fast,x_fast]                 = odeC_tran([current_start:current_step:current_end], x0_si, p_vec, c_vec, model_info.mex_settings); t_fast = t_fast'; x_fast = x_fast';
    end
else
    if is_full

        [t_fast,x_fast]                 = ode15s(model_info.h_ode_full, [current_start:current_step:current_end], x0_si, [], p_vec, c_vec);
    else
        [t_fast,x_fast]                 = ode15s(model_info.h_ode_tran, [current_start:current_step:current_end], x0_si, [], p_vec, c_vec);
    end
end

for it = 1:length(t_fast)
    if is_full
        v_fast(it)                      = model_info.h_var_full(t_fast(it), x_fast(it,:), p_vec, c_vec);
    else
        v_fast(it)                      = model_info.h_var_tran(t_fast(it), x_fast(it,:), p_vec, c_vec);
    end
end

%% Simulation: colon transit
% Bring in tracer to top of colon
if is_full
    x0_co                               = zeros(model_info.L_full,1);
    x0_co(find(strcmp(model_info.o_full,'co1_u_tr')))   = model_info.x0(find(strcmp(model_info.o_full,'co1_u_tr')))+100;
else
    x0_co                               = zeros(model_info.L_tran,1);
    x0_co(find(strcmp(model_info.o_tran,'co1_u_tr')))   = model_info.x0(find(strcmp(model_info.o_tran,'co1_u_tr')))+100;
end

[~, days, ~, ~, ~]                  = simulate_human_day(p_vec, 0, 3, x0_co, model_info, use_mex, is_full);

t_col                               = days.t;
x_col                               = days.x;

for it = 1:length(t_col)
    c_vec(model_info.c_loc.tau)     = days.tau_vector(it);
    if is_full
        v_col(it)                       = model_info.h_var_full(t_col(it), x_col(it,:), p_vec, c_vec);
    else
        v_col(it)                       = model_info.h_var_tran(t_col(it), x_col(it,:), p_vec, c_vec);
    end
end


%% Save and return results

transit.meal.t      = t_meal;
transit.meal.x      = x_meal;
transit.meal.v      = v_meal;

transit.fast.t      = t_fast;
transit.fast.x      = x_fast;
transit.fast.v      = v_fast;

transit.col.t       = t_col;
transit.col.x       = x_col;
transit.col.v       = v_col;


transit.y.trans_sif = interp1([transit.fast.v.pool_si_tr], transit.fast.t, 50);
if isnan(transit.y.trans_sif)
    transit.y.trans_sif = transit.fast.t(end) + (transit.fast.v(end).pool_si_tr-50);
end

transit.y.trans_sim = interp1([transit.meal.v.pool_si_tr], transit.meal.t, 50);
if isnan(transit.y.trans_sim)
    transit.y.trans_sim = transit.meal.t(end) + (transit.meal.v(end).pool_si_tr-50);
end

transit.y.trans_co  = interp1([transit.col.v.pool_co_tr ], transit.col.t,  50) / 60;
if isnan(transit.y.trans_co)
    transit.y.trans_co = transit.col.t(end) + (transit.col.v(end).pool_co_tr-50);
end
