# Supplementary material for: In Silico Analysis Identifies Intestinal Transit as a Key Determinant of Systemic Bile Acid Metabolism
Source: Front Physiol. 2018 Jun 8;9:631. doi: 10.3389/fphys.2018.00631 (PMC6008656; doi:10.3389/fphys.2018.00631)
Supplement: Supplementary file 2 [file Data_Sheet_2.zip › BA_model_package/Vis Analysis/decomposed_plot.m]

function [h_f] = decomposed_plot()
%  FUNCTION Vis analysis/decomposed_plot()
%
%  Description:
%   Run simulations
%
%  Inputs:
%   [-]
%
%  Outputs:
%   [1] h_f     - handle for decomposed plot.
%
%  Contact: Eindhoven University of Technology, F.L.P. Sips (f.l.p.sips@tue.nl)

% Retrieve result
load('refined_result_MST.mat');

% Do original simulation
normal.p           = result.p_opt;
normal.sim         = simulate(normal.p, result.model_info, 0);

%% Do simulation removing phase 1
minus_phase1.p     = normal.p;
ind                = result.model_info.p_loc.GIr_delta_SI;
minus_phase1.p(ind)= 0;
[~, ~, ~, minus_phase1.meal, ~] = simulate_human_day(minus_phase1.p, 0, 1, normal.sim.day.x(end,:)', result.model_info, 0, 1);

%% Do simulation removing phase 2 (and 3)
minus_phase2.p     = normal.p;
ind                = result.model_info.p_loc.GIr_delta_GB;
minus_phase2.p(ind)= 0;
[~, ~, ~, minus_phase2.meal, ~] = simulate_human_day(minus_phase2.p, 0, 1, normal.sim.day.x(end,:)', result.model_info, 0, 1);

%% Do simulation removing phase 3
minus_phase3.p     = normal.p;
ind                = result.model_info.p_loc.k_xl;
minus_phase3.p(ind)= 0;
[~, ~, ~, minus_phase3.meal, ~] = simulate_human_day(minus_phase3.p, 0, 1, normal.sim.day.x(end,:)', result.model_info, 0, 1);

%% Plot results
close all

% Calculate plasma concentrations for each simulation
t   = normal.sim.mea.t - normal.sim.mea.t(1);
pl1 = [normal.sim.mea.v.plco_state_u] + [normal.sim.mea.v.plco_state_g] + [normal.sim.mea.v.plco_state_t];
pl2 = [minus_phase1.meal.v.plco_state_u] + [minus_phase1.meal.v.plco_state_g] + [minus_phase1.meal.v.plco_state_t];
pl3 = [minus_phase2.meal.v.plco_state_u] + [minus_phase2.meal.v.plco_state_g] + [minus_phase2.meal.v.plco_state_t];
pl4 = [minus_phase3.meal.v.plco_state_u] + [minus_phase3.meal.v.plco_state_g] + [minus_phase3.meal.v.plco_state_t];


%% Figure
h_f = figure();

term1   = pl1-pl2;
term2   = pl1-pl4;
term3   = pl1-(pl1-pl2)-(pl1-pl4)-pl1(1);

[h, l1, l2] = plotyy(t, pl1, [t', t', t'], [term1', term3', term2']); hold on

ylabel(h(1), 'Total plasma BA (\mumol/L)','FontSize', 14, 'Color', [0 0 0])
ylabel(h(2), 'Contribution to plasma BA (\mumol/L)','FontSize', 14, 'Color', [0.45 0 0])

set(l1, 'LineWidth', 2)
set(l1, 'Color', [0 0 0])

set(l2(1), 'LineWidth', 2)
set(l2(2), 'LineWidth', 2)
set(l2(3), 'LineWidth', 2)

set(l2(1), 'Color', [0.9 0 0])
set(l2(2), 'Color', [0.9 0.45 0])
set(l2(3), 'Color', [0.9 0.9 0])

ylim(h(1),[-2.5 10.5])
xlim(h(1),[0 360])

ylim(h(2),[-2.5 10.5])
xlim(h(2),[0 360])

set(h(1), 'YColor', [0 0 0])
set(h(2), 'YColor', [0.45 0 0])
set(h(1), 'XTick', [0:60:360])
set(h(2), 'XTick', [])
set(h(1), 'YTick', [-2.5:2.5:10.5])
set(h(2), 'YTick', [-2.5:2.5:10.5])
set(h(1), 'FontSize', 14)
set(h(2), 'FontSize', 14)
xlabel('Time (min)','FontSize', 14)
legend({'Plasma response' 'GI propulsion' 'GB emptying' 'Recycling'})
