# Supplementary material for: In Silico Analysis Identifies Intestinal Transit as a Key Determinant of Systemic Bile Acid Metabolism
Source: Front Physiol. 2018 Jun 8;9:631. doi: 10.3389/fphys.2018.00631 (PMC6008656; doi:10.3389/fphys.2018.00631)
Supplement: Supplementary file 2 [file Data_Sheet_2.zip › BA_model_package/Vis Analysis/p_names_tex.m]

function [p_names] = p_names_tex()
%  FUNCTION Vis analysis/p_names_tex()
%
%  Description:
%   Tex names of parameters
%
%  Inputs:
%   [-]
%
%  Outputs:
%   [1] p_names 	- tex names for parameters, used for plotting etc. 
%
%  Contact: Eindhoven University of Technology, F.L.P. Sips (f.l.p.sips@tue.nl)

p_names = {'\beta_{GB}' 
        '\beta_{SI}'
        '\delta_{GB}'
        '\delta_{SI}'
        'k_{xl}'
        '\gamma_{gb}'
        'k_{xg}'
        'k_{xi,up,si}'
        'k_{xi,up,co}'
        'V_{max,s}'
        'V_{max}'
        'K_m'
        '\psi_u'
        '\psi_{tri}'
        '\psi_{di}'
        '\psi_{mono}'
        '\psi_{sulf}'
        '\gamma_{t}'
        'k_{ut}'
        'k_{ug}'
        'k^{dsi}_{bact}'
        'k_{si,\alpha}'
        'k_{si,\beta}'
        'k_{co}'
        'k_u'
        '\gamma_{CA}'
        'k_{DCA,CA}'
        'k_{UDCA,CDCA}'
        'k_{LCA,CDCA}'
        'k_{LCA,UDCA}'
        'k_{LCA,LCA_s}'
        'k_{LCA_s,LCA}'
        'k_{oth,ba}'};
